# Supplementary material for: Universal inter-molecular radical transfer reactions on metal surfaces
Source: Nat Commun. 2024 Apr 8;15:3030. doi: 10.1038/s41467-024-47252-1 (PMC11001993; doi:10.1038/s41467-024-47252-1)
Supplement: Supplementary file 4 — Source Data [file 41467_2024_47252_MOESM4_ESM.zip]

Archive with 88 entries (73 files):
- Source data/Figure_3a/
- Source data/Figure_3a/CONTCAR_bromoalkyne_3x3_S00_initial
- Source data/Figure_3a/CONTCAR_bromoalkyne_3x3_S01_deBr
- Source data/Figure_3a/CONTCAR_bromoalkyne_3x3_TS01_deBr
- Source data/Figure_3a/CONTCAR_reference_S02
- Source data/Figure_3a/CONTCAR_reference_TS02
- Source data/Figure_3d/
- Source data/Figure_3d/3d.ai
- Source data/Figure_3d/data/
- Source data/Figure_3d/data/Bare.txt
- Source data/Figure_3d/data/TEB.txt
- Source data/Figure_3d/data/TEB+DBTP.txt
- Source data/Figure_S10f/
- Source data/Figure_S10f/CONTCAR_AgOrgano_IM
- Source data/Figure_S10f/CONTCAR_AgOrgano_S0_IS
- Source data/Figure_S10f/CONTCAR_AgOrgano_S1_coad
- Source data/Figure_S10f/CONTCAR_AgOrgano_S2_FS
- Source data/Figure_S10f/CONTCAR_AgOrgano_TS1_coad
- Source data/Figure_S10f/CONTCAR_AgOrgano_TS2_coad
- Source data/Figure_S12/
- Source data/Figure_S12/CONTCAR_bromoalkyne_3x3_drift_FS
- Source data/Figure_S12/CONTCAR_bromoalkyne_3x3_drift_TS
- Source data/Figure_S12/CONTCAR_bromoalkyne_3x3_S01_deBr
- Source data/Figure_S12/CONTCAR_chloroalkyne_3x3_drift_FS
- Source data/Figure_S12/CONTCAR_chloroalkyne_3x3_S01_deCl
- Source data/Figure_S12/CONTCAR_IodoAlkyne_3x3_drift_FS
- Source data/Figure_S12/CONTCAR_IodoAlkyne_3x3_drift_TS
- Source data/Figure_S12/CONTCAR_IodoAlkyne_3x3_S01_deI
- Source data/Figure_S13a/
- Source data/Figure_S13a/CONTCAR_Ag_diradical_FS
- Source data/Figure_S13a/CONTCAR_Ag_diradical_IM
- Source data/Figure_S13a/CONTCAR_Ag_diradical_IS
- Source data/Figure_S13a/CONTCAR_Ag_diradical_TS1
- Source data/Figure_S13a/CONTCAR_Ag_diradical_TS2
- Source data/Figure_S17/
- Source data/Figure_S17/CONTCAR_chloroalkyne_3x3_S00_initial
- Source data/Figure_S17/CONTCAR_chloroalkyne_3x3_S01_deCl
- Source data/Figure_S17/CONTCAR_chloroalkyne_3x3_TS01
- Source data/Figure_S17/CONTCAR_IodoAlkyne_3x3_S00_initial
- Source data/Figure_S17/CONTCAR_IodoAlkyne_3x3_S01_deI
- Source data/Figure_S17/CONTCAR_IodoAlkyne_3x3_TS01
- Source data/Figure_S17/CONTCAR_reference_S02
- Source data/Figure_S17/CONTCAR_reference_TS02
- Source data/Figure_S18/
- Source data/Figure_S18/data/
- Source data/Figure_S18/data/S18a1-fastxpsNew_Tcut-5-10_Br3d_LinePlot-x-6800.txt
- Source data/Figure_S18/data/S18a2-fastxpsNew_Tcut-5-10_Br3d_LinePlot-x-7070.txt
- Source data/Figure_S18/S18.ai
- Source data/Figure_S18e/
- Source data/Figure_S18e/CONTCAR_SingleBromo_3x3_S00
- Source data/Figure_S18e/CONTCAR_SingleBromo_3x3_S01
- Source data/Figure_S18e/CONTCAR_SingleBromo_3x3_TS01
- Source data/Figure_S19/
- Source data/Figure_S19/data/
- Source data/Figure_S19/data/S19a1-fastxpsNew_Tcut-5-10_Br3d_LinePlot-x-7085.txt
- Source data/Figure_S19/data/S19a2-fastxpsNew_Tcut-5-10_Br3d_LinePlot-x-6825.txt
- Source data/Figure_S19/data/S19b1-fastxpsNew_Tcut-5-10_Br3d_LinePlot-x-7070.txt
- Source data/Figure_S19/data/S19b2-fastxpsNew_Tcut-5-10_Br3d_LinePlot-x-6800.txt
- Source data/Figure_S19/data/S19c1-fastxpsNew_Tcut-5-10_Br3d_LinePlot-x-7070.txt
- Source data/Figure_S19/data/S19c2-fastxpsNew_Tcut-5-10_Br3d_LinePlot-x-6810.txt
- Source data/Figure_S19/data/S19d1-fastxpsNew_Tcut-5-10_Br3d_LinePlot-x-7085.txt
- Source data/Figure_S19/data/S19d2-fastxpsNew_Tcut-5-10_Br3d_LinePlot-x-6825.txt
- Source data/Figure_S19/data/S19e1-fastxpsNew_Tcut-5-10_Br3d_LinePlot-x-7080.txt
- Source data/Figure_S19/data/S19e2-fastxpsNew_Tcut-5-10_Br3d_LinePlot-x-6820.txt
- Source data/Figure_S19/data/S19f1-fastxpsNew_Tcut-5-10_Br3d_LinePlot-x-6810.txt
- Source data/Figure_S19/data/S19f2-fastxpsNew_Tcut-5-10_Br3d_LinePlot-x-7070.txt
- Source data/Figure_S19/S19.ai
- Source data/Figure_S21/
- Source data/Figure_S21/CONTCAR_Ag_amino_pristine_FS
- Source data/Figure_S21/CONTCAR_Ag_amino_pristine_IS
- Source data/Figure_S21/CONTCAR_Ag_amino_pristine_TS
- Source data/Figure_S21/CONTCAR_Ag_amino_radical_FS
- Source data/Figure_S21/CONTCAR_Ag_amino_radical_IS
- Source data/Figure_S21/CONTCAR_Ag_amino_radical_TS
- Source data/Figure_S21/CONTCAR_Cu_amino_pristine_FS
- Source data/Figure_S21/CONTCAR_Cu_amino_pristine_IS
- Source data/Figure_S21/CONTCAR_Cu_amino_pristine_TS
- Source data/Figure_S21/CONTCAR_Cu_amino_radical_FS
- Source data/Figure_S21/CONTCAR_Cu_amino_radical_IS
- Source data/Figure_S21/CONTCAR_Cu_amino_radical_TS
- Source data/Figure_S8/
- Source data/Figure_S8/S8.ai
- Source data/Figure_S9f/
- Source data/Figure_S9f/CONTCAR_3x3_AtomicBr_S0
- Source data/Figure_S9f/CONTCAR_3x3_AtomicBr_S1_deH
- Source data/Figure_S9f/CONTCAR_3x3_AtomicBr_S2_HBr
- Source data/Figure_S9f/CONTCAR_3x3_AtomicBr_TS1_deH
- Source data/Figure_S9f/CONTCAR_3x3_AtomicBr_TS2_HBr
