# Supplementary material for: Universal inter-molecular radical transfer reactions on metal surfaces
Source: Nat Commun. 2024 Apr 8;15:3030. doi: 10.1038/s41467-024-47252-1 (PMC11001993; doi:10.1038/s41467-024-47252-1)
Supplement: Supplementary file 4 — Source Data [file 41467_2024_47252_MOESM4_ESM.zip › Source data/Figure_3a/CONTCAR_bromoalkyne_3x3_S00_initial]

Ag  C  H Br 
 1.0000000000000000
    23.1931024229187592    0.0000000000000000    0.0000000000000000
     0.0000000000000000   20.0858158908220581    0.0000000000000000
     0.0000000000000000    0.0000000000000000   37.1014083110324009
  Ag   C   H  Br
 256  14  11   1
Selective dynamics
Cartesian
  0.0000000000000000  0.0000000000000000 14.9999999483761268   F   F   F
  2.8991378028648449  0.0000000000000000 14.9999999483761268   F   F   F
  5.7982756057296898  0.0000000000000000 14.9999999483761268   F   F   F
  8.6974134085945352  0.0000000000000000 14.9999999483761268   F   F   F
 11.5965512114593796  0.0000000000000000 14.9999999483761268   F   F   F
 14.4956890143242241  0.0000000000000000 14.9999999483761268   F   F   F
 17.3948268171890703  0.0000000000000000 14.9999999483761268   F   F   F
 20.2939646200539130  0.0000000000000000 14.9999999483761268   F   F   F
  1.4495689014324225  2.5107269863527573 14.9999999483761268   F   F   F
  4.3487067042972676  2.5107269863527573 14.9999999483761268   F   F   F
  7.2478445071621120  2.5107269863527573 14.9999999483761268   F   F   F
 10.1469823100269565  2.5107269863527573 14.9999999483761268   F   F   F
 13.0461201128918045  2.5107269863527573 14.9999999483761268   F   F   F
 15.9452579157566472  2.5107269863527573 14.9999999483761268   F   F   F
 18.8443957186214917  2.5107269863527573 14.9999999483761268   F   F   F
 21.7435335214863379  2.5107269863527573 14.9999999483761268   F   F   F
  0.0000000000000000  5.0214539727055145 14.9999999483761268   F   F   F
  2.8991378028648449  5.0214539727055145 14.9999999483761268   F   F   F
  5.7982756057296898  5.0214539727055145 14.9999999483761268   F   F   F
  8.6974134085945352  5.0214539727055145 14.9999999483761268   F   F   F
 11.5965512114593796  5.0214539727055145 14.9999999483761268   F   F   F
 14.4956890143242241  5.0214539727055145 14.9999999483761268   F   F   F
 17.3948268171890703  5.0214539727055145 14.9999999483761268   F   F   F
 20.2939646200539130  5.0214539727055145 14.9999999483761268   F   F   F
  1.4495689014324225  7.5321809590582713 14.9999999483761268   F   F   F
  4.3487067042972676  7.5321809590582713 14.9999999483761268   F   F   F
  7.2478445071621120  7.5321809590582713 14.9999999483761268   F   F   F
 10.1469823100269565  7.5321809590582713 14.9999999483761268   F   F   F
 13.0461201128918045  7.5321809590582713 14.9999999483761268   F   F   F
 15.9452579157566472  7.5321809590582713 14.9999999483761268   F   F   F
 18.8443957186214917  7.5321809590582713 14.9999999483761268   F   F   F
 21.7435335214863379  7.5321809590582713 14.9999999483761268   F   F   F
  0.0000000000000000 10.0429079454110290 14.9999999483761268   F   F   F
  2.8991378028648449 10.0429079454110290 14.9999999483761268   F   F   F
  5.7982756057296898 10.0429079454110290 14.9999999483761268   F   F   F
  8.6974134085945352 10.0429079454110290 14.9999999483761268   F   F   F
 11.5965512114593796 10.0429079454110290 14.9999999483761268   F   F   F
 14.4956890143242241 10.0429079454110290 14.9999999483761268   F   F   F
 17.3948268171890703 10.0429079454110290 14.9999999483761268   F   F   F
 20.2939646200539130 10.0429079454110290 14.9999999483761268   F   F   F
  1.4495689014324225 12.5536349317637868 14.9999999483761268   F   F   F
  4.3487067042972676 12.5536349317637868 14.9999999483761268   F   F   F
  7.2478445071621120 12.5536349317637868 14.9999999483761268   F   F   F
 10.1469823100269565 12.5536349317637868 14.9999999483761268   F   F   F
 13.0461201128918045 12.5536349317637868 14.9999999483761268   F   F   F
 15.9452579157566472 12.5536349317637868 14.9999999483761268   F   F   F
 18.8443957186214917 12.5536349317637868 14.9999999483761268   F   F   F
 21.7435335214863379 12.5536349317637868 14.9999999483761268   F   F   F
  0.0000000000000000 15.0643619181165427 14.9999999483761268   F   F   F
  2.8991378028648449 15.0643619181165427 14.9999999483761268   F   F   F
  5.7982756057296898 15.0643619181165427 14.9999999483761268   F   F   F
  8.6974134085945352 15.0643619181165427 14.9999999483761268   F   F   F
 11.5965512114593796 15.0643619181165427 14.9999999483761268   F   F   F
 14.4956890143242241 15.0643619181165427 14.9999999483761268   F   F   F
 17.3948268171890703 15.0643619181165427 14.9999999483761268   F   F   F
 20.2939646200539130 15.0643619181165427 14.9999999483761268   F   F   F
  1.4495689014324225 17.5750889044693004 14.9999999483761268   F   F   F
  4.3487067042972676 17.5750889044693004 14.9999999483761268   F   F   F
  7.2478445071621120 17.5750889044693004 14.9999999483761268   F   F   F
 10.1469823100269565 17.5750889044693004 14.9999999483761268   F   F   F
 13.0461201128918045 17.5750889044693004 14.9999999483761268   F   F   F
 15.9452579157566472 17.5750889044693004 14.9999999483761268   F   F   F
 18.8443957186214917 17.5750889044693004 14.9999999483761268   F   F   F
 21.7435335214863379 17.5750889044693004 14.9999999483761268   F   F   F
  1.4495689014324225  0.8369090624036388 17.3671362101408704   F   F   F
  4.3487067042972676  0.8369090624036388 17.3671362101408704   F   F   F
  7.2478445071621120  0.8369090624036388 17.3671362101408704   F   F   F
 10.1469823100269565  0.8369090624036388 17.3671362101408704   F   F   F
 13.0461201128918045  0.8369090624036388 17.3671362101408704   F   F   F
 15.9452579157566472  0.8369090624036388 17.3671362101408704   F   F   F
 18.8443957186214917  0.8369090624036388 17.3671362101408704   F   F   F
 21.7435335214863379  0.8369090624036388 17.3671362101408704   F   F   F
  0.0000000000000000  3.3476360487563959 17.3671362101408704   F   F   F
  2.8991378028648449  3.3476360487563959 17.3671362101408704   F   F   F
  5.7982756057296898  3.3476360487563959 17.3671362101408704   F   F   F
  8.6974134085945352  3.3476360487563959 17.3671362101408704   F   F   F
 11.5965512114593796  3.3476360487563959 17.3671362101408704   F   F   F
 14.4956890143242241  3.3476360487563959 17.3671362101408704   F   F   F
 17.3948268171890703  3.3476360487563959 17.3671362101408704   F   F   F
 20.2939646200539130  3.3476360487563959 17.3671362101408704   F   F   F
  1.4495689014324225  5.8583630351091536 17.3671362101408704   F   F   F
  4.3487067042972676  5.8583630351091536 17.3671362101408704   F   F   F
  7.2478445071621120  5.8583630351091536 17.3671362101408704   F   F   F
 10.1469823100269565  5.8583630351091536 17.3671362101408704   F   F   F
 13.0461201128918045  5.8583630351091536 17.3671362101408704   F   F   F
 15.9452579157566472  5.8583630351091536 17.3671362101408704   F   F   F
 18.8443957186214917  5.8583630351091536 17.3671362101408704   F   F   F
 21.7435335214863379  5.8583630351091536 17.3671362101408704   F   F   F
  0.0000000000000000  8.3690900214619113 17.3671362101408704   F   F   F
  2.8991378028648449  8.3690900214619113 17.3671362101408704   F   F   F
  5.7982756057296898  8.3690900214619113 17.3671362101408704   F   F   F
  8.6974134085945352  8.3690900214619113 17.3671362101408704   F   F   F
 11.5965512114593796  8.3690900214619113 17.3671362101408704   F   F   F
 14.4956890143242241  8.3690900214619113 17.3671362101408704   F   F   F
 17.3948268171890703  8.3690900214619113 17.3671362101408704   F   F   F
 20.2939646200539130  8.3690900214619113 17.3671362101408704   F   F   F
  1.4495689014324225 10.8798170078146690 17.3671362101408704   F   F   F
  4.3487067042972676 10.8798170078146690 17.3671362101408704   F   F   F
  7.2478445071621120 10.8798170078146690 17.3671362101408704   F   F   F
 10.1469823100269565 10.8798170078146690 17.3671362101408704   F   F   F
 13.0461201128918045 10.8798170078146690 17.3671362101408704   F   F   F
 15.9452579157566472 10.8798170078146690 17.3671362101408704   F   F   F
 18.8443957186214917 10.8798170078146690 17.3671362101408704   F   F   F
 21.7435335214863379 10.8798170078146690 17.3671362101408704   F   F   F
  0.0000000000000000 13.3905439941674249 17.3671362101408704   F   F   F
  2.8991378028648449 13.3905439941674249 17.3671362101408704   F   F   F
  5.7982756057296898 13.3905439941674249 17.3671362101408704   F   F   F
  8.6974134085945352 13.3905439941674249 17.3671362101408704   F   F   F
 11.5965512114593796 13.3905439941674249 17.3671362101408704   F   F   F
 14.4956890143242241 13.3905439941674249 17.3671362101408704   F   F   F
 17.3948268171890703 13.3905439941674249 17.3671362101408704   F   F   F
 20.2939646200539130 13.3905439941674249 17.3671362101408704   F   F   F
  1.4495689014324225 15.9012709805201826 17.3671362101408704   F   F   F
  4.3487067042972676 15.9012709805201826 17.3671362101408704   F   F   F
  7.2478445071621120 15.9012709805201826 17.3671362101408704   F   F   F
 10.1469823100269565 15.9012709805201826 17.3671362101408704   F   F   F
 13.0461201128918045 15.9012709805201826 17.3671362101408704   F   F   F
 15.9452579157566472 15.9012709805201826 17.3671362101408704   F   F   F
 18.8443957186214917 15.9012709805201826 17.3671362101408704   F   F   F
 21.7435335214863379 15.9012709805201826 17.3671362101408704   F   F   F
  0.0000000000000000 18.4119979668729385 17.3671362101408704   F   F   F
  2.8991378028648449 18.4119979668729385 17.3671362101408704   F   F   F
  5.7982756057296898 18.4119979668729385 17.3671362101408704   F   F   F
  8.6974134085945352 18.4119979668729385 17.3671362101408704   F   F   F
 11.5965512114593796 18.4119979668729385 17.3671362101408704   F   F   F
 14.4956890143242241 18.4119979668729385 17.3671362101408704   F   F   F
 17.3948268171890703 18.4119979668729385 17.3671362101408704   F   F   F
 20.2939646200539130 18.4119979668729385 17.3671362101408704   F   F   F
 -0.0011362300876968  1.6737341660968539 19.7132660255339900   T   T   T
  2.8980210549831820  1.6738386123394859 19.7133576660125129   T   T   T
  5.7968714953090066  1.6745175129165959 19.7132916255057253   T   T   T
  8.6964198160867365  1.6745092777320807 19.7131513821823106   T   T   T
 11.5951825864854019  1.6750154402925292 19.7129851678730788   T   T   T
 14.4946896235408200  1.6760353980234652 19.7135272194484976   T   T   T
 17.3945577772009621  1.6750851380736704 19.7137142105463816   T   T   T
 20.2928986650665557  1.6742702565229797 19.7132686226325724   T   T   T
  1.4476865492397784  4.1838061539934115 19.7135090397584243   T   T   T
  4.3464152257778830  4.1846268604307104 19.7138184655037421   T   T   T
  7.2464946686010983  4.1851511002254611 19.7134051558151562   T   T   T
 10.1457124876693019  4.1855982104871901 19.7134244485474746   T   T   T
 13.0451409001075067  4.1863385736609260 19.7128660723523979   T   T   T
 15.9445310439267143  4.1865771931537088 19.7125837306351492   T   T   T
 18.8434543105941472  4.1856910069566062 19.7126293653673734   T   T   T
 21.7416936126711242  4.1846298733030940 19.7129951852533232   T   T   T
 -0.0030243805559480  6.6933109184492130 19.7141282622631380   T   T   T
  2.8931985131963835  6.6919661730753219 19.7101309565317067   T   T   T
  5.7955392835058337  6.6922313058450804 19.7094861340552576   T   T   T
  8.6987460842597564  6.6927286306465374 19.7107939586982290   T   T   T
 11.5965532988385984  6.6948330215774181 19.7144376880084486   T   T   T
 14.4952829031007973  6.6959971954664512 19.7147697456128377   T   T   T
 17.3941136292895671  6.6957286481079903 19.7142017230515911   T   T   T
 20.2920790208269359  6.6949159759970476 19.7139817117003098   T   T   T
  1.4420673243847535  9.2029809891697951 19.7093915254640706   T   T   T
  4.3421541890007438  9.2031926936692834 19.7097124526459595   T   T   T
  7.2448259248817708  9.2042473998617105 19.7136774801521604   T   T   T
 10.1440729672590262  9.2027389550883090 19.7129814577322442   T   T   T
 13.0441644704955007  9.2033887312323781 19.7112855523583477   T   T   T
 15.9467214005195324  9.2049668737869190 19.7117804851452156   T   T   T
 18.8465549964570656  9.2054240269565959 19.7124100960442554   T   T   T
 21.7422739040937465  9.2055616147954478 19.7149556236684766   T   T   T
 -0.0012672711163856 11.7177741480914896 19.7149277976122370   T   T   T
  2.8944351694175738 11.7170765677056021 19.7098634553777856   T   T   T
  5.7940173521248415 11.7145339042719812 19.7133009008578064   T   T   T
  8.6963671677442385 11.7156165297484982 19.7075242115837739   T   T   T
 11.5952106501393342 11.7132893871193886 19.7053634255637391   T   T   T
 14.4980932113213825 11.7156723683166746 19.7108006369517241   T   T   T
 17.3959431012086867 11.7167104032819118 19.7133981065475794   T   T   T
 20.2969959585405917 11.7163711538515152 19.7105683821356905   T   T   T
  1.4489900015959467 14.2291460899925024 19.7145634617826211   T   T   T
  4.3478031010268703 14.2301863343974873 19.7121489021297407   T   T   T
  7.2450068310806683 14.2313316276195803 19.7105309097133023   T   T   T
 10.1460218836556244 14.2290352162887839 19.7136136657298664   T   T   T
 13.0425070913963612 14.2306736162909981 19.7178146581929212   T   T   T
 15.9429643498580447 14.2264507743581117 19.7217611349949671   T   T   T
 18.8460166845498343 14.2285232288417269 19.7100378319968463   T   T   T
 21.7441029121508187 14.2284947069831631 19.7138488886585570   T   T   T
 -0.0007785924483357 16.7375844984826578 19.7146269051908405   T   T   T
  2.8982757152477849 16.7381067296958186 19.7146346964865877   T   T   T
  5.7977841438893485 16.7406901673356963 19.7145055835856624   T   T   T
  8.6957822377011311 16.7405481606173510 19.7141731549671988   T   T   T
 11.5949766317358893 16.7394189360479650 19.7153937913006310   T   T   T
 14.4951581242097642 16.7423844059060869 19.7109078600217416   T   T   T
 17.3936713368263618 16.7395571264612961 19.7110755583873072   T   T   T
 20.2937243395128171 16.7385916012914215 19.7138355321515633   T   T   T
  1.4486523100246687 19.2485378519805046 19.7133732486040074   T   T   T
  4.3478919306091504 19.2485318262357374 19.7137242279266260   T   T   T
  7.2472765080837753 19.2503503960064926 19.7130155910278937   T   T   T
 10.1467104868665601 19.2485659721227513 19.7143312069666017   T   T   T
 13.0447289906084762 19.2521478756705626 19.7116558244132918   T   T   T
 15.9445758066143881 19.2542888227863642 19.7102404056862213   T   T   T
 18.8436131833457416 19.2493571524106919 19.7134519035896290   T   T   T
 21.7424306894661257 19.2482978264806093 19.7138603900951281   T   T   T
 -0.0007403238293361 -0.0001801697685407 22.0715190971068260   T   T   T
  2.8981541833910889  0.0001526522007702 22.0719379720066513   T   T   T
  5.7972590520504932  0.0008219115862524 22.0719806386262150   T   T   T
  8.6961994816137196  0.0018045096996315 22.0726892755249544   T   T   T
 11.5943077426620107  0.0031237460873406 22.0735247992401185   T   T   T
 14.4943769805201619  0.0028503781330666 22.0743799867016897   T   T   T
 17.3947906359492919  0.0028383266435321 22.0752051220225241   T   T   T
 20.2928494956894241  0.0002930520538471 22.0726065393844202   T   T   T
  1.4477494025473445  2.5101469079898302 22.0727631073274928   T   T   T
  4.3463029711621566  2.5108137570774058 22.0726258321167386   T   T   T
  7.2451835625211318  2.5114767898599615 22.0715383898391444   T   T   T
 10.1446469965439938  2.5123507237093712 22.0715706680643784   T   T   T
 13.0435851067969768  2.5123378687872013 22.0709102629964384   T   T   T
 15.9442188647681036  2.5126309208410484 22.0714044537551395   T   T   T
 18.8435491703830564  2.5124184129089233 22.0721713398649264   T   T   T
 21.7418130571486081  2.5106771735293480 22.0716478389936661   T   T   T
 -0.0017979292998259  5.0213473170231344 22.0725779713000207   T   T   T
  2.8950579042176292  5.0192895251851191 22.0753423972332783   T   T   T
  5.7955636362633784  5.0207043700564693 22.0756150925843606   T   T   T
  8.6956771729471569  5.0213531419097430 22.0749654469248320   T   T   T
 11.5940899594302618  5.0225635131753235 22.0726955827643678   T   T   T
 14.4947977033981132  5.0221099754525094 22.0714819956985124   T   T   T
 17.3937882300625759  5.0224291390670137 22.0714986913322555   T   T   T
 20.2930081365099930  5.0217924187032752 22.0718099721479781   T   T   T
  1.4466774173533574  7.5319907463817852 22.0746771689822587   T   T   T
  4.3408604777475936  7.5220980803392381 22.0620860640437400   T   T   T
  7.2467903806569902  7.5235038865934367 22.0611240245262366   T   T   T
 10.1433648818420536  7.5321522363415472 22.0766773059043047   T   T   T
 13.0433717302546857  7.5298023967404806 22.0768323897910470   T   T   T
 15.9447536977099755  7.5319811051901588 22.0762354281313158   T   T   T
 18.8439339439522513  7.5324681862255112 22.0747550819397063   T   T   T
 21.7415938823307080  7.5334809130627258 22.0735440919724368   T   T   T
 -0.0033045532332162 10.0442076985573241 22.0765708248624541   T   T   T
  2.8856475348405546 10.0408650170767739 22.0592374179136250   T   T   T
  5.7857773066960272 10.0305583823687154 22.0606587728660202   T   T   T
  8.6963423511246436 10.0424777072346476 22.0707766979265188   T   T   T
 11.5930163507191022 10.0366142558597993 22.0742575520542559   T   T   T
 14.4919570122133532 10.0328955679057721 22.0669771427013863   T   T   T
 17.3968529666167342 10.0376488762363341 22.0711588424321228   T   T   T
 20.2930913997476914 10.0442117157205022 22.0759905588364695   T   T   T
  1.4487687393988320 12.5550152290318042 22.0774987310843116   T   T   T
  4.3438264116854368 12.5551853558923980 22.0600721996006186   T   T   T
  7.2491644266210011 12.5520336905209700 22.0483559458700817   T   T   T
 10.1455192891261188 12.5479558681788159 22.0543749073403781   T   T   T
 13.0418027168757753 12.5445033172853417 22.0429265257778439   T   T   T
 15.9458623280057896 12.5403706606658041 22.0713302509385159   T   T   T
 18.8495958441157327 12.5523669142065977 22.0629393964348992   T   T   T
 21.7435474373477895 12.5558660641929389 22.0764205641587914   T   T   T
 -0.0006053399732363 15.0653178020947873 22.0748968093194584   T   T   T
  2.8976824356878073 15.0644900656219267 22.0790399235855475   T   T   T
  5.7912845088663500 15.0681290128868675 22.0730016693829327   T   T   T
  8.6925472637751824 15.0685026090624365 22.0689119811448080   T   T   T
 11.5854864780864766 15.0713590129402721 22.0782114491379637   T   T   T
 14.4905355069658555 15.0813302145229517 22.0636127869957406   T   T   T
 17.3991347040331021 15.0668328751874316 22.0595887682503289   T   T   T
 20.2934801161442984 15.0654166243089698 22.0751372264453103   T   T   T
  1.4488274179479617 17.5754120852469846 22.0733478255224753   T   T   T
  4.3471601882277069 17.5765909217816159 22.0758250865553975   T   T   T
  7.2457056392566725 17.5775817550795104 22.0749368788404290   T   T   T
 10.1431150921289603 17.5773152163026367 22.0793690130772724   T   T   T
 13.0412321665561706 17.5838836798152549 22.0708931963486172   T   T   T
 15.9472775711156345 17.5860475247611738 22.0636932970517776   T   T   T
 18.8434860851444661 17.5765457286958622 22.0754462811765464   T   T   T
 21.7420449881728359 17.5761335677537822 22.0738420162811728   T   T   T
  5.4024368392985167 11.8723706558399691 25.3003530045572020   T   T   T
  6.7812797664783950 12.0580146126435270 25.3889185183646298   T   T   T
  7.6697803843705783 10.9833965474912532 25.4203964662179658   T   T   T
  7.1543756086046768  9.6854603641016421 25.3640346038104241   T   T   T
  5.7755765163883792  9.4743162588757315 25.2738841178399447   T   T   T
  4.9044823218645979 10.5668074864402950 25.2452703987082288   T   T   T
 14.8288208216655768 12.5548031228159971 25.2297876100059497   T   T   T
 13.9542536919849862 13.6612911511840789 25.2097680610953994   T   T   T
 14.4947749741577407 14.9651068546012525 25.2021299941664090   T   T   T
 15.8766114350673408 15.1521226726301528 25.2408586702459630   T   T   T
 16.7367074604221742 14.0506562990929371 25.2705735591763450   T   T   T
 16.2092091052598910 12.7543159337758496 25.2570534349737272   T   T   T
 12.5455018676446084 13.4830395780609784 25.1705522435247246   T   T   T
 11.3362724177937793 13.3709223614818402 25.0949232487671843   T   T   T
  4.7268604981999403 12.7306247139326256 25.2764945729287120   T   T   T
  8.7471055582597348 11.1493304940193081 25.4898848068859465   T   T   T
  7.8411110790030172  8.8347473247270347 25.3858261159819101   T   T   T
  5.3790899666065348  8.4565719848509566 25.2292266367122870   T   T   T
  3.8244384525094244 10.4084456916449213 25.1745428710026538   T   T   T
 14.4135450757488766 11.5435321055365154 25.2298807345408136   T   T   T
 13.8162997271873191 15.8220886771153832 25.1906786444912072   T   T   T
 16.2828191417987256 16.1673351295618914 25.2457052272136337   T   T   T
 17.8190755105711460 14.2008495942818289 25.3026276919007493   T   T   T
 16.8791734113651977 11.8904189665668270 25.2784535272875317   T   T   T
 10.2646515874455400 13.2997635380927886 25.1179773218634885   T   T   T
  7.4675005819339706 13.8458715640362175 25.4390629267674093   T   T   T
