# Supplementary material for: Universal inter-molecular radical transfer reactions on metal surfaces
Source: Nat Commun. 2024 Apr 8;15:3030. doi: 10.1038/s41467-024-47252-1 (PMC11001993; doi:10.1038/s41467-024-47252-1)
Supplement: Supplementary file 4 — Source Data [file 41467_2024_47252_MOESM4_ESM.zip › Source data/Figure_3a/CONTCAR_bromoalkyne_3x3_S01_deBr]

Ag  C  H Br 
 1.0000000000000000
    23.1931024229187592    0.0000000000000000    0.0000000000000000
     0.0000000000000000   20.0858158908220581    0.0000000000000000
     0.0000000000000000    0.0000000000000000   37.1014083110324009
  Ag   C   H  Br
 256  14  11   1
Selective dynamics
Cartesian
  0.0000000000000000  0.0000000000000000 14.9999999483761268   F   F   F
  2.8991378028648449  0.0000000000000000 14.9999999483761268   F   F   F
  5.7982756057296898  0.0000000000000000 14.9999999483761268   F   F   F
  8.6974134085945352  0.0000000000000000 14.9999999483761268   F   F   F
 11.5965512114593796  0.0000000000000000 14.9999999483761268   F   F   F
 14.4956890143242241  0.0000000000000000 14.9999999483761268   F   F   F
 17.3948268171890703  0.0000000000000000 14.9999999483761268   F   F   F
 20.2939646200539130  0.0000000000000000 14.9999999483761268   F   F   F
  1.4495689014324225  2.5107269863527573 14.9999999483761268   F   F   F
  4.3487067042972676  2.5107269863527573 14.9999999483761268   F   F   F
  7.2478445071621120  2.5107269863527573 14.9999999483761268   F   F   F
 10.1469823100269565  2.5107269863527573 14.9999999483761268   F   F   F
 13.0461201128918045  2.5107269863527573 14.9999999483761268   F   F   F
 15.9452579157566472  2.5107269863527573 14.9999999483761268   F   F   F
 18.8443957186214917  2.5107269863527573 14.9999999483761268   F   F   F
 21.7435335214863379  2.5107269863527573 14.9999999483761268   F   F   F
  0.0000000000000000  5.0214539727055145 14.9999999483761268   F   F   F
  2.8991378028648449  5.0214539727055145 14.9999999483761268   F   F   F
  5.7982756057296898  5.0214539727055145 14.9999999483761268   F   F   F
  8.6974134085945352  5.0214539727055145 14.9999999483761268   F   F   F
 11.5965512114593796  5.0214539727055145 14.9999999483761268   F   F   F
 14.4956890143242241  5.0214539727055145 14.9999999483761268   F   F   F
 17.3948268171890703  5.0214539727055145 14.9999999483761268   F   F   F
 20.2939646200539130  5.0214539727055145 14.9999999483761268   F   F   F
  1.4495689014324225  7.5321809590582713 14.9999999483761268   F   F   F
  4.3487067042972676  7.5321809590582713 14.9999999483761268   F   F   F
  7.2478445071621120  7.5321809590582713 14.9999999483761268   F   F   F
 10.1469823100269565  7.5321809590582713 14.9999999483761268   F   F   F
 13.0461201128918045  7.5321809590582713 14.9999999483761268   F   F   F
 15.9452579157566472  7.5321809590582713 14.9999999483761268   F   F   F
 18.8443957186214917  7.5321809590582713 14.9999999483761268   F   F   F
 21.7435335214863379  7.5321809590582713 14.9999999483761268   F   F   F
  0.0000000000000000 10.0429079454110290 14.9999999483761268   F   F   F
  2.8991378028648449 10.0429079454110290 14.9999999483761268   F   F   F
  5.7982756057296898 10.0429079454110290 14.9999999483761268   F   F   F
  8.6974134085945352 10.0429079454110290 14.9999999483761268   F   F   F
 11.5965512114593796 10.0429079454110290 14.9999999483761268   F   F   F
 14.4956890143242241 10.0429079454110290 14.9999999483761268   F   F   F
 17.3948268171890703 10.0429079454110290 14.9999999483761268   F   F   F
 20.2939646200539130 10.0429079454110290 14.9999999483761268   F   F   F
  1.4495689014324225 12.5536349317637868 14.9999999483761268   F   F   F
  4.3487067042972676 12.5536349317637868 14.9999999483761268   F   F   F
  7.2478445071621120 12.5536349317637868 14.9999999483761268   F   F   F
 10.1469823100269565 12.5536349317637868 14.9999999483761268   F   F   F
 13.0461201128918045 12.5536349317637868 14.9999999483761268   F   F   F
 15.9452579157566472 12.5536349317637868 14.9999999483761268   F   F   F
 18.8443957186214917 12.5536349317637868 14.9999999483761268   F   F   F
 21.7435335214863379 12.5536349317637868 14.9999999483761268   F   F   F
  0.0000000000000000 15.0643619181165427 14.9999999483761268   F   F   F
  2.8991378028648449 15.0643619181165427 14.9999999483761268   F   F   F
  5.7982756057296898 15.0643619181165427 14.9999999483761268   F   F   F
  8.6974134085945352 15.0643619181165427 14.9999999483761268   F   F   F
 11.5965512114593796 15.0643619181165427 14.9999999483761268   F   F   F
 14.4956890143242241 15.0643619181165427 14.9999999483761268   F   F   F
 17.3948268171890703 15.0643619181165427 14.9999999483761268   F   F   F
 20.2939646200539130 15.0643619181165427 14.9999999483761268   F   F   F
  1.4495689014324225 17.5750889044693004 14.9999999483761268   F   F   F
  4.3487067042972676 17.5750889044693004 14.9999999483761268   F   F   F
  7.2478445071621120 17.5750889044693004 14.9999999483761268   F   F   F
 10.1469823100269565 17.5750889044693004 14.9999999483761268   F   F   F
 13.0461201128918045 17.5750889044693004 14.9999999483761268   F   F   F
 15.9452579157566472 17.5750889044693004 14.9999999483761268   F   F   F
 18.8443957186214917 17.5750889044693004 14.9999999483761268   F   F   F
 21.7435335214863379 17.5750889044693004 14.9999999483761268   F   F   F
  1.4495689014324225  0.8369090624036388 17.3671362101408704   F   F   F
  4.3487067042972676  0.8369090624036388 17.3671362101408704   F   F   F
  7.2478445071621120  0.8369090624036388 17.3671362101408704   F   F   F
 10.1469823100269565  0.8369090624036388 17.3671362101408704   F   F   F
 13.0461201128918045  0.8369090624036388 17.3671362101408704   F   F   F
 15.9452579157566472  0.8369090624036388 17.3671362101408704   F   F   F
 18.8443957186214917  0.8369090624036388 17.3671362101408704   F   F   F
 21.7435335214863379  0.8369090624036388 17.3671362101408704   F   F   F
  0.0000000000000000  3.3476360487563959 17.3671362101408704   F   F   F
  2.8991378028648449  3.3476360487563959 17.3671362101408704   F   F   F
  5.7982756057296898  3.3476360487563959 17.3671362101408704   F   F   F
  8.6974134085945352  3.3476360487563959 17.3671362101408704   F   F   F
 11.5965512114593796  3.3476360487563959 17.3671362101408704   F   F   F
 14.4956890143242241  3.3476360487563959 17.3671362101408704   F   F   F
 17.3948268171890703  3.3476360487563959 17.3671362101408704   F   F   F
 20.2939646200539130  3.3476360487563959 17.3671362101408704   F   F   F
  1.4495689014324225  5.8583630351091536 17.3671362101408704   F   F   F
  4.3487067042972676  5.8583630351091536 17.3671362101408704   F   F   F
  7.2478445071621120  5.8583630351091536 17.3671362101408704   F   F   F
 10.1469823100269565  5.8583630351091536 17.3671362101408704   F   F   F
 13.0461201128918045  5.8583630351091536 17.3671362101408704   F   F   F
 15.9452579157566472  5.8583630351091536 17.3671362101408704   F   F   F
 18.8443957186214917  5.8583630351091536 17.3671362101408704   F   F   F
 21.7435335214863379  5.8583630351091536 17.3671362101408704   F   F   F
  0.0000000000000000  8.3690900214619113 17.3671362101408704   F   F   F
  2.8991378028648449  8.3690900214619113 17.3671362101408704   F   F   F
  5.7982756057296898  8.3690900214619113 17.3671362101408704   F   F   F
  8.6974134085945352  8.3690900214619113 17.3671362101408704   F   F   F
 11.5965512114593796  8.3690900214619113 17.3671362101408704   F   F   F
 14.4956890143242241  8.3690900214619113 17.3671362101408704   F   F   F
 17.3948268171890703  8.3690900214619113 17.3671362101408704   F   F   F
 20.2939646200539130  8.3690900214619113 17.3671362101408704   F   F   F
  1.4495689014324225 10.8798170078146690 17.3671362101408704   F   F   F
  4.3487067042972676 10.8798170078146690 17.3671362101408704   F   F   F
  7.2478445071621120 10.8798170078146690 17.3671362101408704   F   F   F
 10.1469823100269565 10.8798170078146690 17.3671362101408704   F   F   F
 13.0461201128918045 10.8798170078146690 17.3671362101408704   F   F   F
 15.9452579157566472 10.8798170078146690 17.3671362101408704   F   F   F
 18.8443957186214917 10.8798170078146690 17.3671362101408704   F   F   F
 21.7435335214863379 10.8798170078146690 17.3671362101408704   F   F   F
  0.0000000000000000 13.3905439941674249 17.3671362101408704   F   F   F
  2.8991378028648449 13.3905439941674249 17.3671362101408704   F   F   F
  5.7982756057296898 13.3905439941674249 17.3671362101408704   F   F   F
  8.6974134085945352 13.3905439941674249 17.3671362101408704   F   F   F
 11.5965512114593796 13.3905439941674249 17.3671362101408704   F   F   F
 14.4956890143242241 13.3905439941674249 17.3671362101408704   F   F   F
 17.3948268171890703 13.3905439941674249 17.3671362101408704   F   F   F
 20.2939646200539130 13.3905439941674249 17.3671362101408704   F   F   F
  1.4495689014324225 15.9012709805201826 17.3671362101408704   F   F   F
  4.3487067042972676 15.9012709805201826 17.3671362101408704   F   F   F
  7.2478445071621120 15.9012709805201826 17.3671362101408704   F   F   F
 10.1469823100269565 15.9012709805201826 17.3671362101408704   F   F   F
 13.0461201128918045 15.9012709805201826 17.3671362101408704   F   F   F
 15.9452579157566472 15.9012709805201826 17.3671362101408704   F   F   F
 18.8443957186214917 15.9012709805201826 17.3671362101408704   F   F   F
 21.7435335214863379 15.9012709805201826 17.3671362101408704   F   F   F
  0.0000000000000000 18.4119979668729385 17.3671362101408704   F   F   F
  2.8991378028648449 18.4119979668729385 17.3671362101408704   F   F   F
  5.7982756057296898 18.4119979668729385 17.3671362101408704   F   F   F
  8.6974134085945352 18.4119979668729385 17.3671362101408704   F   F   F
 11.5965512114593796 18.4119979668729385 17.3671362101408704   F   F   F
 14.4956890143242241 18.4119979668729385 17.3671362101408704   F   F   F
 17.3948268171890703 18.4119979668729385 17.3671362101408704   F   F   F
 20.2939646200539130 18.4119979668729385 17.3671362101408704   F   F   F
 -0.0010281502304063  1.6764116053551004 19.7119904791162561   T   T   T
  2.8987792375013872  1.6787274999273123 19.7113085552315006   T   T   T
  5.7988074235682481  1.6846998164242890 19.7076485013016196   T   T   T
  8.6959278903843469  1.6852586038223720 19.7069057311072307   T   T   T
 11.5964187788445443  1.6796010320604040 19.7117508040185676   T   T   T
 14.4965715118714193  1.6777999369494738 19.7125199162128553   T   T   T
 17.3954998810213830  1.6758090308783757 19.7126215740716262   T   T   T
 20.2945203267879677  1.6753832115814904 19.7121886006366367   T   T   T
  1.4479279894360009  4.1875455303378057 19.7111631177109210   T   T   T
  4.3453518220317919  4.1917159482912174 19.7112046712882325   T   T   T
  7.2473910820097442  4.1932006918018665 19.7129903620702329   T   T   T
 10.1501987294709668  4.1915717321331210 19.7110210193170907   T   T   T
 13.0491523791025745  4.1870654793380151 19.7115129839912910   T   T   T
 15.9470894750549874  4.1853836939734768 19.7126965189164167   T   T   T
 18.8455467922947406  4.1852360632266787 19.7120016095387527   T   T   T
 21.7435488289339354  4.1853939377395806 19.7125265944663504   T   T   T
 -0.0031941540656846  6.6945833548858955 19.7122405426082743   T   T   T
  2.8962787891291724  6.7011032107240567 19.7089051260011132   T   T   T
  5.7935609118691591  6.6955543032260580 19.7086461581711028   T   T   T
  8.7018442188814085  6.6953492270458126 19.7087915956916788   T   T   T
 11.6033787969506399  6.6981863485403910 19.7088654274942172   T   T   T
 14.5018361141903984  6.6936164237089120 19.7128994636198769   T   T   T
 17.3977788352654557  6.6933299999743090 19.7136719149409139   T   T   T
 20.2946659794711834  6.6934800410190123 19.7133817819279216   T   T   T
  1.4438174758935871  9.2014803778645913 19.7058561322661099   T   T   T
  4.3608900410000278  9.2207466924670669 19.7271835058196281   T   T   T
  7.2445977047539296  9.2111091162863339 19.7205690667459344   T   T   T
 10.1404694549355767  9.2129114165462180 19.7156624054968006   T   T   T
 13.0548059297491861  9.1990232800066671 19.7037650968937008   T   T   T
 15.9540664241258465  9.2017214076552811 19.7100886609262247   T   T   T
 18.8491468256528272  9.2033351021039493 19.7123678004387806   T   T   T
 21.7422894434723730  9.2048009649476619 19.7133313240126178   T   T   T
 -0.0049818784004420 11.7159905276403844 19.7122227339322862   T   T   T
  2.8890406857250270 11.7141014566558539 19.6933911721158452   T   T   T
  5.8069078465204758 11.7231332446293202 19.7310535537205496   T   T   T
  8.6899825705092564 11.7243653085760613 19.7325402071515725   T   T   T
 11.6031712186839542 11.7131658593516583 19.6956528739664947   T   T   T
 14.5094601508188568 11.7117052188200770 19.7046458843270074   T   T   T
 17.4018000553635446 11.7155904181878405 19.7120142240175760   T   T   T
 20.2960693940987937 11.7159332830650964 19.7109538657680439   T   T   T
  1.4444694340026953 14.2270591737214449 19.7076496143438646   T   T   T
  4.3612836279481435 14.2478477923102869 19.7177541828973766   T   T   T
  7.2453282874802492 14.2029740710286010 19.7681864982286406   T   T   T
 10.1365335854544085 14.2399209250689740 19.7204533103520063   T   T   T
 13.0484647036157355 14.2292487285117044 19.7142299201219053   T   T   T
 15.9448717506013065 14.2275247629337933 19.7169171751258787   T   T   T
 18.8465719274218344 14.2286668424253460 19.7084677003971223   T   T   T
 21.7409333427737046 14.2285983497931579 19.7118498647787597   T   T   T
 -0.0016641050988453 16.7390409209929025 19.7136971438985640   T   T   T
  2.8960194902440834 16.7421072216467941 19.7078076663432746   T   T   T
  5.8092531330374815 16.7381380635686092 19.7273293143542894   T   T   T
  8.6871235567735816 16.7419826895882693 19.7198255545233749   T   T   T
 11.5960734335494671 16.7387625315846549 19.7117908735395453   T   T   T
 14.4971098237786507 16.7442517842094567 19.7110340048099992   T   T   T
 17.3944311428617340 16.7418943119983510 19.7082914687076460   T   T   T
 20.2933103426345660 16.7392956091383986 19.7127970637329391   T   T   T
  1.4472607238792938 19.2530051382927851 19.7119667342149292   T   T   T
  4.3491429665538437 19.2563233150779460 19.7074206986545839   T   T   T
  7.2472727971873869 19.2424894102413013 19.7297145638946034   T   T   T
 10.1464421426715266 19.2579629202291152 19.7076173361186378   T   T   T
 13.0462775940572548 19.2560730458119487 19.7097387946458618   T   T   T
 15.9447847764672179 19.2554449623490420 19.7101038725036446   T   T   T
 18.8442143485605449 19.2511142595848206 19.7124798466918705   T   T   T
 21.7429270218579802 19.2498398145665490 19.7130089127743915   T   T   T
 -0.0071119329269592  0.0092199920683640 22.0708238167150768   T   T   T
  2.8856790774598493  0.0175738837555159 22.0710961410520810   T   T   T
  5.7827953695175127  0.0339966494023287 22.0646861307381812   T   T   T
  8.7107942051753895  0.0356207884752606 22.0644453425982441   T   T   T
 11.6077931401347936  0.0198958040724949 22.0740802073225382   T   T   T
 14.5017117991614075  0.0098848325743503 22.0737155004788370   T   T   T
 17.3984539864769907  0.0078487334174976 22.0742193376036973   T   T   T
 20.2911037508700467  0.0058319166439002 22.0727208117220144   T   T   T
  1.4445930532386095  2.5213945631723731 22.0698525018454887   T   T   T
  4.3402586167397192  2.5241145843603081 22.0681658718236733   T   T   T
  7.2468499869302168  2.5245622971965145 22.0686407698500560   T   T   T
 10.1540652515758936  2.5236092252324949 22.0680297096551712   T   T   T
 13.0516783398874558  2.5197204104178730 22.0711310163758903   T   T   T
 15.9502843249137403  2.5145563471523422 22.0726002321450032   T   T   T
 18.8457209724939361  2.5159414650161733 22.0712668075303107   T   T   T
 21.7393504135333409  2.5150279621094591 22.0723152933291722   T   T   T
 -0.0041418242306857  5.0258871131307785 22.0719409401193190   T   T   T
  2.8921949476545445  5.0284902348702287 22.0703589360689385   T   T   T
  5.7909913480517234  5.0200262729119949 22.0734839876909774   T   T   T
  8.7035370834272605  5.0183726076897033 22.0728473275243573   T   T   T
 11.6051020444606614  5.0243368898603240 22.0707525820111101   T   T   T
 14.5024421499567051  5.0236941437518183 22.0726673856940501   T   T   T
 17.3987515539810751  5.0228465223212249 22.0727957565668049   T   T   T
 20.2932692908432770  5.0234002882653357 22.0727827710738964   T   T   T
  1.4432568986080252  7.5353280046920466 22.0694236095654084   T   T   T
  4.3396957201439159  7.5271811977667289 22.0683562020482995   T   T   T
  7.2468803698943915  7.5001669805425264 22.0588530473235132   T   T   T
 10.1615202104876925  7.5163356606183198 22.0667534212092704   T   T   T
 13.0555186537866419  7.5294257876925270 22.0734587587333273   T   T   T
 15.9536872169012316  7.5301281886742295 22.0761820021033515   T   T   T
 18.8470408919528261  7.5324276128774104 22.0743688562791931   T   T   T
 21.7399290814387918  7.5335674829292154 22.0734079298039418   T   T   T
 -0.0096265290916572 10.0430411143703857 22.0737782018588824   T   T   T
  2.8768469121261777 10.0432664772246802 22.0550063733098334   T   T   T
  5.7840658876682403 10.0097167372259221 22.0962249249011364   T   T   T
  8.7227010800972664  9.9886463146401319 22.0626192112811630   T   T   T
 11.6224646328654835 10.0338161008480480 22.0553202512241384   T   T   T
 14.5110212785429447 10.0295998872344061 22.0653814111299305   T   T   T
 17.4029655087602997 10.0399302232052143 22.0723650092163162   T   T   T
 20.2928501914824935 10.0445499608601043 22.0738056569010261   T   T   T
  1.4218139476939398 12.5562573358864924 22.0720845225694795   T   T   T
  4.2808896089506048 12.5708418476629777 22.0033823607436148   T   T   T
  7.2600498773121735 12.5537709127373684 22.1768396069075173   T   T   T
 10.2115716213094245 12.5558955903422973 22.0248295718459666   T   T   T
 13.0846774860147832 12.5393643612896764 22.0340077182339549   T   T   T
 15.9660377758724632 12.5464098629296981 22.0677406896844239   T   T   T
 18.8506831367573255 12.5563420980295515 22.0685417090898639   T   T   T
 21.7350798675842043 12.5560906236145993 22.0734383529587568   T   T   T
 -0.0189158304740850 15.0715100582757682 22.0734157210996749   T   T   T
  2.8550168683326542 15.0832369610254666 22.0679566198807962   T   T   T
  5.7204571807562159 15.0535752324086936 22.0893474368425231   T   T   T
  8.7618728385034323 15.0596937736453587 22.0564466499804617   T   T   T
 11.6266022823377302 15.0862116703588960 22.0726377045674020   T   T   T
 14.5101682362358275 15.0874626149725781 22.0662566333519869   T   T   T
 17.4042575964962758 15.0732679688825328 22.0538974122154166   T   T   T
 20.2889389066898929 15.0696635692209266 22.0737058541126707   T   T   T
  1.4303109726976004 17.5889647886611584 22.0732072111849753   T   T   T
  4.3121710739124914 17.6074949581112357 22.0467108694255707   T   T   T
  7.2461836490976070 17.6566425392981721 22.0900783345862521   T   T   T
 10.1798119145755770 17.6118957603729136 22.0476313553657661   T   T   T
 13.0601150628248153 17.5962842608299326 22.0694996674524546   T   T   T
 15.9555357071643389 17.5908175043189274 22.0660177002824653   T   T   T
 18.8435672610029457 17.5828364053747102 22.0731011011572065   T   T   T
 21.7348720573864966 17.5822384506356393 22.0719984473022031   T   T   T
  5.9205821120467093 11.0888336234214222 24.6390812477226753   T   T   T
  7.1606725359125010 11.4095683504455661 24.0352413579113815   T   T   T
  8.3111190676724416 10.8582374097960450 24.6510189968608309   T   T   T
  8.2240595829695824  9.9998260797649632 25.7542134193838024   T   T   T
  6.9800887211374114  9.6653385946003745 26.2893337097073179   T   T   T
  5.8290208461635613 10.2322143498841189 25.7439864161828673   T   T   T
 14.0658811662223968 12.5758701308130849 25.2498438893107284   T   T   T
 13.3566940768855975 13.7927777226012136 25.1861333509590253   T   T   T
 14.0776386775646731 15.0077416099855885 25.1750871486625805   T   T   T
 15.4699621316658238 14.9986616160539814 25.2444267126832287   T   T   T
 16.1650696162457628 13.7864267884746940 25.3118140005985524   T   T   T
 15.4605737957360496 12.5790069326807554 25.3088054473986190   T   T   T
 11.9373835926671887 13.8109483559468451 25.1068891949756576   T   T   T
 10.7256799026498815 13.8480396270034731 24.9893920029672714   T   T   T
  4.9946937491867329 11.5587888895708666 24.2822695837138198   T   T   T
  9.3150988383214095 11.1414126653951442 24.3062241079898307   T   T   T
  9.1401662548826916  9.5949506648252143 26.1950456746820031   T   T   T
  6.9098852874824548  8.9854044014048480 27.1418524669768146   T   T   T
  4.8474894474187096 10.0146972161342109 26.1760230406127654   T   T   T
 13.5130100208714889 11.6329772565707277 25.2581824308286329   T   T   T
 13.5290192917499361 15.9524086643455796 25.1338196232122932   T   T   T
 16.0159801791128054 15.9461915017528923 25.2454982013552574   T   T   T
 17.2571509376894561 13.7844093691266210 25.3644063599216985   T   T   T
 16.0013332710706884 11.6301055874728192 25.3606576336259479   T   T   T
  9.6522402692096350 13.9082647365123560 24.9964553690815272   T   T   T
  7.2860252243017447 15.8805755601170731 24.2273082994700140   T   T   T
