# Supplementary material for: Universal inter-molecular radical transfer reactions on metal surfaces
Source: Nat Commun. 2024 Apr 8;15:3030. doi: 10.1038/s41467-024-47252-1 (PMC11001993; doi:10.1038/s41467-024-47252-1)
Supplement: Supplementary file 4 — Source Data [file 41467_2024_47252_MOESM4_ESM.zip › Source data/Figure_3a/CONTCAR_bromoalkyne_3x3_TS01_deBr]

Ag  C  H Br 
 1.0000000000000000
    23.1931024229187592    0.0000000000000000    0.0000000000000000
     0.0000000000000000   20.0858158908220581    0.0000000000000000
     0.0000000000000000    0.0000000000000000   37.1014083110324009
  Ag   C   H  Br
 256  14  11   1
Selective dynamics
Cartesian
  0.0000000000000000  0.0000000000000000 14.9999999999999609   F   F   F
  2.8991378028648449  0.0000000000000000 14.9999999999999609   F   F   F
  5.7982756057296898  0.0000000000000000 14.9999999999999609   F   F   F
  8.6974134085945369  0.0000000000000000 14.9999999999999609   F   F   F
 11.5965512114593796  0.0000000000000000 14.9999999999999609   F   F   F
 14.4956890143242241  0.0000000000000000 14.9999999999999609   F   F   F
 17.3948268171890703  0.0000000000000000 14.9999999999999609   F   F   F
 20.2939646200539130  0.0000000000000000 14.9999999999999609   F   F   F
  1.4495689014324225  2.5107269863527573 14.9999999999999609   F   F   F
  4.3487067042972676  2.5107269863527573 14.9999999999999609   F   F   F
  7.2478445071621120  2.5107269863527573 14.9999999999999609   F   F   F
 10.1469823100269565  2.5107269863527573 14.9999999999999609   F   F   F
 13.0461201128918045  2.5107269863527573 14.9999999999999609   F   F   F
 15.9452579157566472  2.5107269863527573 14.9999999999999609   F   F   F
 18.8443957186214917  2.5107269863527573 14.9999999999999609   F   F   F
 21.7435335214863379  2.5107269863527573 14.9999999999999609   F   F   F
  0.0000000000000000  5.0214539727055145 14.9999999999999609   F   F   F
  2.8991378028648449  5.0214539727055145 14.9999999999999609   F   F   F
  5.7982756057296898  5.0214539727055145 14.9999999999999609   F   F   F
  8.6974134085945369  5.0214539727055145 14.9999999999999609   F   F   F
 11.5965512114593796  5.0214539727055145 14.9999999999999609   F   F   F
 14.4956890143242241  5.0214539727055145 14.9999999999999609   F   F   F
 17.3948268171890703  5.0214539727055145 14.9999999999999609   F   F   F
 20.2939646200539130  5.0214539727055145 14.9999999999999609   F   F   F
  1.4495689014324225  7.5321809590582713 14.9999999999999609   F   F   F
  4.3487067042972676  7.5321809590582713 14.9999999999999609   F   F   F
  7.2478445071621120  7.5321809590582713 14.9999999999999609   F   F   F
 10.1469823100269565  7.5321809590582713 14.9999999999999609   F   F   F
 13.0461201128918045  7.5321809590582713 14.9999999999999609   F   F   F
 15.9452579157566472  7.5321809590582713 14.9999999999999609   F   F   F
 18.8443957186214917  7.5321809590582713 14.9999999999999609   F   F   F
 21.7435335214863379  7.5321809590582713 14.9999999999999609   F   F   F
  0.0000000000000000 10.0429079454110290 14.9999999999999609   F   F   F
  2.8991378028648449 10.0429079454110290 14.9999999999999609   F   F   F
  5.7982756057296898 10.0429079454110290 14.9999999999999609   F   F   F
  8.6974134085945369 10.0429079454110290 14.9999999999999609   F   F   F
 11.5965512114593796 10.0429079454110290 14.9999999999999609   F   F   F
 14.4956890143242241 10.0429079454110290 14.9999999999999609   F   F   F
 17.3948268171890703 10.0429079454110290 14.9999999999999609   F   F   F
 20.2939646200539130 10.0429079454110290 14.9999999999999609   F   F   F
  1.4495689014324225 12.5536349317637868 14.9999999999999609   F   F   F
  4.3487067042972676 12.5536349317637868 14.9999999999999609   F   F   F
  7.2478445071621120 12.5536349317637868 14.9999999999999609   F   F   F
 10.1469823100269565 12.5536349317637868 14.9999999999999609   F   F   F
 13.0461201128918045 12.5536349317637868 14.9999999999999609   F   F   F
 15.9452579157566472 12.5536349317637868 14.9999999999999609   F   F   F
 18.8443957186214917 12.5536349317637868 14.9999999999999609   F   F   F
 21.7435335214863379 12.5536349317637868 14.9999999999999609   F   F   F
  0.0000000000000000 15.0643619181165427 14.9999999999999609   F   F   F
  2.8991378028648449 15.0643619181165427 14.9999999999999609   F   F   F
  5.7982756057296898 15.0643619181165427 14.9999999999999609   F   F   F
  8.6974134085945369 15.0643619181165427 14.9999999999999609   F   F   F
 11.5965512114593796 15.0643619181165427 14.9999999999999609   F   F   F
 14.4956890143242241 15.0643619181165427 14.9999999999999609   F   F   F
 17.3948268171890703 15.0643619181165427 14.9999999999999609   F   F   F
 20.2939646200539130 15.0643619181165427 14.9999999999999609   F   F   F
  1.4495689014324225 17.5750889044693004 14.9999999999999609   F   F   F
  4.3487067042972676 17.5750889044693004 14.9999999999999609   F   F   F
  7.2478445071621120 17.5750889044693004 14.9999999999999609   F   F   F
 10.1469823100269565 17.5750889044693004 14.9999999999999609   F   F   F
 13.0461201128918045 17.5750889044693004 14.9999999999999609   F   F   F
 15.9452579157566472 17.5750889044693004 14.9999999999999609   F   F   F
 18.8443957186214917 17.5750889044693004 14.9999999999999609   F   F   F
 21.7435335214863379 17.5750889044693004 14.9999999999999609   F   F   F
  1.4495689014324225  0.8369089954508715 17.3671361036775416   F   F   F
  4.3487067042972676  0.8369089954508715 17.3671361036775416   F   F   F
  7.2478445071621120  0.8369089954508715 17.3671361036775416   F   F   F
 10.1469823100269565  0.8369089954508715 17.3671361036775416   F   F   F
 13.0461201128918045  0.8369089954508715 17.3671361036775416   F   F   F
 15.9452579157566472  0.8369089954508715 17.3671361036775416   F   F   F
 18.8443957186214917  0.8369089954508715 17.3671361036775416   F   F   F
 21.7435335214863379  0.8369089954508715 17.3671361036775416   F   F   F
  0.0000000000000000  3.3476359818036290 17.3671361036775416   F   F   F
  2.8991378028648449  3.3476359818036290 17.3671361036775416   F   F   F
  5.7982756057296898  3.3476359818036290 17.3671361036775416   F   F   F
  8.6974134085945369  3.3476359818036290 17.3671361036775416   F   F   F
 11.5965512114593796  3.3476359818036290 17.3671361036775416   F   F   F
 14.4956890143242241  3.3476359818036290 17.3671361036775416   F   F   F
 17.3948268171890703  3.3476359818036290 17.3671361036775416   F   F   F
 20.2939646200539130  3.3476359818036290 17.3671361036775416   F   F   F
  1.4495689014324225  5.8583629681563858 17.3671361036775416   F   F   F
  4.3487067042972676  5.8583629681563858 17.3671361036775416   F   F   F
  7.2478445071621120  5.8583629681563858 17.3671361036775416   F   F   F
 10.1469823100269565  5.8583629681563858 17.3671361036775416   F   F   F
 13.0461201128918045  5.8583629681563858 17.3671361036775416   F   F   F
 15.9452579157566472  5.8583629681563858 17.3671361036775416   F   F   F
 18.8443957186214917  5.8583629681563858 17.3671361036775416   F   F   F
 21.7435335214863379  5.8583629681563858 17.3671361036775416   F   F   F
  0.0000000000000000  8.3690899545091408 17.3671361036775416   F   F   F
  2.8991378028648449  8.3690899545091408 17.3671361036775416   F   F   F
  5.7982756057296898  8.3690899545091408 17.3671361036775416   F   F   F
  8.6974134085945369  8.3690899545091408 17.3671361036775416   F   F   F
 11.5965512114593796  8.3690899545091408 17.3671361036775416   F   F   F
 14.4956890143242241  8.3690899545091408 17.3671361036775416   F   F   F
 17.3948268171890703  8.3690899545091408 17.3671361036775416   F   F   F
 20.2939646200539130  8.3690899545091408 17.3671361036775416   F   F   F
  1.4495689014324225 10.8798169408619003 17.3671361036775416   F   F   F
  4.3487067042972676 10.8798169408619003 17.3671361036775416   F   F   F
  7.2478445071621120 10.8798169408619003 17.3671361036775416   F   F   F
 10.1469823100269565 10.8798169408619003 17.3671361036775416   F   F   F
 13.0461201128918045 10.8798169408619003 17.3671361036775416   F   F   F
 15.9452579157566472 10.8798169408619003 17.3671361036775416   F   F   F
 18.8443957186214917 10.8798169408619003 17.3671361036775416   F   F   F
 21.7435335214863379 10.8798169408619003 17.3671361036775416   F   F   F
  0.0000000000000000 13.3905439272146580 17.3671361036775416   F   F   F
  2.8991378028648449 13.3905439272146580 17.3671361036775416   F   F   F
  5.7982756057296898 13.3905439272146580 17.3671361036775416   F   F   F
  8.6974134085945369 13.3905439272146580 17.3671361036775416   F   F   F
 11.5965512114593796 13.3905439272146580 17.3671361036775416   F   F   F
 14.4956890143242241 13.3905439272146580 17.3671361036775416   F   F   F
 17.3948268171890703 13.3905439272146580 17.3671361036775416   F   F   F
 20.2939646200539130 13.3905439272146580 17.3671361036775416   F   F   F
  1.4495689014324225 15.9012709135674157 17.3671361036775416   F   F   F
  4.3487067042972676 15.9012709135674157 17.3671361036775416   F   F   F
  7.2478445071621120 15.9012709135674157 17.3671361036775416   F   F   F
 10.1469823100269565 15.9012709135674157 17.3671361036775416   F   F   F
 13.0461201128918045 15.9012709135674157 17.3671361036775416   F   F   F
 15.9452579157566472 15.9012709135674157 17.3671361036775416   F   F   F
 18.8443957186214917 15.9012709135674157 17.3671361036775416   F   F   F
 21.7435335214863379 15.9012709135674157 17.3671361036775416   F   F   F
  0.0000000000000000 18.4119978999201734 17.3671361036775416   F   F   F
  2.8991378028648449 18.4119978999201734 17.3671361036775416   F   F   F
  5.7982756057296898 18.4119978999201734 17.3671361036775416   F   F   F
  8.6974134085945369 18.4119978999201734 17.3671361036775416   F   F   F
 11.5965512114593796 18.4119978999201734 17.3671361036775416   F   F   F
 14.4956890143242241 18.4119978999201734 17.3671361036775416   F   F   F
 17.3948268171890703 18.4119978999201734 17.3671361036775416   F   F   F
 20.2939646200539130 18.4119978999201734 17.3671361036775416   F   F   F
 -0.0038686967538325  1.6807995774486018 19.7126267546418497   T   T   T
  2.8958217460552369  1.6837051244886629 19.7123544760535694   T   T   T
  5.7967368260711707  1.6874856739130324 19.7125583798095079   T   T   T
  8.6971711131692100  1.6891603423193613 19.7123852921728684   T   T   T
 11.5967785724847339  1.6879362584412587 19.7120763837997082   T   T   T
 14.4954730400763641  1.6860650413414560 19.7132546215048059   T   T   T
 17.3942482151837012  1.6840197373027208 19.7127221844263225   T   T   T
 20.2910963394460850  1.6821119576028865 19.7121638475480587   T   T   T
  1.4411958151283335  4.1879617847477846 19.7128415242455759   T   T   T
  4.3419450968949258  4.1917083712426848 19.7128398148527886   T   T   T
  7.2457312323587582  4.1957212049783896 19.7132122395363787   T   T   T
 10.1477199175270325  4.1956982882419256 19.7134620228843289   T   T   T
 13.0474245957668824  4.1941657726201527 19.7126962855597796   T   T   T
 15.9449951036069439  4.1939467747080492 19.7127276588845390   T   T   T
 18.8416530705972214  4.1924039572101961 19.7122786597777839   T   T   T
 21.7370079236993838  4.1895539060853881 19.7126622688465432   T   T   T
 -0.0140952728975262  6.6964368455053194 19.7132072866300376   T   T   T
  2.8795898850157657  6.6930820907824504 19.7064178552199962   T   T   T
  5.7874356604293595  6.6971608267785534 19.7042543059549651   T   T   T
  8.7000431588551361  6.7001865155115867 19.7070711340536384   T   T   T
 11.6018569490468888  6.7010233473322920 19.7112286574120965   T   T   T
 14.4985768135784525  6.7026776393055485 19.7141356504380489   T   T   T
 17.3936006508354026  6.7029445075627061 19.7131416919854701   T   T   T
 20.2873078543898338  6.7013303267124460 19.7130991960651016   T   T   T
  1.4217355432538781  9.2025737007199737 19.7021452198016966   T   T   T
  4.3181565186418558  9.2023871042582002 19.6835356109963335   T   T   T
  7.2433404607630267  9.2086865301310201 19.6965887742517616   T   T   T
 10.1516257380930313  9.2090123170598268 19.7005077057176017   T   T   T
 13.0523419899928914  9.2074543161048350 19.7067205277215933   T   T   T
 15.9500475023855923  9.2114300457217677 19.7098026222633607   T   T   T
 18.8434467803596384  9.2123683495723956 19.7106233614670536   T   T   T
 21.7320420200771913  9.2117270011740882 19.7141203421406850   T   T   T
 -0.0109738513752439 11.7246367046958149 19.7119335478717908   T   T   T
  2.8800264698449665 11.7183370354859022 19.6902883874045607   T   T   T
  5.7986143912936097 11.7326767319674321 19.7045582412896891   T   T   T
  8.6898463273589872 11.7347962644397423 19.7135930225715406   T   T   T
 11.6034774991691592 11.7181855564741539 19.6922804212867213   T   T   T
 14.5029522061959000 11.7217828549597183 19.7073226188756117   T   T   T
 17.3969182598197811 11.7248637022924349 19.7115088249495578   T   T   T
 20.2927630124132854 11.7242379450529643 19.7093143034061455   T   T   T
  1.4456721278627480 14.2384738270631388 19.7100646376653756   T   T   T
  4.3553320179497375 14.2513015138948980 19.7101863241894577   T   T   T
  7.2461248066445014 14.2315677227629358 19.7403244581741113   T   T   T
 10.1403128336961057 14.2489965407352006 19.7157332194892057   T   T   T
 13.0459635627597148 14.2402633266260104 19.7115234419064755   T   T   T
 15.9441754952388468 14.2361318681483286 19.7197576874959530   T   T   T
 18.8459216837593253 14.2370152427153620 19.7083153319075635   T   T   T
 21.7416299217829376 14.2371866917774046 19.7129145841909157   T   T   T
 -0.0016869949339869 16.7479715227497969 19.7139298982410835   T   T   T
  2.8954363013415443 16.7537306451222712 19.7107443567335316   T   T   T
  5.8049358060306364 16.7517787667620048 19.7204275377685150   T   T   T
  8.6939747042749360 16.7489467699091819 19.7216059436029951   T   T   T
 11.5975308601829017 16.7562032277757922 19.7119963720955909   T   T   T
 14.4963770111614920 16.7530116985306030 19.7107583694479587   T   T   T
 17.3940452054829500 16.7506094865992807 19.7091794175768236   T   T   T
 20.2937305090893680 16.7486787666553489 19.7128322983298396   T   T   T
  1.4473798066390804 19.2597186823198001 19.7130367123252803   T   T   T
  4.3480699546606782 19.2627252048467170 19.7101548048666082   T   T   T
  7.2487721738990869 19.2660730362229700 19.7100353651904499   T   T   T
 10.1469791231083732 19.2652182518092197 19.7106897358342152   T   T   T
 13.0460985583806117 19.2650619317850129 19.7114804096448211   T   T   T
 15.9448942019874007 19.2646629257316846 19.7089435141633409   T   T   T
 18.8431282582569466 19.2592915187983067 19.7121983720260765   T   T   T
 21.7416147198497391 19.2574747260918073 19.7132682992552049   T   T   T
 -0.0059463056245861  0.0151505485055306 22.0717667856323096   T   T   T
  2.8919324324848796  0.0183372674064742 22.0701080360961868   T   T   T
  5.7936141592667258  0.0240608930780636 22.0698443094383308   T   T   T
  8.6999051707580470  0.0278309805327765 22.0703804872997154   T   T   T
 11.6008911675324793  0.0269266155415250 22.0713760775074945   T   T   T
 14.4996378504447030  0.0224210524602113 22.0730655966816904   T   T   T
 17.3966513536019534  0.0199951467043586 22.0725367073039038   T   T   T
 20.2904931707090448  0.0160574008335867 22.0710555967608002   T   T   T
  1.4417030682470346  2.5212783691454215 22.0720456431216228   T   T   T
  4.3420221139059088  2.5237949214942272 22.0710338687547569   T   T   T
  7.2452438879235528  2.5277343844036242 22.0710423289912896   T   T   T
 10.1482054696751103  2.5303903455839127 22.0718273302823853   T   T   T
 13.0482193040246095  2.5288232835590536 22.0716608015620999   T   T   T
 15.9468003470412150  2.5281786769534578 22.0715905422855130   T   T   T
 18.8427666656723716  2.5268463160961656 22.0712645048809719   T   T   T
 21.7372006164783542  2.5232533627095437 22.0713711587041992   T   T   T
 -0.0116376774029823  5.0294774751158160 22.0726092888853529   T   T   T
  2.8837346063225628  5.0232243415387021 22.0737893947901256   T   T   T
  5.7892422969772355  5.0269179955713357 22.0726842230389373   T   T   T
  8.6956398949802196  5.0313674162492283 22.0735022917887491   T   T   T
 11.5982251830099852  5.0339550808893936 22.0725620685021617   T   T   T
 14.4973793715072556  5.0351340355817635 22.0725368472234713   T   T   T
 17.3937760530604635  5.0362895056366845 22.0715629743939132   T   T   T
 20.2878369747617597  5.0340585429863900 22.0722349123346717   T   T   T
  1.4277078677616908  7.5349379038911728 22.0718883955384619   T   T   T
  4.3167144576503009  7.5124215909419636 22.0514524820457147   T   T   T
  7.2379543986245585  7.5204083684233725 22.0434664723493903   T   T   T
 10.1484316714737925  7.5328050381829232 22.0675945598118446   T   T   T
 13.0479824203960941  7.5392222655511638 22.0745526613978669   T   T   T
 15.9462116093930639  7.5441019170876462 22.0752753132050472   T   T   T
 18.8404373984421092  7.5447356628306412 22.0732636038695560   T   T   T
 21.7306157410106522  7.5433361750593440 22.0737742026516948   T   T   T
 -0.0251092655304915 10.0545369500220296 22.0748427406794008   T   T   T
  2.8458647083373680 10.0412313245192131 22.0349295223419759   T   T   T
  5.7268957400442044  9.9957613464938770 21.9724220084006951   T   T   T
  8.7107233698164332 10.0209196740461408 22.0180140895058862   T   T   T
 11.6055949852463058 10.0407858216850236 22.0613980958568945   T   T   T
 14.4973431000791884 10.0429326356215363 22.0626919701799089   T   T   T
 17.3954239305323384 10.0505399892987057 22.0686276036674158   T   T   T
 20.2831148424401384 10.0580695536050619 22.0747407689474962   T   T   T
  1.4219628731498872 12.5678243851057143 22.0690234841630577   T   T   T
  4.2879215907837489 12.5714333347064535 21.9876334679715875   T   T   T
  7.2453989884048617 12.5176509669039877 22.0770027844150754   T   T   T
 10.1886686505607198 12.5597281827400487 22.0130966085883024   T   T   T
 13.0602239435110974 12.5579682821878311 22.0318547795371416   T   T   T
 15.9536512007193139 12.5542305683390758 22.0659823101420010   T   T   T
 18.8472671347337197 12.5685385463047137 22.0619786428157205   T   T   T
 21.7317290656710504 12.5709904381980433 22.0743168448427589   T   T   T
 -0.0104340533128547 15.0828176976879522 22.0716098768436062   T   T   T
  2.8776830428804923 15.0891310980221185 22.0699560316763375   T   T   T
  5.7634101629677446 15.1041570034945032 22.0753719421126213   T   T   T
  8.7348190772450849 15.1179320840168803 22.0724479726923910   T   T   T
 11.6137966542777633 15.0981972428223976 22.0637483037578335   T   T   T
 14.5003907232338669 15.0992999233454697 22.0625323788153480   T   T   T
 17.4018886688026484 15.0844165046328360 22.0552162429409577   T   T   T
 20.2902562415446326 15.0825212787181986 22.0733910353108271   T   T   T
  1.4411294984328056 17.5950113682548093 22.0716101388446937   T   T   T
  4.3375487618672537 17.6058918516064615 22.0688131175968252   T   T   T
  7.2464796489056313 17.6177184226375303 22.0706137772310171   T   T   T
 10.1589858320800666 17.6144369259560385 22.0729643103635134   T   T   T
 13.0523081505144578 17.6077537354244669 22.0703197457746612   T   T   T
 15.9525586811008857 17.6039631363611129 22.0615731747729136   T   T   T
 18.8430422636591750 17.5932715120257193 22.0735160247453166   T   T   T
 21.7377771426379169 17.5922479251382811 22.0720961322936873   T   T   T
  5.5859883142250935 11.7171307789255295 24.5896430394386769   T   T   T
  6.9441318211944640 11.9454232111207048 24.3763450062666642   T   T   T
  7.9036694447588873 10.9792299776231683 24.6907927325521257   T   T   T
  7.4697862848834689  9.6931295945586573 25.0490137809163507   T   T   T
  6.1024561933874235  9.4086819875610850 25.1376905815508316   T   T   T
  5.1618085743372815 10.4251124340607770 24.9390442502030574   T   T   T
 14.7300857488611392 12.5033146747517527 25.1964502731322284   T   T   T
 13.8410780232206481 13.5977252495396801 25.1782713136691711   T   T   T
 14.3650564916858787 14.9091408779674701 25.1704211209477613   T   T   T
 15.7438755507478199 15.1152966223486356 25.2076843976288920   T   T   T
 16.6185569633329600 14.0247397135715133 25.2345073933910378   T   T   T
 16.1082622867649867 12.7216329607661720 25.2200016572184040   T   T   T
 12.4323943815368327 13.4113856094196304 25.1419820031037204   T   T   T
 11.2219757617917413 13.3168247197181167 25.0694289989318122   T   T   T
  4.8471322578968152 12.5200609164290722 24.4516468264128157   T   T   T
  8.9761805997648754 11.1879360339046414 24.6073563476683610   T   T   T
  8.2103257695639495  8.9043328010631448 25.2151483884850833   T   T   T
  5.7672842272845264  8.3953267075490743 25.3722017721363891   T   T   T
  4.0900735459425226 10.2194351508781693 25.0340973006226584   T   T   T
 14.3299249675474272 11.4860073477018414 25.1964489932932736   T   T   T
 13.6743743007393306 15.7562725515103139 25.1613314476958827   T   T   T
 16.1361765715562733 16.1359258876473213 25.2139725129497272   T   T   T
 17.6989976592624814 14.1892830830629251 25.2649299337626800   T   T   T
 16.7905417261298417 11.8672834704317847 25.2397586737276036   T   T   T
 10.1476802504009616 13.2837399076168907 25.1004961128603910   T   T   T
  7.5163218306896953 14.3532181610678204 24.4756156245966068   T   T   T
