# Supplementary material for: Universal inter-molecular radical transfer reactions on metal surfaces
Source: Nat Commun. 2024 Apr 8;15:3030. doi: 10.1038/s41467-024-47252-1 (PMC11001993; doi:10.1038/s41467-024-47252-1)
Supplement: Supplementary file 4 — Source Data [file 41467_2024_47252_MOESM4_ESM.zip › Source data/Figure_3a/CONTCAR_reference_S02]

Ag  C  H 
 1.0000000000000000
    23.1931024229187592    0.0000000000000000    0.0000000000000000
     0.0000000000000000   20.0858158908220581    0.0000000000000000
     0.0000000000000000    0.0000000000000000   37.1014083110324009
  Ag   C   H
 256  14  11
Selective dynamics
Cartesian
  0.0000000000000000  0.0000000000000000 14.9999999483760380   F   F   F
  2.8991378028648449  0.0000000000000000 14.9999999483760380   F   F   F
  5.7982756057296898  0.0000000000000000 14.9999999483760380   F   F   F
  8.6974134085945352  0.0000000000000000 14.9999999483760380   F   F   F
 11.5965512114593796  0.0000000000000000 14.9999999483760380   F   F   F
 14.4956890143242241  0.0000000000000000 14.9999999483760380   F   F   F
 17.3948268171890703  0.0000000000000000 14.9999999483760380   F   F   F
 20.2939646200539130  0.0000000000000000 14.9999999483760380   F   F   F
  1.4495689014324225  2.5107269863527573 14.9999999483760380   F   F   F
  4.3487067042972676  2.5107269863527573 14.9999999483760380   F   F   F
  7.2478445071621120  2.5107269863527573 14.9999999483760380   F   F   F
 10.1469823100269565  2.5107269863527573 14.9999999483760380   F   F   F
 13.0461201128918045  2.5107269863527573 14.9999999483760380   F   F   F
 15.9452579157566472  2.5107269863527573 14.9999999483760380   F   F   F
 18.8443957186214917  2.5107269863527573 14.9999999483760380   F   F   F
 21.7435335214863379  2.5107269863527573 14.9999999483760380   F   F   F
  0.0000000000000000  5.0214539727055145 14.9999999483760380   F   F   F
  2.8991378028648449  5.0214539727055145 14.9999999483760380   F   F   F
  5.7982756057296898  5.0214539727055145 14.9999999483760380   F   F   F
  8.6974134085945352  5.0214539727055145 14.9999999483760380   F   F   F
 11.5965512114593796  5.0214539727055145 14.9999999483760380   F   F   F
 14.4956890143242241  5.0214539727055145 14.9999999483760380   F   F   F
 17.3948268171890703  5.0214539727055145 14.9999999483760380   F   F   F
 20.2939646200539130  5.0214539727055145 14.9999999483760380   F   F   F
  1.4495689014324225  7.5321809590582713 14.9999999483760380   F   F   F
  4.3487067042972676  7.5321809590582713 14.9999999483760380   F   F   F
  7.2478445071621120  7.5321809590582713 14.9999999483760380   F   F   F
 10.1469823100269565  7.5321809590582713 14.9999999483760380   F   F   F
 13.0461201128918045  7.5321809590582713 14.9999999483760380   F   F   F
 15.9452579157566472  7.5321809590582713 14.9999999483760380   F   F   F
 18.8443957186214917  7.5321809590582713 14.9999999483760380   F   F   F
 21.7435335214863379  7.5321809590582713 14.9999999483760380   F   F   F
  0.0000000000000000 10.0429079454110290 14.9999999483760380   F   F   F
  2.8991378028648449 10.0429079454110290 14.9999999483760380   F   F   F
  5.7982756057296898 10.0429079454110290 14.9999999483760380   F   F   F
  8.6974134085945352 10.0429079454110290 14.9999999483760380   F   F   F
 11.5965512114593796 10.0429079454110290 14.9999999483760380   F   F   F
 14.4956890143242241 10.0429079454110290 14.9999999483760380   F   F   F
 17.3948268171890703 10.0429079454110290 14.9999999483760380   F   F   F
 20.2939646200539130 10.0429079454110290 14.9999999483760380   F   F   F
  1.4495689014324225 12.5536349317637868 14.9999999483760380   F   F   F
  4.3487067042972676 12.5536349317637868 14.9999999483760380   F   F   F
  7.2478445071621120 12.5536349317637868 14.9999999483760380   F   F   F
 10.1469823100269565 12.5536349317637868 14.9999999483760380   F   F   F
 13.0461201128918045 12.5536349317637868 14.9999999483760380   F   F   F
 15.9452579157566472 12.5536349317637868 14.9999999483760380   F   F   F
 18.8443957186214917 12.5536349317637868 14.9999999483760380   F   F   F
 21.7435335214863379 12.5536349317637868 14.9999999483760380   F   F   F
  0.0000000000000000 15.0643619181165427 14.9999999483760380   F   F   F
  2.8991378028648449 15.0643619181165427 14.9999999483760380   F   F   F
  5.7982756057296898 15.0643619181165427 14.9999999483760380   F   F   F
  8.6974134085945352 15.0643619181165427 14.9999999483760380   F   F   F
 11.5965512114593796 15.0643619181165427 14.9999999483760380   F   F   F
 14.4956890143242241 15.0643619181165427 14.9999999483760380   F   F   F
 17.3948268171890703 15.0643619181165427 14.9999999483760380   F   F   F
 20.2939646200539130 15.0643619181165427 14.9999999483760380   F   F   F
  1.4495689014324225 17.5750889044693004 14.9999999483760380   F   F   F
  4.3487067042972676 17.5750889044693004 14.9999999483760380   F   F   F
  7.2478445071621120 17.5750889044693004 14.9999999483760380   F   F   F
 10.1469823100269565 17.5750889044693004 14.9999999483760380   F   F   F
 13.0461201128918045 17.5750889044693004 14.9999999483760380   F   F   F
 15.9452579157566472 17.5750889044693004 14.9999999483760380   F   F   F
 18.8443957186214917 17.5750889044693004 14.9999999483760380   F   F   F
 21.7435335214863379 17.5750889044693004 14.9999999483760380   F   F   F
  1.4495689014324225  0.8369090624035965 17.3671362101407674   F   F   F
  4.3487067042972676  0.8369090624035965 17.3671362101407674   F   F   F
  7.2478445071621120  0.8369090624035965 17.3671362101407674   F   F   F
 10.1469823100269565  0.8369090624035965 17.3671362101407674   F   F   F
 13.0461201128918045  0.8369090624035965 17.3671362101407674   F   F   F
 15.9452579157566472  0.8369090624035965 17.3671362101407674   F   F   F
 18.8443957186214917  0.8369090624035965 17.3671362101407674   F   F   F
 21.7435335214863379  0.8369090624035965 17.3671362101407674   F   F   F
  0.0000000000000000  3.3476360487563541 17.3671362101407674   F   F   F
  2.8991378028648449  3.3476360487563541 17.3671362101407674   F   F   F
  5.7982756057296898  3.3476360487563541 17.3671362101407674   F   F   F
  8.6974134085945352  3.3476360487563541 17.3671362101407674   F   F   F
 11.5965512114593796  3.3476360487563541 17.3671362101407674   F   F   F
 14.4956890143242241  3.3476360487563541 17.3671362101407674   F   F   F
 17.3948268171890703  3.3476360487563541 17.3671362101407674   F   F   F
 20.2939646200539130  3.3476360487563541 17.3671362101407674   F   F   F
  1.4495689014324225  5.8583630351091109 17.3671362101407674   F   F   F
  4.3487067042972676  5.8583630351091109 17.3671362101407674   F   F   F
  7.2478445071621120  5.8583630351091109 17.3671362101407674   F   F   F
 10.1469823100269565  5.8583630351091109 17.3671362101407674   F   F   F
 13.0461201128918045  5.8583630351091109 17.3671362101407674   F   F   F
 15.9452579157566472  5.8583630351091109 17.3671362101407674   F   F   F
 18.8443957186214917  5.8583630351091109 17.3671362101407674   F   F   F
 21.7435335214863379  5.8583630351091109 17.3671362101407674   F   F   F
  0.0000000000000000  8.3690900214618686 17.3671362101407674   F   F   F
  2.8991378028648449  8.3690900214618686 17.3671362101407674   F   F   F
  5.7982756057296898  8.3690900214618686 17.3671362101407674   F   F   F
  8.6974134085945352  8.3690900214618686 17.3671362101407674   F   F   F
 11.5965512114593796  8.3690900214618686 17.3671362101407674   F   F   F
 14.4956890143242241  8.3690900214618686 17.3671362101407674   F   F   F
 17.3948268171890703  8.3690900214618686 17.3671362101407674   F   F   F
 20.2939646200539130  8.3690900214618686 17.3671362101407674   F   F   F
  1.4495689014324225 10.8798170078146264 17.3671362101407674   F   F   F
  4.3487067042972676 10.8798170078146264 17.3671362101407674   F   F   F
  7.2478445071621120 10.8798170078146264 17.3671362101407674   F   F   F
 10.1469823100269565 10.8798170078146264 17.3671362101407674   F   F   F
 13.0461201128918045 10.8798170078146264 17.3671362101407674   F   F   F
 15.9452579157566472 10.8798170078146264 17.3671362101407674   F   F   F
 18.8443957186214917 10.8798170078146264 17.3671362101407674   F   F   F
 21.7435335214863379 10.8798170078146264 17.3671362101407674   F   F   F
  0.0000000000000000 13.3905439941673823 17.3671362101407674   F   F   F
  2.8991378028648449 13.3905439941673823 17.3671362101407674   F   F   F
  5.7982756057296898 13.3905439941673823 17.3671362101407674   F   F   F
  8.6974134085945352 13.3905439941673823 17.3671362101407674   F   F   F
 11.5965512114593796 13.3905439941673823 17.3671362101407674   F   F   F
 14.4956890143242241 13.3905439941673823 17.3671362101407674   F   F   F
 17.3948268171890703 13.3905439941673823 17.3671362101407674   F   F   F
 20.2939646200539130 13.3905439941673823 17.3671362101407674   F   F   F
  1.4495689014324225 15.9012709805201400 17.3671362101407674   F   F   F
  4.3487067042972676 15.9012709805201400 17.3671362101407674   F   F   F
  7.2478445071621120 15.9012709805201400 17.3671362101407674   F   F   F
 10.1469823100269565 15.9012709805201400 17.3671362101407674   F   F   F
 13.0461201128918045 15.9012709805201400 17.3671362101407674   F   F   F
 15.9452579157566472 15.9012709805201400 17.3671362101407674   F   F   F
 18.8443957186214917 15.9012709805201400 17.3671362101407674   F   F   F
 21.7435335214863379 15.9012709805201400 17.3671362101407674   F   F   F
  0.0000000000000000 18.4119979668728959 17.3671362101407674   F   F   F
  2.8991378028648449 18.4119979668728959 17.3671362101407674   F   F   F
  5.7982756057296898 18.4119979668728959 17.3671362101407674   F   F   F
  8.6974134085945352 18.4119979668728959 17.3671362101407674   F   F   F
 11.5965512114593796 18.4119979668728959 17.3671362101407674   F   F   F
 14.4956890143242241 18.4119979668728959 17.3671362101407674   F   F   F
 17.3948268171890703 18.4119979668728959 17.3671362101407674   F   F   F
 20.2939646200539130 18.4119979668728959 17.3671362101407674   F   F   F
 -0.0026232991573635  1.6664744251158463 19.7136996960701012   T   T   T
  2.8958320431970157  1.6683419587210973 19.7140840556719539   T   T   T
  5.7952741575507156  1.6720720849382742 19.7125628066953347   T   T   T
  8.6945980187034060  1.6746490263461171 19.7114248674261709   T   T   T
 11.5960453135186903  1.6741901601344449 19.7126506152736454   T   T   T
 14.4972775956488071  1.6722927094936317 19.7124323207333170   T   T   T
 17.3951240177338278  1.6671142137351393 19.7138842910006566   T   T   T
 20.2922823154710912  1.6650512507134154 19.7140438526352213   T   T   T
  1.4447090251978405  4.1758687064973605 19.7147307658581106   T   T   T
  4.3432363055036278  4.1793628852892946 19.7144722269941006   T   T   T
  7.2436182624115029  4.1816884324546786 19.7133321132452508   T   T   T
 10.1450681739196931  4.1830941783170417 19.7138432399819550   T   T   T
 13.0472343635408343  4.1815621419381763 19.7141345045347904   T   T   T
 15.9471998997920021  4.1781033269603389 19.7129931461987020   T   T   T
 18.8457140850411626  4.1758528789131626 19.7127940291743755   T   T   T
 21.7409071414965744  4.1752882948433161 19.7139549963485123   T   T   T
 -0.0048235941075935  6.6844413372115499 19.7143900008165609   T   T   T
  2.8887154823056038  6.6834858549333722 19.7098737253290999   T   T   T
  5.7901640959533678  6.6862587465421983 19.7071681168146071   T   T   T
  8.6962073624135510  6.6911457731846289 19.7089333472917261   T   T   T
 11.5983860978472428  6.6905010078585239 19.7122178148018179   T   T   T
 14.4984825053702640  6.6898801945443811 19.7140034450606620   T   T   T
 17.3990311272752400  6.6821529362393504 19.7129679114170422   T   T   T
 20.2937836007921817  6.6846914369893353 19.7137664177683831   T   T   T
  1.4398640544109573  9.1951617168332742 19.7099948078715599   T   T   T
  4.3384402072226598  9.1961327569573221 19.7112705703542588   T   T   T
  7.2375680363421928  9.2033807783181256 19.7133407282227502   T   T   T
 10.1380348599600083  9.1996112435280306 19.7110886884514720   T   T   T
 13.0503973608046930  9.1994393972549453 19.7080790887612487   T   T   T
 15.9595884320253028  9.1914462749774746 19.7050273736397230   T   T   T
 18.8507269760669232  9.1940430109233535 19.7143749814229388   T   T   T
 21.7417976684794922  9.1966594380842590 19.7158439825933556   T   T   T
 -0.0026329759805529 11.7104260320411395 19.7148303418221964   T   T   T
  2.8917732147013058 11.7093880832311594 19.7075092063647226   T   T   T
  5.7957524596255166 11.7034559907702196 19.7156325058638409   T   T   T
  8.7173723850645111 11.7267392210086090 19.7689565569022392   T   T   T
 11.5829487821816155 11.7118873820747886 19.7133816611226216   T   T   T
 14.4989664512580667 11.7072915161554310 19.7125851965866374   T   T   T
 17.4050138476707907 11.7028604630833595 19.7110370614474455   T   T   T
 20.2970433385042277 11.7087575930683077 19.7138407818942447   T   T   T
  1.4471436940132325 14.2223008939688356 19.7141842958109166   T   T   T
  4.3480304641857872 14.2230097326172569 19.7104432619941861   T   T   T
  7.2439989571830310 14.2183169048799005 19.7138702452537729   T   T   T
 10.1467143100124453 14.2189727527435679 19.7279492969723833   T   T   T
 13.0396781809945210 14.2239072564162274 19.7253263573017641   T   T   T
 15.9507575844349141 14.2141406782311464 19.7163716264285327   T   T   T
 18.8471022793188112 14.2189655209968802 19.7156508318598824   T   T   T
 21.7427224271934136 14.2215398873411569 19.7147084454529313   T   T   T
 -0.0012702797104414 16.7328083464941884 19.7136485906207888   T   T   T
  2.8979410974702788 16.7324094898688109 19.7143845916787335   T   T   T
  5.7964614068873290 16.7355173745990946 19.7120813515074360   T   T   T
  8.6972638094619512 16.7379078210335095 19.7088752498048834   T   T   T
 11.5932828685513538 16.7167931869764530 19.7355795301995194   T   T   T
 14.4958681368229758 16.7376567859750409 19.7056539236829416   T   T   T
 17.3955414078558945 16.7291640234156489 19.7154455132152329   T   T   T
 20.2929789932091573 16.7303817619385882 19.7156721619199367   T   T   T
  1.4475238827629118 19.2428596326707435 19.7134568618634596   T   T   T
  4.3465914227606861 19.2452334948388817 19.7134552715632623   T   T   T
  7.2476382874757359 19.2462472205599937 19.7131848261340323   T   T   T
 10.1479731987118562 19.2502869861758832 19.7076990354815216   T   T   T
 13.0436077691008183 19.2494687152637596 19.7062269431034807   T   T   T
 15.9443215546661072 19.2449250728487087 19.7119353082983650   T   T   T
 18.8428544591717930 19.2408211677442402 19.7153185504663924   T   T   T
 21.7415758742140923 19.2412578666193816 19.7145317686079942   T   T   T
 -0.0030968713368531 -0.0071904640190569 22.0727382008621120   T   T   T
  2.8931848463577010 -0.0052470282117830 22.0733095316046857   T   T   T
  5.7920315031335141  0.0006979882054198 22.0714893789185744   T   T   T
  8.6923575553078329  0.0030242017439239 22.0701010847404540   T   T   T
 11.5965245164673814  0.0010828813511159 22.0698684871748512   T   T   T
 14.4975807036230897 -0.0037206780351217 22.0728834777807492   T   T   T
 17.3976138713323394 -0.0038194118562707 22.0757869177537032   T   T   T
 20.2944745454708766 -0.0073666911031824 22.0756794969990473   T   T   T
  1.4435485555052969  2.5013759564570544 22.0752425805538977   T   T   T
  4.3415286372887527  2.5034919873574988 22.0735942379546088   T   T   T
  7.2422602514531640  2.5062385833692322 22.0708629187127556   T   T   T
 10.1441437311131040  2.5057200949578582 22.0709075847225904   T   T   T
 13.0483583440429900  2.5031376808093708 22.0712185219831056   T   T   T
 15.9482511035610273  2.5006737046477476 22.0724066536508161   T   T   T
 18.8463028792403904  2.5010340068275694 22.0741474940598970   T   T   T
 21.7414532188875320  2.5011450276272749 22.0742590031982964   T   T   T
 -0.0051808848102954  5.0106546255908677 22.0772771063228070   T   T   T
  2.8874339138462193  5.0078271637786251 22.0782093666490447   T   T   T
  5.7891557334345221  5.0104281738384140 22.0757546103838180   T   T   T
  8.6919741761072196  5.0101414336478385 22.0743614335049045   T   T   T
 11.5967815572847002  5.0091879317113497 22.0720186594125316   T   T   T
 14.5002428426286905  5.0077727599124886 22.0720931258085891   T   T   T
 17.3983379215549654  5.0068050513464319 22.0733510573519318   T   T   T
 20.2945514168023493  5.0095463142999952 22.0741003202490589   T   T   T
  1.4403600846578413  7.5213656946499734 22.0756178897454625   T   T   T
  4.3298997276931335  7.5072020428866617 22.0627773624401406   T   T   T
  7.2372179133845398  7.5052546673857039 22.0536448973435846   T   T   T
 10.1398962367815546  7.5058136494384859 22.0735898657064205   T   T   T
 13.0515971601157919  7.5064402165315158 22.0772136912567447   T   T   T
 15.9567719148956755  7.5090865347424547 22.0749173709863129   T   T   T
 18.8487915914602198  7.5172655909795587 22.0766025146781537   T   T   T
 21.7414278713952100  7.5214578050174392 22.0747853817781454   T   T   T
 -0.0082754415759206 10.0339329224000693 22.0768405534313317   T   T   T
  2.8748631328654195 10.0310253423310840 22.0612889923855029   T   T   T
  5.7628793665049276 10.0140983269233566 22.0676132075950626   T   T   T
  8.6829897771507056 10.0092556156113641 22.0700345753365887   T   T   T
 11.5912210508923188  9.9830216492739670 22.0454174880574527   T   T   T
 14.5226298750871550  9.9891239638068114 22.0589939159925201   T   T   T
 17.4087732830816471 10.0234770880469863 22.0770710934165173   T   T   T
 20.2958635720955414 10.0328798883736408 22.0773772253419196   T   T   T
  1.4406511858985733 12.5461466956957945 22.0753352528043152   T   T   T
  4.3233225352567528 12.5502944245193948 22.0550361620846864   T   T   T
  7.2117216687171286 12.5533678222568881 22.0736559012154281   T   T   T
 10.0895552909076969 12.5309423078813058 22.1658243782541611   T   T   T
 13.1094830181117565 12.4677905318668660 22.0063035851371858   T   T   T
 15.9786488229402774 12.5320610990592467 22.0722943127099391   T   T   T
 18.8556544745028525 12.5429004290263162 22.0798577593394612   T   T   T
 21.7426493280521598 12.5465308280654018 22.0748138256433286   T   T   T
 -0.0020504298211034 15.0582561509137065 22.0734385252857486   T   T   T
  2.8893530202550490 15.0593547521830988 22.0772428968529759   T   T   T
  5.7733486992189240 15.0675920838831079 22.0745018732177876   T   T   T
  8.6477763648379824 15.0908987820969092 22.0489045291672028   T   T   T
 11.5753151536702372 15.1181678766891086 22.1095693526635486   T   T   T
 14.5392271024660893 15.0872061875490893 22.0347961235737522   T   T   T
 17.4150648572514726 15.0569062118061652 22.0824763244881446   T   T   T
 20.2982318277023381 15.0573143520387323 22.0791025620559260   T   T   T
  1.4452427629866484 17.5690054279125576 22.0732650006806779   T   T   T
  4.3394105469665689 17.5750113998029853 22.0731661500467027   T   T   T
  7.2324969706247053 17.5861526612330721 22.0752362489215663   T   T   T
 10.1326498996771726 17.5933082691834883 22.0694727042570875   T   T   T
 13.0520771580997099 17.5861512047573250 22.0625427049002134   T   T   T
 15.9579192377056955 17.5832825084010800 22.0721734968299046   T   T   T
 18.8481641810614349 17.5698584563666067 22.0780413484368090   T   T   T
 21.7432704287313356 17.5687304547968886 22.0746951133716145   T   T   T
  5.8172888679560986 11.7260760603064256 25.1479965727125148   T   T   T
  7.1628005998246014 12.1036357960297902 25.1962829413639433   T   T   T
  8.1647022841253563 11.1252470440862155 25.2217814782752328   T   T   T
  7.8190981193573466  9.7709749225293443 25.1943245920159526   T   T   T
  6.4720210201370119  9.3929318041899261 25.1397528607677394   T   T   T
  5.4706668816448749 10.3699223790596200 25.1148084068950475   T   T   T
 14.6076214476203834 12.5700494907169560 25.2717906710128055   T   T   T
 13.7704316085782530 13.6702946737328332 24.9818350917798853   T   T   T
 14.2614246004817282 14.9770866890205294 25.1910401107744377   T   T   T
 15.5638127733222049 15.1707192109392004 25.6515047798554470   T   T   T
 16.3909449747966818 14.0765641578793606 25.9126411412904467   T   T   T
 15.9051555133193965 12.7776433063831583 25.7303097609650919   T   T   T
 12.5162897483259226 13.4611022280539281 24.3363028632683935   T   T   T
 11.4852750330818409 13.2812688350157799 23.6495076835576938   T   T   T
  5.0336480557429386 12.4897891070634817 25.1419164773332362   T   T   T
  9.2158838910024592 11.4240839330633790 25.2685334375526303   T   T   T
  8.5989055581010607  9.0047509968187374 25.2283271398928086   T   T   T
  6.2005323830262773  8.3332117865913560 25.1283182679727091   T   T   T
  4.4178750463424157 10.0738187046922754 25.0902389298188204   T   T   T
 14.2317208018037356 11.5565819084062635 25.1073181549940863   T   T   T
 13.6131531429302051 15.8321250869327290 24.9806689278587299   T   T   T
 15.9385663413553207 16.1878922394788987 25.7925053819107575   T   T   T
 17.4161443332841017 14.2339612457245419 26.2560930136093091   T   T   T
 16.5484877889873729 11.9174296849490418 25.9329920739580082   T   T   T
  7.4332947338327360 13.1626260827484298 25.2362761438181096   T   T   T
