# Supplementary material for: Universal inter-molecular radical transfer reactions on metal surfaces
Source: Nat Commun. 2024 Apr 8;15:3030. doi: 10.1038/s41467-024-47252-1 (PMC11001993; doi:10.1038/s41467-024-47252-1)
Supplement: Supplementary file 4 — Source Data [file 41467_2024_47252_MOESM4_ESM.zip › Source data/Figure_3a/CONTCAR_reference_TS02]

Ag  C  H                                
   1.0000000000000000     
    23.1931024229187592    0.0000000000000000    0.0000000000000000
     0.0000000000000000   20.0858158908220581    0.0000000000000000
     0.0000000000000000    0.0000000000000000   37.1014083110324009
   Ag   C    H 
 256  14  11
Selective dynamics
Direct
  0.0000000000000000  0.0000000000000000  0.4042973199999977   F   F   F
  0.1250000000000000  0.0000000000000000  0.4042973199999977   F   F   F
  0.2500000000000000  0.0000000000000000  0.4042973199999977   F   F   F
  0.3750000000000001  0.0000000000000000  0.4042973199999977   F   F   F
  0.5000000000000000  0.0000000000000000  0.4042973199999977   F   F   F
  0.6250000000000000  0.0000000000000000  0.4042973199999977   F   F   F
  0.7500000000000001  0.0000000000000000  0.4042973199999977   F   F   F
  0.8750000000000000  0.0000000000000000  0.4042973199999977   F   F   F
  0.0625000000000000  0.1250000000000000  0.4042973199999977   F   F   F
  0.1875000000000000  0.1250000000000000  0.4042973199999977   F   F   F
  0.3125000000000000  0.1250000000000000  0.4042973199999977   F   F   F
  0.4375000000000000  0.1250000000000000  0.4042973199999977   F   F   F
  0.5625000000000001  0.1250000000000000  0.4042973199999977   F   F   F
  0.6875000000000000  0.1250000000000000  0.4042973199999977   F   F   F
  0.8125000000000000  0.1250000000000000  0.4042973199999977   F   F   F
  0.9375000000000001  0.1250000000000000  0.4042973199999977   F   F   F
  0.0000000000000000  0.2500000000000000  0.4042973199999977   F   F   F
  0.1250000000000000  0.2500000000000000  0.4042973199999977   F   F   F
  0.2500000000000000  0.2500000000000000  0.4042973199999977   F   F   F
  0.3750000000000001  0.2500000000000000  0.4042973199999977   F   F   F
  0.5000000000000000  0.2500000000000000  0.4042973199999977   F   F   F
  0.6250000000000000  0.2500000000000000  0.4042973199999977   F   F   F
  0.7500000000000001  0.2500000000000000  0.4042973199999977   F   F   F
  0.8750000000000000  0.2500000000000000  0.4042973199999977   F   F   F
  0.0625000000000000  0.3750000000000000  0.4042973199999977   F   F   F
  0.1875000000000000  0.3750000000000000  0.4042973199999977   F   F   F
  0.3125000000000000  0.3750000000000000  0.4042973199999977   F   F   F
  0.4375000000000000  0.3750000000000000  0.4042973199999977   F   F   F
  0.5625000000000001  0.3750000000000000  0.4042973199999977   F   F   F
  0.6875000000000000  0.3750000000000000  0.4042973199999977   F   F   F
  0.8125000000000000  0.3750000000000000  0.4042973199999977   F   F   F
  0.9375000000000001  0.3750000000000000  0.4042973199999977   F   F   F
  0.0000000000000000  0.5000000000000000  0.4042973199999977   F   F   F
  0.1250000000000000  0.5000000000000000  0.4042973199999977   F   F   F
  0.2500000000000000  0.5000000000000000  0.4042973199999977   F   F   F
  0.3750000000000001  0.5000000000000000  0.4042973199999977   F   F   F
  0.5000000000000000  0.5000000000000000  0.4042973199999977   F   F   F
  0.6250000000000000  0.5000000000000000  0.4042973199999977   F   F   F
  0.7500000000000001  0.5000000000000000  0.4042973199999977   F   F   F
  0.8750000000000000  0.5000000000000000  0.4042973199999977   F   F   F
  0.0625000000000000  0.6250000000000000  0.4042973199999977   F   F   F
  0.1875000000000000  0.6250000000000000  0.4042973199999977   F   F   F
  0.3125000000000000  0.6250000000000000  0.4042973199999977   F   F   F
  0.4375000000000000  0.6250000000000000  0.4042973199999977   F   F   F
  0.5625000000000001  0.6250000000000000  0.4042973199999977   F   F   F
  0.6875000000000000  0.6250000000000000  0.4042973199999977   F   F   F
  0.8125000000000000  0.6250000000000000  0.4042973199999977   F   F   F
  0.9375000000000001  0.6250000000000000  0.4042973199999977   F   F   F
  0.0000000000000000  0.7500000000000000  0.4042973199999977   F   F   F
  0.1250000000000000  0.7500000000000000  0.4042973199999977   F   F   F
  0.2500000000000000  0.7500000000000000  0.4042973199999977   F   F   F
  0.3750000000000001  0.7500000000000000  0.4042973199999977   F   F   F
  0.5000000000000000  0.7500000000000000  0.4042973199999977   F   F   F
  0.6250000000000000  0.7500000000000000  0.4042973199999977   F   F   F
  0.7500000000000001  0.7500000000000000  0.4042973199999977   F   F   F
  0.8750000000000000  0.7500000000000000  0.4042973199999977   F   F   F
  0.0625000000000000  0.8750000000000000  0.4042973199999977   F   F   F
  0.1875000000000000  0.8750000000000000  0.4042973199999977   F   F   F
  0.3125000000000000  0.8750000000000000  0.4042973199999977   F   F   F
  0.4375000000000000  0.8750000000000000  0.4042973199999977   F   F   F
  0.5625000000000001  0.8750000000000000  0.4042973199999977   F   F   F
  0.6875000000000000  0.8750000000000000  0.4042973199999977   F   F   F
  0.8125000000000000  0.8750000000000000  0.4042973199999977   F   F   F
  0.9375000000000001  0.8750000000000000  0.4042973199999977   F   F   F
  0.0625000000000000  0.0416666699999979  0.4680991099999972   F   F   F
  0.1875000000000000  0.0416666699999979  0.4680991099999972   F   F   F
  0.3125000000000000  0.0416666699999979  0.4680991099999972   F   F   F
  0.4375000000000000  0.0416666699999979  0.4680991099999972   F   F   F
  0.5625000000000001  0.0416666699999979  0.4680991099999972   F   F   F
  0.6875000000000000  0.0416666699999979  0.4680991099999972   F   F   F
  0.8125000000000000  0.0416666699999979  0.4680991099999972   F   F   F
  0.9375000000000001  0.0416666699999979  0.4680991099999972   F   F   F
  0.0000000000000000  0.1666666699999979  0.4680991099999972   F   F   F
  0.1250000000000000  0.1666666699999979  0.4680991099999972   F   F   F
  0.2500000000000000  0.1666666699999979  0.4680991099999972   F   F   F
  0.3750000000000001  0.1666666699999979  0.4680991099999972   F   F   F
  0.5000000000000000  0.1666666699999979  0.4680991099999972   F   F   F
  0.6250000000000000  0.1666666699999979  0.4680991099999972   F   F   F
  0.7500000000000001  0.1666666699999979  0.4680991099999972   F   F   F
  0.8750000000000000  0.1666666699999979  0.4680991099999972   F   F   F
  0.0625000000000000  0.2916666699999979  0.4680991099999972   F   F   F
  0.1875000000000000  0.2916666699999979  0.4680991099999972   F   F   F
  0.3125000000000000  0.2916666699999979  0.4680991099999972   F   F   F
  0.4375000000000000  0.2916666699999979  0.4680991099999972   F   F   F
  0.5625000000000001  0.2916666699999979  0.4680991099999972   F   F   F
  0.6875000000000000  0.2916666699999979  0.4680991099999972   F   F   F
  0.8125000000000000  0.2916666699999979  0.4680991099999972   F   F   F
  0.9375000000000001  0.2916666699999979  0.4680991099999972   F   F   F
  0.0000000000000000  0.4166666699999979  0.4680991099999972   F   F   F
  0.1250000000000000  0.4166666699999979  0.4680991099999972   F   F   F
  0.2500000000000000  0.4166666699999979  0.4680991099999972   F   F   F
  0.3750000000000001  0.4166666699999979  0.4680991099999972   F   F   F
  0.5000000000000000  0.4166666699999979  0.4680991099999972   F   F   F
  0.6250000000000000  0.4166666699999979  0.4680991099999972   F   F   F
  0.7500000000000001  0.4166666699999979  0.4680991099999972   F   F   F
  0.8750000000000000  0.4166666699999979  0.4680991099999972   F   F   F
  0.0625000000000000  0.5416666699999979  0.4680991099999972   F   F   F
  0.1875000000000000  0.5416666699999979  0.4680991099999972   F   F   F
  0.3125000000000000  0.5416666699999979  0.4680991099999972   F   F   F
  0.4375000000000000  0.5416666699999979  0.4680991099999972   F   F   F
  0.5625000000000001  0.5416666699999979  0.4680991099999972   F   F   F
  0.6875000000000000  0.5416666699999979  0.4680991099999972   F   F   F
  0.8125000000000000  0.5416666699999979  0.4680991099999972   F   F   F
  0.9375000000000001  0.5416666699999979  0.4680991099999972   F   F   F
  0.0000000000000000  0.6666666699999979  0.4680991099999972   F   F   F
  0.1250000000000000  0.6666666699999979  0.4680991099999972   F   F   F
  0.2500000000000000  0.6666666699999979  0.4680991099999972   F   F   F
  0.3750000000000001  0.6666666699999979  0.4680991099999972   F   F   F
  0.5000000000000000  0.6666666699999979  0.4680991099999972   F   F   F
  0.6250000000000000  0.6666666699999979  0.4680991099999972   F   F   F
  0.7500000000000001  0.6666666699999979  0.4680991099999972   F   F   F
  0.8750000000000000  0.6666666699999979  0.4680991099999972   F   F   F
  0.0625000000000000  0.7916666699999979  0.4680991099999972   F   F   F
  0.1875000000000000  0.7916666699999979  0.4680991099999972   F   F   F
  0.3125000000000000  0.7916666699999979  0.4680991099999972   F   F   F
  0.4375000000000000  0.7916666699999979  0.4680991099999972   F   F   F
  0.5625000000000001  0.7916666699999979  0.4680991099999972   F   F   F
  0.6875000000000000  0.7916666699999979  0.4680991099999972   F   F   F
  0.8125000000000000  0.7916666699999979  0.4680991099999972   F   F   F
  0.9375000000000001  0.7916666699999979  0.4680991099999972   F   F   F
  0.0000000000000000  0.9166666699999978  0.4680991099999972   F   F   F
  0.1250000000000000  0.9166666699999978  0.4680991099999972   F   F   F
  0.2500000000000000  0.9166666699999978  0.4680991099999972   F   F   F
  0.3750000000000001  0.9166666699999978  0.4680991099999972   F   F   F
  0.5000000000000000  0.9166666699999978  0.4680991099999972   F   F   F
  0.6250000000000000  0.9166666699999978  0.4680991099999972   F   F   F
  0.7500000000000001  0.9166666699999978  0.4680991099999972   F   F   F
  0.8750000000000000  0.9166666699999978  0.4680991099999972   F   F   F
  0.0000874730789720  0.0836728642011654  0.5313408232042622   T   T   T
  0.1250541280427127  0.0837148864279989  0.5313516584711503   T   T   T
  0.2500070842678004  0.0838939840171156  0.5313627750874893   T   T   T
  0.3750138380688425  0.0841133994494371  0.5313497069769086   T   T   T
  0.5001049927711652  0.0841040607216074  0.5313535485640012   T   T   T
  0.6251822664720453  0.0839366699171525  0.5313666584017450   T   T   T
  0.7501984598312259  0.0837189771619596  0.5313705280474680   T   T   T
  0.8751440878320740  0.0836688178353012  0.5313495357211824   T   T   T
  0.0625724711102014  0.2086848062014026  0.5313583057411739   T   T   T
  0.1874948607445149  0.2087601304931502  0.5313441139480336   T   T   T
  0.3125141643684921  0.2089031009719297  0.5313704206253013   T   T   T
  0.4376264249602222  0.2089543389041395  0.5313757587961063   T   T   T
  0.5627600067959269  0.2087912951554922  0.5313738512747861   T   T   T
  0.6878213285864043  0.2086350881485450  0.5313691119093227   T   T   T
  0.8127782041088448  0.2086202013604684  0.5313571373076604   T   T   T
  0.9376744613353465  0.2086199892795325  0.5313473666502202   T   T   T
  0.0001611040139481  0.3336664248489738  0.5313635798666767   T   T   T
  0.1250518583140501  0.3337536473319713  0.5313376745047758   T   T   T
  0.2499509932573917  0.3337814222923877  0.5312578257584061   T   T   T
  0.3750872660867908  0.3337549611955454  0.5313157577093645   T   T   T
  0.5004511335900671  0.3336412110285245  0.5312506577747484   T   T   T
  0.6255716973049085  0.3334473155165940  0.5313920720726673   T   T   T
  0.7505114377042891  0.3334894019209004  0.5313754513206704   T   T   T
  0.8753363576354241  0.3336172055223878  0.5313548971329021   T   T   T
  0.0626790486895742  0.4587087260724649  0.5313302694959260   T   T   T
  0.1875989371352141  0.4588671569212457  0.5312148346764661   T   T   T
  0.3128315702421007  0.4591838717207550  0.5317622001802174   T   T   T
  0.4375330964672892  0.4586660629089473  0.5314572450624776   T   T   T
  0.5635566135860812  0.4580087132114696  0.5309395292945217   T   T   T
  0.6885148402446446  0.4582654814071235  0.5312581885545216   T   T   T
  0.8131629466304778  0.4585574843683717  0.5313393246148288   T   T   T
  0.9378740789804798  0.4587001328549950  0.5313608057326273   T   T   T
  0.0004251351870879  0.5837755321579751  0.5313627047742860   T   T   T
  0.1255165562239076  0.5837029385214514  0.5312592075011514   T   T   T
  0.2514873225936470  0.5841200105642596  0.5322476292687922   T   T   T
  0.3758505787685829  0.5838963001675967  0.5321211987544613   T   T   T
  0.5009374949330806  0.5831964514690047  0.5306036594977761   T   T   T
  0.6263500283879890  0.5831985015080631  0.5308884519430542   T   T   T
  0.7508395793846940  0.5835790586770093  0.5313339938277177   T   T   T
  0.8755451545834272  0.5837194463336418  0.5313354912848326   T   T   T
  0.0628488451739462  0.7087272174709774  0.5313595876118347   T   T   T
  0.1879556619013523  0.7087447506577994  0.5312919789991010   T   T   T
  0.3129928516049321  0.7075702567498283  0.5322028856197887   T   T   T
  0.4376708952722972  0.7092649807464262  0.5308344566394541   T   T   T
  0.5626945379997157  0.7089895227407791  0.5315230580943483   T   T   T
  0.6877748074095741  0.7087282591377841  0.5315238469549204   T   T   T
  0.8128790770270453  0.7086880199633707  0.5313201261802053   T   T   T
  0.9378043341831012  0.7087520568672252  0.5313560934293279   T   T   T
  0.0001754010116730  0.8337049295950243  0.5313545181679875   T   T   T
  0.1252052837594755  0.8336984882954772  0.5313631468462130   T   T   T
  0.2502410353022420  0.8337819789794568  0.5312476149956317   T   T   T
  0.3750344899491819  0.8342789694532166  0.5311450376648905   T   T   T
  0.5000709129507602  0.8341711335184606  0.5313510182764246   T   T   T
  0.6252574224773335  0.8340972309491702  0.5312990090950698   T   T   T
  0.7501712691308269  0.8337928830370176  0.5313375656083194   T   T   T
  0.8751532021509749  0.8337312704435061  0.5313739063306265   T   T   T
  0.0625999801517749  0.9586811305508227  0.5313531105433311   T   T   T
  0.1875947696840022  0.9587479770089201  0.5313589602679625   T   T   T
  0.3125505127016183  0.9590050976514338  0.5313583786539207   T   T   T
  0.4375775918557587  0.9593524317245204  0.5312579936304621   T   T   T
  0.5626126558141202  0.9592443130740591  0.5312316663871933   T   T   T
  0.6876386502613896  0.9589906573722665  0.5313124172125858   T   T   T
  0.8126226885861432  0.9587002907552384  0.5313813293921230   T   T   T
  0.9376135644363208  0.9586820558217377  0.5313539116957877   T   T   T
  0.0001849062837614  0.0006655750331448  0.5948975210499606   T   T   T
  0.1250682491457600  0.0007007416721508  0.5948984933869992   T   T   T
  0.2499596444711464  0.0009619125442804  0.5949091111932445   T   T   T
  0.3749929537126035  0.0013118701800696  0.5948899126685254   T   T   T
  0.5002385794675197  0.0013674989976578  0.5949116914225017   T   T   T
  0.6253789100164220  0.0009772859901838  0.5949563084278439   T   T   T
  0.7504259667018393  0.0008694043909604  0.5949686360124224   T   T   T
  0.8752972054627642  0.0006886044672143  0.5949237565910135   T   T   T
  0.0625604276056552  0.1256580660697255  0.5949077037784234   T   T   T
  0.1874538864845248  0.1257260534028514  0.5949136690247078   T   T   T
  0.3124458089224414  0.1258598894869357  0.5949218812041169   T   T   T
  0.4376140580471699  0.1258862840575398  0.5949253281819226   T   T   T
  0.5628617312790326  0.1257382161570078  0.5949547282558018   T   T   T
  0.6879023408986833  0.1255986847091916  0.5949567113556768   T   T   T
  0.8128777642931362  0.1256460868003604  0.5949396136540178   T   T   T
  0.9377097594474563  0.1256173366510746  0.5949082533402041   T   T   T
  0.0001495589968178  0.2506302124827509  0.5949281170830297   T   T   T
  0.1249540966991845  0.2505728616301172  0.5949265642681716   T   T   T
  0.2499030522574172  0.2505504311338121  0.5949487518320581   T   T   T
  0.3750970662213610  0.2504618833034837  0.5949842214605539   T   T   T
  0.5004562082867141  0.2502730343911610  0.5949536306219519   T   T   T
  0.6255775768764491  0.2503175120582760  0.5949754207847382   T   T   T
  0.7505267829824790  0.2504424590633145  0.5949584149088267   T   T   T
  0.8753622327814755  0.2505801168225016  0.5949272559304682   T   T   T
  0.0625680065794629  0.3756617476830110  0.5949483319737792   T   T   T
  0.1872490876346058  0.3752047517683214  0.5949402754014907   T   T   T
  0.3123667530908589  0.3747135119811469  0.5947355823034207   T   T   T
  0.4382734012521237  0.3743354402614429  0.5946797648291769   T   T   T
  0.5634358368016554  0.3747460398934547  0.5950087402901634   T   T   T
  0.6884367718648795  0.3751286064870555  0.5950271214032899   T   T   T
  0.8131300894489302  0.3755018723693059  0.5949680432867163   T   T   T
  0.9378397119358843  0.3756549711168611  0.5949334304968567   T   T   T
  0.0002672308603402  0.5007438185134659  0.5949544213003065   T   T   T
  0.1247396424958739  0.5007653011058057  0.5949016683154613   T   T   T
  0.2486114607284084  0.4996060278904008  0.5946457952493208   T   T   T
  0.3759184147942789  0.4987433824282778  0.5949887354973633   T   T   T
  0.5022441999136719  0.4988536969672095  0.5937121012231025   T   T   T
  0.6266958256032116  0.4993071211460440  0.5946184105343288   T   T   T
  0.7511132853394599  0.5003670729256608  0.5949827554338993   T   T   T
  0.8756404807247469  0.5006977141432328  0.5949711500776812   T   T   T
  0.0629545457988092  0.6257871802567284  0.5949503747523802   T   T   T
  0.1877557363337428  0.6260263672452486  0.5945116507092002   T   T   T
  0.3158557574001678  0.6255122499599263  0.5974068027775046   T   T   T
  0.4430593669040249  0.6263015319692511  0.5925559592215289   T   T   T
  0.5666817289051255  0.6242564951822107  0.5931353937459699   T   T   T
  0.6896785112986612  0.6254269220494130  0.5949109361615857   T   T   T
  0.8136195103240896  0.6257487197523116  0.5950184993565957   T   T   T
  0.9381520592054111  0.6257945639580360  0.5949398669551930   T   T   T
  0.0004651186857494  0.7507444812886056  0.5949026804435895   T   T   T
  0.1254005539831992  0.7507920312577715  0.5949574143852632   T   T   T
  0.2502710480515705  0.7509251390530440  0.5947350359290048   T   T   T
  0.3752173776197871  0.7530222561656662  0.5941454581534135   T   T   T
  0.5003974649362789  0.7530532512788530  0.5944313403216197   T   T   T
  0.6259351597922196  0.7519096796353173  0.5948003152041191   T   T   T
  0.7509161152932549  0.7510072171798924  0.5948104870908373   T   T   T
  0.8755588332204906  0.7507854760733671  0.5949868039677663   T   T   T
  0.0627616906990672  0.8757009963291976  0.5948948707620095   T   T   T
  0.1876733279281224  0.8758188221137738  0.5948857908608581   T   T   T
  0.3124509547230652  0.8764479549145890  0.5949397972302890   T   T   T
  0.4376544530436878  0.8772457129942350  0.5948392674939804   T   T   T
  0.5629000546010348  0.8769064366214997  0.5946966143050919   T   T   T
  0.6881519006195863  0.8763281570284815  0.5948408959427460   T   T   T
  0.8129302544988719  0.8757928049979788  0.5950113053700831   T   T   T
  0.9378224516914407  0.8756922401253302  0.5949116566933920   T   T   T
  0.2877555606656761  0.5957908541387088  0.6698022884023510   T   T   T
  0.3451774334675594  0.5941441733394542  0.6569129062770374   T   T   T
  0.3751043864967391  0.5331603181139342  0.6622268059809051   T   T   T
  0.3493736184593065  0.4771367512525527  0.6780436826271137   T   T   T
  0.2916459889911772  0.4800502220077199  0.6887514757975930   T   T   T
  0.2611508760889658  0.5396252268241126  0.6849605577087713   T   T   T
  0.5945481187222058  0.6217031407511232  0.6784519978544666   T   T   T
  0.5586753754899596  0.6780701965045869  0.6739593628816617   T   T   T
  0.5839286518660786  0.7421414229673315  0.6759802063299899   T   T   T
  0.6429859016328201  0.7491928361843002  0.6817539107118153   T   T   T
  0.6780808681770946  0.6929626238668930  0.6857446276668181   T   T   T
  0.6536207420122878  0.6294394287792806  0.6841938973550531   T   T   T
  0.4997021441511796  0.6702462090154058  0.6645078186723491   T   T   T
  0.4506664181509759  0.6624689863905363  0.6514868920056124   T   T   T
  0.2628728786578223  0.6421332218539947  0.6681503592345810   T   T   T
  0.4218835714773494  0.5315980775452356  0.6568942818007224   T   T   T
  0.3745987342423285  0.4317157529343711  0.6823249790924980   T   T   T
  0.2709062588816679  0.4364830520810597  0.7007342712319296   T   T   T
  0.2162984643875057  0.5426191969758490  0.6939883523544859   T   T   T
  0.5755069245757041  0.5719701397244769  0.6771208545152291   T   T   T
  0.5564686969466192  0.7860011486485859  0.6728435871251510   T   T   T
  0.6618532483088609  0.7990336293123795  0.6830309995351440   T   T   T
  0.7244521228698418  0.6987649224090273  0.6899980817625390   T   T   T
  0.6808434648989080  0.5853676999682031  0.6873571072456609   T   T   T
  0.3981346847581262  0.6437310820250792  0.6537556608041566   T   T   T
