# Supplementary material for: Universal inter-molecular radical transfer reactions on metal surfaces
Source: Nat Commun. 2024 Apr 8;15:3030. doi: 10.1038/s41467-024-47252-1 (PMC11001993; doi:10.1038/s41467-024-47252-1)
Supplement: Supplementary file 4 — Source Data [file 41467_2024_47252_MOESM4_ESM.zip › Source data/Figure_3d/data/Bare.txt]

199.130236	16432.600000
200.045777	16577.000000
199.435416	16301.300000
200.808728	16172.000000
200.045777	16366.000000
200.350958	17119.000000
200.045777	17609.000000
201.113909	16372.523529
202.334630	16399.412418
201.571679	16932.000000
202.334630	16453.801307
201.419089	16480.456935
202.029450	16530.326692
203.402762	16689.486123
202.639811	16665.883870
202.944991	18066.000000
202.182040	16743.000000
201.876860	16504.000000
204.013123	16374.000000
204.318303	16630.601238
203.402762	16645.851238
204.623484	17810.000000
203.707942	16773.837433
203.707942	16829.000000
204.318303	16677.350980
202.334630	16627.590980
204.318303	17192.000000
205.844205	16577.015686
205.386435	18167.000000
204.470893	16471.000000
205.386435	16679.000000
206.912337	18347.000000
207.064927	16581.000000
207.217517	16515.000000
208.743420	16435.806574
206.607156	16388.206574
207.064927	16398.406392
206.759747	16377.427836
207.370108	16397.811878
212.100404	16505.000000
205.996796	16322.546915
207.980468	16891.000000
209.964141	16386.521477
208.285649	16387.476023
208.133059	16418.486657
209.201190	16803.000000
211.032273	16378.328160
213.168536	17173.000000
211.032273	16349.396399
209.353780	16336.656399
209.658961	16349.668234
209.048600	16780.000000
209.811551	18230.000000
209.658961	16933.000000
210.574502	17782.000000
210.116732	16321.703992
214.236667	16304.721535
210.879683	16273.157674
212.100404	16260.806461
212.252995	16536.000000
213.473716	17013.000000
211.490043	16307.442315
211.032273	16306.458188
214.999619	16265.000000
214.694438	16313.729593
214.084077	17556.000000
214.694438	16814.000000
215.609979	16302.359170
214.541848	16269.764967
214.847028	17048.000000
216.678111	18075.000000
215.152209	16304.686438
217.135882	16951.000000
215.762570	17600.000000
216.678111	16252.498980
215.609979	16232.683191
214.999619	16228.663724
218.814374	16855.000000
217.441062	16251.638273
218.661784	17499.000000
216.983291	16410.000000
217.441062	16284.078336
217.746242	16279.536167
217.593652	16285.439996
219.577325	16277.000000
217.746242	16299.470041
218.051423	16290.102225
218.204013	16753.000000
219.119554	16897.000000
218.356603	17540.000000
219.119554	16847.000000
218.814374	17473.000000
220.950637	16264.950791
218.814374	16780.000000
220.645457	16830.000000
219.729915	16950.000000
220.340276	16216.767253
219.119554	16238.000000
218.356603	17127.000000
219.729915	16218.034235
220.187686	16686.000000
221.103227	16205.013956
220.492866	16192.373179
221.713588	16188.998045
222.476539	16193.089729
221.713588	16201.448238
222.323949	16206.120297
221.560998	16208.208739
222.781720	16275.000000
222.018769	16553.000000
223.239490	16982.000000
222.323949	16230.530567
222.018769	16220.539417
222.629129	16219.973359
224.002441	16622.000000
223.849851	17075.000000
223.239490	16693.000000
224.155032	16427.000000
223.849851	16209.642215
224.155032	17332.000000
224.155032	16512.000000
222.781720	16694.000000
223.392081	16211.848972
223.697261	16166.000000
224.002441	16206.163388
223.849851	16631.000000
222.934310	16207.822233
224.917983	16190.853483
223.392081	16157.000000
225.528344	16036.000000
224.002441	16765.000000
225.680934	16185.745633
225.375753	16821.000000
224.002441	16457.000000
225.070573	16186.247582
224.917983	16736.000000
225.833524	16184.725719
227.664607	16181.957603
228.274968	16184.189792
227.054246	17506.000000
228.274968	16195.705131
229.648280	16185.712174
228.427558	16396.000000
230.411231	16681.000000
228.732738	16204.927059
230.411231	16195.707881
228.885328	16027.000000
229.953460	16354.000000
231.174182	16495.000000
229.953460	16184.636157
230.411231	18146.000000
229.648280	16087.000000
230.106050	16386.000000
230.563821	18289.000000
230.106050	16183.000000
231.021592	16199.855279
230.563821	16195.180120
231.326772	16204.934200
230.716411	16592.000000
229.800870	16206.552647
231.326772	16199.248299
232.242313	17066.000000
231.631952	16219.000000
233.157855	17177.000000
232.700084	17517.000000
232.700084	16848.000000
233.920806	16208.625291
232.700084	17741.000000
233.310445	16198.990672
233.157855	16393.000000
234.073396	16175.563880
233.310445	18523.000000
232.394903	17672.000000
232.700084	16179.335767
234.225986	16653.000000
231.784543	16172.508088
233.920806	16160.982665
232.242313	16153.727001
233.463035	16167.704752
233.310445	16157.117379
234.836347	16158.682546
233.615625	16166.203880
233.310445	16163.003428
234.225986	17699.000000
234.531167	16102.000000
235.141527	16074.000000
234.073396	16161.665366
235.141527	16163.436643
234.378576	18663.000000
236.362249	16156.912755
235.141527	16451.000000
237.430381	17526.000000
239.414054	16152.173179
237.735561	16143.936066
239.261463	16367.000000
238.040742	16134.981753
237.430381	17412.000000
240.329595	16407.000000
239.108873	16137.901626
241.245136	16138.486626
239.566644	16772.000000
240.634775	16017.000000
239.566644	16142.041495
241.550317	16135.340515
239.871824	16136.993971
241.092546	16137.841833
240.329595	16512.000000
239.566644	16148.050113
241.092546	16496.000000
240.329595	16524.000000
241.245136	16147.447505
240.482185	18380.000000
241.855497	16446.000000
241.397726	16136.039362
240.787366	16481.000000
241.550317	16310.000000
240.787366	17185.000000
240.329595	16839.000000
241.550317	16823.000000
242.771038	16355.000000
241.702907	16114.621826
241.550317	16112.031736
241.397726	16111.132086
243.839170	16111.547123
244.296941	16114.430981
243.686580	16111.419710
245.212482	16114.351732
243.533989	16107.573576
244.449531	16674.000000
244.144350	16112.006189
244.907301	16112.789739
244.296941	16111.414712
245.212482	16113.175271
244.296941	16205.000000
245.670253	16760.000000
245.822843	16110.222134
245.059892	16780.000000
245.975433	16110.875729
245.670253	16118.264850
246.280613	16991.000000
245.670253	16855.000000
246.890974	16106.993486
245.212482	16523.000000
246.433204	16105.555014
246.128023	16102.685627
246.585794	17428.000000
244.602121	16594.000000
246.433204	16106.255740
246.585794	18546.000000
246.585794	16116.473694
247.959106	16104.748595
245.822843	16102.635604
250.095369	16415.000000
248.874647	16101.694581
249.790188	16101.443600
249.942779	17131.000000
248.111696	16097.873243
249.332418	16087.846112
249.790188	17274.000000
249.027237	16084.497783
249.027237	16082.241078
250.400549	16084.414750
250.553140	16080.375811
248.722057	15968.000000
247.806516	16351.000000
249.027237	16090.644449
248.874647	16090.513363
250.095369	16095.238570
248.569467	16092.604692
249.942779	16093.188993
251.316091	16685.000000
251.010910	16654.000000
252.536812	16083.653566
249.790188	16079.916340
251.010910	17762.000000
249.637598	17911.000000
251.468681	16316.000000
251.010910	17357.000000
252.384222	16096.653848
253.604944	16253.000000
253.757534	16087.275529
252.689403	16092.268436
252.536812	16098.401738
254.062715	16093.355019
254.978256	16497.000000
256.351568	17429.000000
254.978256	15982.000000
255.436027	16679.000000
255.588617	17209.000000
254.367895	16089.101460
257.267109	16089.166753
256.046387	17661.000000
258.030060	17823.000000
256.504158	16094.719128
257.419699	16161.000000
256.809339	16090.156836
256.504158	16400.000000
257.114519	16083.045045
256.656748	16346.000000
257.572290	16075.604745
257.114519	17228.000000
257.877470	16068.872263
257.267109	17185.000000
257.114519	16209.000000
256.961929	16978.000000
257.877470	16056.739946
255.588617	16050.912585
258.182650	16050.527065
256.809339	16048.355827
258.182650	16049.873482
257.419699	16058.184235
256.504158	16058.793615
257.877470	16058.297818
258.182650	16059.502297
258.640421	16060.488653
257.724880	16065.328836
259.861143	16067.393541
257.419699	15938.000000
260.166323	16070.913553
259.250782	16521.000000
259.861143	18633.000000
261.539635	16240.000000
260.624094	16070.118958
260.471504	16437.000000
260.471504	16369.000000
261.539635	17589.000000
261.692226	16715.000000
261.844816	16082.101901
262.607767	17906.000000
262.302586	17026.000000
263.370718	16284.000000
262.149996	16078.543444
262.302586	16080.780682
262.149996	16160.000000
262.607767	17206.000000
262.149996	17874.000000
263.523308	15933.000000
264.286259	16633.000000
263.828489	16080.815409
262.607767	16778.000000
263.828489	16080.007107
264.286259	16078.366756
264.438849	17029.000000
264.133669	17733.000000
264.286259	16138.000000
265.049210	16075.174634
262.607767	16000.000000
265.506981	16071.274206
264.438849	16068.397415
265.812161	16071.753774
264.744030	16039.000000
265.812161	16217.000000
266.422522	16523.000000
266.575113	16452.000000
265.964752	16073.609644
264.438849	16073.483239
265.812161	16077.013744
264.591440	16071.157646
267.643244	16067.324739
266.117342	17246.000000
267.643244	16410.000000
265.964752	16073.868573
266.880293	16481.000000
267.643244	16620.000000
267.185473	16076.450475
267.948425	16407.000000
266.422522	17334.000000
270.389868	16076.925064
269.321736	16070.724522
269.474327	18505.000000
270.542458	16076.470144
269.016556	16378.000000
269.932097	16070.143227
270.389868	16066.576382
273.136492	17301.000000
271.915770	16068.525063
272.831312	16242.000000
271.610590	16063.704824
271.458000	16060.873690
271.458000	16531.000000
271.610590	16061.449931
274.357214	17890.000000
272.068360	16062.865336
272.678721	16059.909606
272.220951	16396.000000
272.983902	16059.309387
273.289082	16055.924374
273.136492	16047.000000
273.136492	16057.710600
273.289082	16055.810600
274.204623	16336.000000
273.746853	16057.421999
274.509804	16455.000000
274.052033	16755.000000
273.594263	16059.180819
273.441672	16055.771728
274.662394	16057.068502
274.814984	16053.659528
274.967575	17002.000000
275.120165	16058.493559
275.272755	15943.000000
276.340887	16522.000000
275.730526	16059.571771
276.646067	17132.000000
275.730526	16387.000000
275.425345	16061.249812
275.730526	16574.000000
276.493477	16066.054960
276.646067	16991.000000
276.951247	16105.000000
274.357214	16576.000000
277.256428	16067.607824
276.646067	16645.000000
277.103838	16040.000000
276.951247	16340.000000
277.561608	16615.000000
278.782330	16376.000000
278.171969	17520.000000
278.477150	16078.165689
278.477150	17267.000000
278.934920	16078.224284
276.798657	17251.000000
279.240101	18337.000000
278.782330	17162.000000
279.087510	16084.008055
279.087510	16907.000000
277.866789	16083.867502
278.782330	16324.000000
277.714199	16083.823831
280.613413	16622.000000
281.376364	16083.200519
280.460822	17627.000000
281.376364	16476.000000
281.223774	16769.000000
283.970397	16004.000000
283.970397	16039.000000
283.817807	16324.000000
283.817807	16301.000000
284.428168	16431.000000
283.512627	16683.000000
282.597086	16094.930666
283.207446	16442.000000
283.054856	16790.000000
285.954070	18293.000000
283.360037	17317.000000
286.717021	17404.000000
285.191119	17526.000000
286.411841	16098.552285
285.191119	16129.000000
286.411841	16101.843163
287.632563	15993.000000
284.733349	16008.000000
287.022202	16099.426984
285.191119	16349.000000
287.785153	16326.000000
285.343709	17092.000000
288.700694	15954.000000
286.411841	16940.000000
286.106661	17392.000000
286.717021	17683.000000
286.259251	16106.987904
289.005875	16034.000000
287.022202	16208.000000
289.158465	16649.000000
287.022202	16576.000000
289.616236	16104.668291
287.479973	16107.175785
290.074006	16842.000000
289.463645	16105.968920
289.616236	16324.000000
289.311055	18600.000000
288.242924	17422.000000
290.989548	16349.000000
288.853285	16995.000000
290.836957	16104.613523
289.158465	16104.451759
289.463645	17747.000000
289.311055	16111.680802
289.768826	16107.829028
289.921416	17432.000000
290.074006	16064.000000
290.379187	16113.743617
290.379187	16112.213597
290.989548	16110.916606
290.684367	17148.000000
291.599908	16918.000000
291.142138	17990.000000
291.752499	16032.000000
291.447318	16105.166510
291.752499	16038.000000
292.820630	17816.000000
292.057679	17368.000000
292.973220	16109.700656
292.362860	16109.704705
294.956893	15948.000000
292.820630	16110.361741
293.583581	16112.359729
291.905089	16111.489525
293.278401	16439.000000
293.278401	18024.000000
296.177615	15978.000000
295.414664	16529.000000
295.567254	16112.396468
293.888762	17370.000000
294.346532	16116.018660
296.940566	17168.000000
295.262074	16941.000000
296.177615	16115.644535
295.262074	16963.000000
297.093156	16113.940046
296.025025	16110.433197
295.567254	17282.000000
295.719844	16112.696732
296.330205	17216.000000
296.787976	15997.000000
296.177615	16587.000000
297.093156	17468.000000
296.330205	16110.664910
297.703517	16108.356625
295.872435	16052.000000
296.177615	16107.459546
296.025025	16108.026596
297.550927	16892.000000
297.856107	16106.731724
298.008698	16104.261248
298.313878	16683.000000
298.466468	16106.448621
298.619059	16068.000000
298.771649	16270.000000
299.076829	16104.114007
299.076829	16730.000000
298.313878	16348.000000
299.382010	16103.394791
299.687190	16100.020259
299.839780	16103.735409
300.144961	17401.000000
300.144961	16105.283843
300.450141	16105.538490
300.602731	16356.000000
300.755322	16099.478562
299.992370	16099.295568
301.060502	16098.842655
299.839780	16752.000000
301.060502	16097.997102
301.518273	18091.000000
301.670863	16239.000000
301.518273	16094.114120
301.213092	17538.000000
302.128634	16094.002593
300.144961	16089.937138
302.433814	16257.000000
301.518273	16092.219970
300.755322	16091.682900
301.060502	16090.577809
299.382010	16089.243246
303.349355	15993.000000
300.755322	16089.288014
303.807126	16092.734250
303.807126	16501.000000
304.264897	16094.986471
302.891585	16096.269893
304.570077	17519.000000
304.875257	15960.000000
305.027848	16092.601815
304.112306	16090.143408
305.485618	16294.000000
305.638209	16007.000000
307.164111	17916.000000
306.095979	16807.000000
306.095979	16228.000000
306.095979	17221.000000
306.401160	16095.981510
306.553750	16073.000000
306.248569	16094.716766
307.011521	16094.502853
303.959716	16674.000000
307.316701	16095.551861
303.654536	17249.000000
307.774472	17268.000000
307.774472	16437.000000
307.927062	16100.677149
308.232242	17286.000000
306.553750	16921.000000
308.690013	16101.749013
307.621881	15950.000000
308.995193	16098.057037
308.232242	16440.000000
309.452964	16733.000000
309.758145	17798.000000
306.248569	16132.000000
310.063325	16934.000000
306.858930	16100.576729
310.368505	16401.000000
308.384833	16469.000000
310.826276	15969.000000
309.452964	16099.589637
311.131456	16971.000000
309.758145	17332.000000
311.284047	16574.000000
311.589227	16096.269039
308.384833	16966.000000
311.894408	16099.322963
308.537423	16100.054306
312.199588	17678.000000
310.521096	16831.000000
312.657359	16101.728422
310.978866	16101.375868
312.962539	16557.000000
310.978866	16103.659152
313.267720	16102.091939
313.420310	16103.367456
313.420310	18200.000000
313.878080	17407.000000
310.826276	16402.000000
313.725490	16493.000000
311.741817	16102.503934
314.641032	16617.000000
313.878080	16611.000000
311.741817	16527.000000
313.878080	16102.287780
312.046998	16883.000000
315.556573	16101.815793
312.199588	16007.000000
316.014343	16100.146512
313.115129	15986.000000
316.319524	16668.000000
316.166934	16102.804503
316.624704	16114.000000
315.098802	17109.000000
313.725490	16104.857815
315.403983	15979.000000
314.030671	16102.508582
317.692836	17090.000000
314.335851	16105.059028
317.998016	16560.000000
319.829099	17047.000000
318.303197	16102.906473
317.998016	16661.000000
320.439460	16416.000000
317.692836	16084.000000
316.929885	16101.758851
321.812772	16330.000000
321.202411	16104.075309
319.523919	17138.000000
321.049821	16106.276626
319.981689	16103.948452
321.660182	16103.788828
320.286870	16824.000000
319.829099	16105.761824
317.692836	16668.000000
323.338674	16519.000000
321.965362	17895.000000
321.202411	16109.484569
323.033494	16919.000000
321.660182	16109.994540
321.507591	16107.419845
321.965362	16003.000000
323.033494	17100.000000
321.812772	16108.515058
321.355001	16179.000000
321.049821	16354.000000
322.880903	16117.000000
323.491264	17133.000000
321.660182	16623.000000
323.033494	16906.000000
321.202411	16114.047182
323.186084	16113.056178
323.796445	16114.250718
321.507591	17244.000000
323.949035	16763.000000
323.186084	16890.000000
325.169757	16166.000000
325.627527	18454.000000
325.017166	16123.074812
324.559396	16757.000000
325.627527	16547.000000
325.932708	16245.000000
324.254215	16912.000000
325.474937	16121.211228
326.390478	16560.000000
323.186084	16292.000000
326.848249	18166.000000
323.643854	16439.000000
327.306020	17019.000000
323.949035	16123.092589
327.611200	16067.000000
327.611200	16678.000000
327.916381	16692.000000
326.543069	16124.605840
328.068971	17060.000000
327.306020	16670.000000
325.322347	16425.000000
328.526741	16123.280553
325.169757	16775.000000
328.831922	16319.000000
330.663005	16560.000000
330.052644	17175.000000
329.747463	16667.000000
329.442283	16122.971994
331.273365	17039.000000
329.747463	16121.692473
331.731136	16120.316405
330.663005	16119.083556
330.205234	16117.919754
328.679332	16117.782047
330.510414	16119.343067
327.611200	16121.660207
330.968185	17345.000000
331.120775	16122.298200
331.425956	16120.572848
331.731136	16121.091415
331.883726	16073.000000
332.188907	16120.387691
332.341497	16120.974526
332.646677	16022.000000
332.799268	17220.000000
333.104448	17756.000000
333.257038	16121.616189
333.409628	16322.000000
333.714809	16120.000000
333.867399	16491.000000
334.019989	16028.000000
334.172580	16117.448719
334.325170	16492.000000
334.630350	16117.203343
334.782940	16365.000000
334.935531	16117.839647
335.088121	15980.000000
335.240711	16118.464230
335.393301	16117.669709
335.545892	17618.000000
335.698482	16370.000000
335.851072	15993.000000
336.003662	16118.139542
336.156252	16341.000000
336.461433	16117.466608
336.614023	17242.000000
336.766613	16960.000000
336.919203	16116.000000
337.071794	16117.939762
337.224384	15988.000000
337.376974	16118.133994
337.529564	17766.000000
337.834745	16448.000000
337.987335	16120.286475
338.139925	16118.577359
338.445106	17645.000000
338.597696	16287.000000
338.750286	16118.730873
338.902876	16119.270873
339.055467	16175.000000
339.360647	16333.000000
339.513237	16122.199766
339.818418	17757.000000
339.971008	16018.000000
340.123598	16124.095798
340.276188	16123.374530
340.581369	16122.874404
340.733959	16546.000000
340.886549	16692.000000
341.191730	16171.000000
341.344320	17406.000000
341.496910	16772.000000
341.649500	16014.000000
341.802090	16866.000000
342.107271	17235.000000
342.259861	16117.198727
342.412451	16115.552894
342.565042	16585.000000
342.717632	16118.481070
342.870222	16119.394169
343.175402	16023.000000
343.327993	16165.000000
343.480583	16116.181426
343.633173	16029.000000
343.785763	16548.000000
343.938354	16117.371201
344.090944	15971.000000
344.243534	16749.000000
344.396124	17269.000000
344.548714	17289.000000
344.701305	16117.582383
344.853895	16116.238833
345.006485	16116.569722
345.159075	16952.000000
345.464256	16119.104865
345.616846	16198.000000
345.769436	16661.000000
345.922026	16116.350347
346.074617	16129.000000
346.379797	16595.000000
346.532387	16115.439929
346.684977	16237.000000
346.990158	16377.000000
347.142748	16103.000000
347.295338	17287.000000
347.600519	16116.532526
347.753109	16116.255584
347.905699	16115.292464
348.210880	16308.000000
348.363470	16115.894411
348.668650	16115.828327
348.821241	16116.726341
348.973831	16117.712873
349.126421	16216.000000
349.279011	17513.000000
349.584192	16120.172768
349.736782	17066.000000
349.889372	16118.450462
350.041962	16702.000000
350.194553	16119.580054
350.347143	16255.000000
350.652323	16837.000000
350.804913	16909.000000
350.957504	16504.000000
351.110094	16668.000000
351.262684	16127.045806
351.415274	16125.614266
351.567864	17005.000000
351.720455	16126.618809
351.873045	17618.000000
352.025635	18633.000000
352.178225	17102.000000
352.483406	16124.683766
352.635996	18286.000000
352.788586	16214.000000
352.941176	17110.000000
353.093767	16123.226357
353.246357	16731.000000
353.551537	16122.745089
353.704128	16121.523669
354.009308	16801.000000
354.161898	16125.409872
354.314488	16125.861911
354.619669	16124.203935
354.772259	16952.000000
354.924849	17209.000000
355.230030	16123.628190
355.382620	16122.321873
355.687800	16787.000000
355.840391	16120.883976
355.992981	17725.000000
356.145571	17077.000000
356.298161	17178.000000
356.450752	16123.947247
356.755932	16123.516987
356.908522	16125.927911
357.061112	16685.000000
357.213703	16113.000000
357.366293	16123.160498
357.518883	16122.396691
357.824063	16242.000000
357.976654	18756.000000
358.129244	16201.000000
358.281834	16122.539677
358.434424	16814.000000
358.587015	18166.000000
358.739605	16125.833827
358.892195	17053.000000
359.044785	16123.705144
359.197375	16120.414784
359.502556	16190.000000
359.655146	16119.636644
359.807736	17648.000000
360.112917	16122.160027
360.265507	16107.000000
360.418097	17007.000000
360.570687	16115.000000
360.723278	16120.659866
361.028458	17072.000000
361.181048	16123.125630
361.333639	16122.559116
361.486229	16622.000000
361.791409	16123.072567
361.943999	17382.000000
362.096590	16122.081534
362.249180	16867.000000
362.554360	16747.000000
362.706950	16832.000000
362.859541	16120.970936
363.164721	18389.000000
363.317311	16578.000000
363.469902	16119.111465
363.622492	17299.000000
363.775082	16118.281834
363.927672	16117.484995
364.080262	16152.000000
364.385443	16116.970072
364.538033	16283.000000
364.690623	17673.000000
364.843214	16120.459510
364.995804	16119.975205
365.148394	16119.441656
365.300984	16119.753764
365.453574	16037.000000
365.606165	16593.000000
365.911345	16465.000000
366.063935	16115.334547
366.216526	16598.000000
366.369116	16225.000000
366.521706	17116.000000
366.826886	17241.000000
366.979477	16118.042551
367.132067	16399.000000
367.284657	16115.191628
367.589837	16114.154101
367.742428	15960.000000
367.895018	16111.563242
368.047608	16407.000000
368.352789	16113.154312
368.505379	17042.000000
368.657969	18160.000000
368.963149	16146.000000
369.115740	16115.735693
369.268330	16115.605638
369.420920	16115.238023
369.726101	16116.662663
369.878691	16116.843231
370.031281	16725.000000
370.183871	16499.000000
370.336461	16118.862566
370.489052	16117.998141
370.794232	16274.000000
370.946822	19652.000000
371.099413	16027.000000
371.252003	16115.723999
371.404593	17422.000000
371.709773	16281.000000
371.862364	16216.000000
372.014954	16117.814434
372.167544	18023.000000
372.320134	16121.150669
372.472724	16117.653349
372.625315	16115.043980
372.777905	16115.418682
372.930495	16240.000000
373.083085	16402.000000
373.388266	16246.000000
373.540856	17024.000000
373.693446	16546.000000
373.846036	17094.000000
373.998627	16444.000000
374.151217	16115.896525
374.456397	16115.123220
374.608988	16468.000000
374.761578	16116.555416
374.914168	16116.873262
375.066758	16274.000000
375.371939	16114.884535
375.677119	16114.535061
375.829709	16638.000000
375.982300	17189.000000
376.134890	16809.000000
376.440070	16111.589542
376.592660	16776.000000
376.745251	16457.000000
377.050431	16769.000000
377.203021	16107.647624
377.355612	16107.020929
377.660792	16106.961921
377.813382	16107.090932
377.965972	16106.901782
378.118563	16106.484242
378.271153	16109.000000
378.423743	16105.461579
378.728923	16107.384974
378.881514	16107.346234
379.034104	16106.097903
379.186694	16168.000000
379.339284	16051.000000
379.491875	16231.000000
379.644465	16106.578625
379.797055	16107.009252
379.949645	16105.877241
380.102235	15988.000000
380.254826	17967.000000
380.407416	16068.000000
380.712596	16103.250944
380.865187	16663.000000
381.017777	16801.000000
381.170367	16100.405121
381.322957	16100.000000
381.475547	16650.000000
381.628138	16097.884577
381.933318	16097.889653
382.085908	16773.000000
382.238499	16097.093641
382.543679	16744.000000
382.696269	16095.067162
382.848859	16093.883324
383.154040	16093.324225
383.306630	16094.043092
383.459220	16601.000000
383.764401	16092.614108
383.916991	16655.000000
384.069581	16222.000000
384.222171	16092.701528
384.374762	16091.982089
384.679942	16092.173579
384.832532	16091.864597
384.985122	16091.930358
385.137713	16807.000000
385.290303	16093.211788
385.595483	16093.137087
385.748074	16006.000000
385.900664	16505.000000
386.053254	16233.000000
386.205844	16089.346650
386.358434	16284.000000
386.663615	16085.442003
386.816205	16158.000000
386.968795	17377.000000
387.121386	16085.065571
387.273976	16732.000000
387.426566	16081.993521
387.731746	16080.817340
387.884337	16079.841928
388.036927	16079.403994
388.189517	16078.575886
388.342107	16077.966666
388.494697	16076.562576
388.799878	16642.000000
388.952468	16076.698361
389.105058	16073.873166
389.257649	16073.123216
389.410239	16073.003457
389.715419	16070.571010
389.868009	16068.720812
390.020600	16069.016661
390.173190	16068.712078
390.325780	16067.989462
390.478370	16646.000000
390.783551	16066.282114
390.783551	16066.265673
391.088731	16064.239313
391.241321	15951.000000
391.393912	16061.613716
391.699092	16061.798687
391.851682	16375.000000
392.004273	16060.888869
392.156863	16061.035843
392.309453	16061.161669
392.614633	16060.838528
392.767224	16629.000000
392.919814	16061.631984
393.072404	16061.163533
393.377584	16060.501038
393.530175	16143.000000
393.682765	16490.000000
393.987945	16061.716594
394.140536	16528.000000
394.293126	16192.000000
394.445716	16060.292900
394.598306	16693.000000
394.903487	16060.989975
395.056077	16139.000000
395.208667	16059.114876
395.361257	16115.000000
395.513848	16060.426273
395.819028	17054.000000
395.971618	16059.774197
396.124208	16058.168736
396.276799	16071.000000
396.429389	16056.584985
396.581979	16923.000000
396.734569	16057.246176
397.039750	16121.000000
397.192340	16055.442344
397.344930	17741.000000
397.497520	16055.904134
397.802701	16053.531585
397.955291	16052.106301
398.107881	16050.659394
398.260472	16049.383690
398.413062	16631.000000
398.718242	16048.708572
398.870832	16046.778210
399.023423	16133.000000
399.176013	16259.000000
399.328603	16044.689281
399.633783	16043.717033
399.786374	16042.804196
399.938964	16042.960506
400.091554	16040.917328
400.396735	16973.000000
400.549325	16039.562084
400.701915	16038.753437
400.854505	16039.177552
401.007095	16038.383472
401.159686	16161.000000
401.312276	16038.598005
401.617456	16039.902950
401.770047	16213.000000
401.922637	16037.979363
402.075227	16049.000000
402.227817	16034.778671
402.380407	16094.000000
402.685588	16501.000000
402.838178	16032.617310
402.990768	16401.000000
403.143359	16031.715189
403.295949	17586.000000
403.601129	16032.573367
403.753719	16030.466483
403.906310	16031.991756
404.058900	16031.417193
404.211490	16031.354870
404.516670	16030.803049
404.669261	16029.775678
404.821851	16029.767747
404.974441	16030.004673
405.127031	16592.000000
405.432212	16030.192654
405.584802	16028.522995
405.737392	17718.000000
405.889982	16028.834609
406.042573	15963.000000
406.347753	16026.778554
406.500343	16026.931369
406.652934	16022.000000
406.805524	16293.000000
406.958114	16889.000000
407.263294	16026.895301
407.415885	16027.372170
407.568475	16062.000000
407.721065	16024.741939
408.026246	15888.000000
408.026246	16024.367397
408.331426	16134.000000
408.484016	16023.920729
408.636606	16022.455654
408.789197	17366.000000
409.094377	16611.000000
409.246967	17425.000000
409.399557	16019.894646
409.552148	16017.722991
409.704738	16016.729241
410.009918	16479.000000
410.162509	16482.000000
410.315099	16014.867915
410.467689	16013.861780
410.772869	16014.000250
410.925460	16014.217344
411.078050	16460.000000
411.230640	16015.834431
411.383230	16014.881551
411.535821	16012.383875
411.688411	16011.335198
411.993591	16720.000000
412.146181	16012.213412
412.298772	16010.672143
412.451362	16173.000000
412.603952	16262.000000
412.756542	17266.000000
413.061723	16168.000000
413.214313	16009.302269
413.366903	16009.800109
413.672084	16009.343026
413.824674	16137.000000
413.977264	16188.000000
414.129854	16009.130425
414.282444	16009.393764
414.435035	16092.000000
414.740215	16007.990055
414.892805	16470.000000
415.045396	16009.218202
415.197986	16744.000000
415.503166	16007.622794
415.655756	16519.000000
415.808347	16007.293524
415.960937	16005.713678
416.113527	16494.000000
416.418708	16004.401043
416.571298	16004.310753
416.723888	16303.000000
416.876478	16767.000000
417.029068	16142.000000
417.334249	16003.943483
417.486839	16013.000000
417.639429	16003.419003
417.792020	16003.228486
417.944610	16004.004782
418.097200	15878.000000
418.249790	16388.000000
418.554971	16125.000000
418.707561	16003.350273
418.860151	17042.000000
419.012741	16004.555070
419.165332	16385.000000
419.470512	16003.739852
419.623102	16003.874193
419.775692	16921.000000
419.928283	16003.940003
420.233463	16002.769986
420.386053	17160.000000
420.538643	16194.000000
420.691234	16003.478215
420.996414	17027.000000
421.149004	16004.218869
421.301595	16037.000000
421.454185	16545.000000
421.606775	16000.600186
421.911955	15998.708249
422.064546	15998.632169
422.217136	15891.000000
422.369726	17249.000000
422.522316	15998.295297
422.827497	15997.378906
422.980087	16496.000000
423.132677	16032.000000
423.285267	15997.792257
423.437858	15995.882191
423.590448	15994.762824
423.743038	15909.000000
424.048219	15996.451377
424.200809	15995.302529
424.353399	15995.664524
424.505989	16142.000000
424.658579	15994.898625
424.811170	16748.000000
424.963760	17064.000000
425.268940	15995.018350
425.421530	15993.509764
425.574121	16454.000000
425.879301	17674.000000
426.031891	15991.727099
426.184482	16437.000000
426.337072	15988.034547
426.642252	15986.860422
426.794842	15985.819743
426.947433	15985.319450
427.100023	16373.000000
427.252613	15983.597262
427.557794	15982.187213
427.710384	15980.840171
427.862974	15979.781767
428.015564	15979.941152
428.320745	15980.976062
428.473335	15981.130266
428.625925	15982.156898
428.778515	15980.652361
428.931106	15979.847887
429.236286	15979.741168
429.388876	15978.226017
429.541466	15978.886465
429.694057	15978.904743
429.846647	16178.000000
429.999237	17261.000000
430.151827	16171.000000
430.457008	17254.000000
430.609598	15977.643024
430.762188	15977.454526
430.914778	15848.000000
431.067369	15975.640689
431.372549	16802.000000
431.525139	16001.000000
431.677729	15974.198428
431.830320	15972.576011
431.982910	15972.111993
432.135500	16801.000000
432.440681	15972.486458
432.593271	17018.000000
432.745861	15972.445308
433.051041	15972.211922
433.203632	15859.000000
433.356222	15971.937143
433.508812	15970.973450
433.661402	15969.375707
433.813993	15968.625531
434.119173	15967.879566
434.271763	15921.000000
434.424353	15967.636339
434.729534	17323.000000
434.882124	16723.000000
435.034714	15965.971313
435.187304	16367.000000
435.339895	15965.187489
435.492485	15963.865110
435.645075	15964.133924
435.950256	15964.673092
436.102846	16374.000000
436.255436	15964.604075
436.408026	15963.498852
436.560616	15962.875329
436.865797	15963.895952
437.018387	15963.630886
437.170977	15863.000000
437.323568	15962.379211
437.476158	16309.000000
437.781338	16654.000000
437.933928	17298.000000
438.086519	15959.627263
438.239109	15957.996172
438.391699	15958.334946
438.544289	17275.000000
438.696880	15959.838290
439.002060	15958.465121
439.154650	15959.152457
439.307240	15958.865724
439.459831	15959.415607
439.765011	15958.627086
439.917601	15957.462404
440.070192	15956.260849
440.222782	16398.000000
440.527962	17398.000000
440.680552	15956.253004
440.833143	15954.402966
440.985733	16852.000000
441.138323	15954.775725
441.443503	16674.000000
441.596094	15952.205510
441.748684	15949.727614
441.901274	15949.739643
442.053864	16633.000000
442.359045	16483.000000
442.511635	15947.688772
442.664225	15947.145871
442.816815	15947.208323
442.969406	16576.000000
443.121996	15946.982897
443.427176	15946.253146
443.579767	15945.504294
443.732357	15968.000000
443.884947	15944.042616
444.037537	15944.671295
444.342718	15943.450298
444.495308	15943.139317
444.647898	16030.000000
444.800488	16057.000000
444.953079	15941.919867
445.105669	15941.064871
445.258259	15940.643009
445.563439	15940.609202
445.716030	15987.000000
445.868620	16801.000000
446.021210	15939.474868
446.173800	15937.702991
446.478981	15937.164519
446.631571	15936.041515
446.784161	15935.595123
447.089342	15934.690543
447.241932	15933.221396
447.394522	15896.000000
447.547112	15933.289006
447.699702	15837.000000
448.004883	15931.352469
448.157473	15931.525446
448.310063	15931.786312
448.462654	15932.421208
448.615244	15933.513218
448.920424	15933.189442
449.073014	15932.831814
449.225605	16117.000000
449.378195	15879.000000
449.530785	15931.032785
449.835966	15931.082932
449.988556	16070.000000
450.141146	16283.000000
450.293736	16788.000000
450.446326	17406.000000
450.751507	15931.510230
450.904097	15929.713608
451.056687	15927.896652
451.209277	15927.600675
451.361868	16350.000000
451.514458	15947.000000
451.819638	15926.763294
451.972229	15925.050575
452.124819	15924.196840
452.277409	15923.352278
452.429999	16782.000000
452.582589	15923.415761
452.887770	15922.404107
453.040360	15921.282990
453.192950	15921.759059
453.345541	15825.000000
453.650721	16587.000000
453.803311	15920.783326
453.955901	15919.712260
454.108492	15920.126910
454.261082	16201.000000
454.413672	15918.980046
454.718853	15916.627190
454.871443	15916.291944
455.024033	16577.000000
455.176623	15914.646049
455.329213	15913.095941
455.634394	16273.000000
455.786984	15910.729607
455.939574	16493.000000
456.092164	15910.051347
456.244755	15908.434249
456.397345	15908.483746
456.702525	15908.058040
456.855116	16091.000000
457.007706	15909.314057
457.160296	15907.943978
457.312886	15906.897259
457.618067	15907.028106
457.770657	15907.343180
457.923247	15907.183988
458.075837	15906.366339
458.228428	15979.000000
458.533608	15904.634205
458.686198	16772.000000
458.838788	16615.000000
458.991379	15904.579548
459.143969	15903.913354
459.449149	16091.000000
459.601740	16348.000000
459.754330	15902.469471
460.059510	15902.476553
460.212100	15901.220028
460.364691	15900.134826
460.517281	16628.000000
460.669871	15897.992531
460.822461	16068.000000
461.127642	15896.877591
461.280232	15760.000000
461.432822	15894.830580
461.585412	15894.386526
461.738003	16358.000000
462.043183	15892.230094
462.195773	15891.509588
462.348363	15890.962760
462.500954	15890.832669
462.653544	15890.497727
462.806134	15969.000000
463.111315	15889.227728
463.263905	15887.868288
463.416495	15886.974348
463.569085	15887.625976
463.721675	15886.771842
464.026856	15886.896928
464.179446	15887.819736
464.332036	15887.073289
464.637217	15887.743561
464.789807	15886.365207
464.942397	15886.523828
465.094987	15885.402741
465.247578	15883.890233
465.400168	16821.000000
465.552758	15884.835359
465.857939	16067.000000
466.010529	17211.000000
466.163119	15884.817720
466.315709	16851.000000
466.468299	15884.475431
466.773480	16116.000000
466.926070	15885.058913
467.078660	15884.003778
467.231250	16923.000000
467.536431	15884.149638
467.689021	15884.860779
467.841611	16749.000000
467.994202	15885.351252
468.146792	15884.664911
468.451972	16485.000000
468.604562	16378.000000
468.757153	16972.000000
468.909743	15883.079003
469.062333	15883.237006
469.367514	17024.000000
469.520104	17957.000000
469.672694	15883.446705
469.825284	16307.000000
469.977874	15749.000000
470.283055	15882.300697
470.435645	15882.632215
470.588235	16103.000000
470.740826	15882.420410
470.893416	17203.000000
471.046006	15882.823777
471.351186	16349.000000
471.503777	15881.379948
471.656367	16353.000000
471.808957	16523.000000
471.961547	15880.280395
472.266728	16236.000000
472.419318	15879.595556
472.571908	16018.000000
472.724498	17244.000000
472.877089	15879.782484
473.029679	15879.054047
473.334859	15984.000000
473.487449	15878.143623
473.640040	15877.352096
473.792630	15876.908451
473.945220	15875.134541
474.097810	15904.000000
474.250401	15874.062658
474.555581	15873.088127
474.708171	15872.740463
474.860761	16163.000000
475.013352	15870.653126
475.165942	15870.513420
475.471122	15869.648588
475.623713	15869.643573
475.776303	15869.130799
475.928893	15868.771703
476.234073	15868.541103
476.386664	15867.894783
476.691844	15866.367477
476.844434	15866.620207
476.997024	15866.031923
477.149615	15954.000000
477.302205	15865.012225
477.454795	15863.000000
477.759976	15866.136132
477.912566	15866.085139
478.065156	15865.617809
478.217746	15864.765900
478.370336	15864.453529
478.675517	16248.000000
478.828107	15864.869586
478.980697	15864.886077
479.133288	15864.736526
479.285878	18258.000000
479.438468	15865.307060
479.743648	15786.000000
479.896239	15861.966090
480.048829	15861.745985
480.201419	15861.056579
480.354009	16139.000000
480.659190	15837.000000
480.811780	16273.000000
480.964370	15859.838522
481.116960	15859.315617
481.269551	15858.173799
481.422141	15858.001698
481.727321	15857.610990
481.879911	15857.087490
482.032502	15857.257998
482.337682	15853.000000
482.490272	16198.000000
482.642863	15856.124625
482.795453	15855.292484
483.100633	15853.651311
483.253223	15854.040335
483.405814	15853.513288
483.558404	15852.046033
483.710994	15853.015869
484.016175	16119.000000
484.168765	15851.882399
484.321355	15850.937415
484.473945	15850.641889
484.626535	15850.245679
484.931716	15850.535962
485.084306	16454.000000
485.236896	15849.718983
485.389487	15848.797642
485.542077	17349.000000
485.847257	15849.078830
485.999847	15848.473296
486.152438	15848.973567
486.305028	15848.878147
486.610208	15848.705396
486.762799	16300.000000
486.915389	15849.007969
487.220569	15849.275918
487.373159	15849.719218
487.525750	15848.952076
487.678340	15849.585013
487.830930	16408.000000
487.983520	16627.000000
488.136110	15700.000000
488.441291	15849.455280
488.593881	15849.517142
488.746471	16815.000000
488.899062	16718.000000
489.204242	16541.000000
489.204242	15849.836783
489.509422	16839.000000
489.662013	17134.000000
489.814603	15848.343126
490.119783	16835.000000
490.119783	15847.382006
490.424964	15797.000000
490.577554	16947.000000
490.882734	15847.052167
491.035325	15846.111623
491.187915	15846.208935
491.340505	15846.073046
491.493095	15847.181500
491.645686	15845.818678
491.950866	15846.352612
492.103456	16639.000000
492.256046	15846.407068
492.561227	16592.000000
492.713817	15851.000000
492.866407	15844.265508
493.018997	16001.000000
493.324178	15843.430272
493.476768	17602.000000
493.781949	15843.841018
493.934539	16694.000000
494.087129	15841.775469
494.239719	15840.450688
494.392309	15841.033692
494.697490	16164.000000
494.850080	15840.703575
495.002670	16191.000000
495.155261	15842.630957
495.460441	15842.803650
495.613031	15842.564004
495.765621	15842.010578
495.918212	15841.096101
496.070802	15840.905796
496.375982	16774.000000
496.528573	15925.000000
496.681163	15841.011436
496.986343	16707.000000
496.986343	18037.000000
497.291524	16468.000000
497.444114	15841.864039
497.596704	15841.620227
497.901884	15841.911592
498.054475	15841.108365
498.207065	15841.107802
498.359655	16812.000000
498.512245	16060.000000
498.817426	16441.000000
498.970016	15841.080360
499.122606	16395.000000
499.275196	16029.000000
499.580377	16074.000000
499.732967	16313.000000
499.885557	15839.839941
500.190738	15841.000000
500.343328	15840.122959
500.495918	16482.000000
500.648508	16114.000000
500.953689	15839.466885
501.106279	15838.667620
501.258869	15839.062441
501.411460	17002.000000
501.564050	15840.807834
501.869230	16330.000000
502.021820	16858.000000
502.174411	15755.000000
502.327001	16098.000000
502.632181	15839.455800
502.784771	15839.634741
502.937362	15840.000035
503.089952	16485.000000
503.242542	16017.000000
503.547723	17355.000000
503.852903	15840.285451
503.852903	15765.000000
504.158083	15840.102075
504.310674	15972.000000
504.463264	16693.000000
504.768444	16392.000000
504.921035	16440.000000
505.073625	15839.993609
505.226215	15839.611967
505.378805	16121.000000
505.683986	15839.962258
505.836576	16894.000000
505.989166	16074.000000
506.141756	15838.914162
506.294347	15838.660853
506.446937	15838.680748
506.752117	16936.000000
506.904707	15866.000000
507.057298	15808.000000
507.209888	15837.708112
507.515068	16467.000000
507.667659	15788.000000
507.820249	15838.982888
507.972839	15838.807544
508.125429	15838.461861
508.278019	15872.000000
508.583200	15838.312678
508.735790	16228.000000
508.888380	15911.000000
509.193561	15837.591785
509.346151	16125.000000
509.498741	15837.816214
509.651331	18008.000000
509.803922	15839.303048
510.109102	15836.933250
510.261692	16488.000000
510.414282	15835.837544
510.719463	16095.000000
510.872053	16181.000000
511.024643	15834.798117
511.177234	16617.000000
511.329824	15836.943412
511.482414	15764.000000
511.787594	16528.000000
511.940185	15835.487839
512.092775	15836.412234
512.245365	15837.002855
512.550546	15837.338895
512.703136	15727.000000
512.855726	15967.000000
513.008316	17828.000000
513.160906	17029.000000
513.313497	15833.252014
513.618677	15832.454248
513.771267	15832.598048
513.923857	18093.000000
514.076448	16836.000000
514.229038	16406.000000
514.534218	15833.857224
514.686809	15833.044101
514.991989	15833.363271
515.144579	15774.000000
515.297169	15832.976856
515.449760	15831.978609
515.754940	16078.000000
515.907530	16019.000000
516.060121	16291.000000
516.212711	16978.000000
516.365301	15829.551529
516.670481	15828.557353
516.823072	16379.000000
516.975662	15827.269007
517.128252	15997.000000
517.280842	15826.817213
517.586023	15826.210360
517.738613	15710.000000
517.891203	15824.488065
518.043793	15824.228934
518.196384	15823.790065
518.501564	15823.863471
518.654154	15823.538939
518.806744	15823.773836
518.959335	15823.187397
519.111925	15924.000000
519.264515	15821.801053
519.417105	15822.312305
519.722286	15822.923723
519.874876	15822.644004
520.027466	15822.630223
520.180056	15951.000000
520.332647	15821.710255
520.637827	16230.000000
520.790417	15821.374956
520.943008	15821.573692
521.095598	15822.001147
521.248188	16810.000000
521.553368	16882.000000
521.705959	15823.376747
521.858549	15799.000000
522.011139	15823.375171
522.163729	15823.426086
522.316320	15822.704317
522.621500	15822.926930
522.774090	16576.000000
522.926680	16566.000000
523.079271	16854.000000
523.384451	15823.011644
523.231861	16770.000000
524.452583	15872.000000
523.384451	16855.000000
525.215534	15888.000000
525.825895	15820.637535
525.978485	16213.000000
523.689631	16543.000000
524.757763	15778.000000
526.131075	15819.658210
526.741436	15820.102654
524.605173	15818.885284
526.436255	15818.415803
526.588846	15818.838619
525.215534	15818.571415
525.062943	15817.695871
527.656977	15818.300067
528.114748	15819.018477
527.504387	15820.042010
526.131075	15819.737431
527.351797	16562.000000
529.030289	15819.482492
527.046616	15818.789361
528.725109	16566.000000
527.504387	15818.833197
529.182879	15818.362708
526.588846	16888.000000
527.656977	17090.000000
528.419928	17632.000000
527.962158	15818.099508
528.877699	15818.025517
530.098421	15818.004173
528.114748	15818.768437
529.030289	15819.434355
527.962158	16854.000000
529.335470	15729.000000
531.471733	15818.586829
529.640650	15817.751541
530.403601	16082.000000
529.488060	15817.878652
530.861372	17500.000000
532.387274	15780.000000
529.945830	17183.000000
530.708782	17008.000000
531.013962	15817.554184
531.166552	15945.000000
531.013962	15816.145235
532.997635	15816.062503
531.319142	16377.000000
531.624323	15815.812770
531.166552	15815.358224
532.234684	15816.394893
531.929503	15815.869224
531.624323	17506.000000
532.692454	15734.000000
533.150225	15815.501616
533.760586	15815.680069
534.065766	15796.000000
532.082094	15817.307629
532.997635	15817.403051
532.845045	15817.371459
534.218357	17687.000000
534.065766	15818.010145
532.539864	16173.000000
533.913176	15953.000000
534.981308	15818.489513
534.218357	16057.000000
535.591669	17234.000000
535.286488	17366.000000
534.218357	15969.000000
535.133898	15760.000000
535.133898	15733.000000
535.744259	15819.119071
536.812390	18189.000000
535.439078	15856.000000
535.896849	16015.000000
536.964981	15739.000000
536.202029	15818.751187
537.575341	16802.000000
537.422751	16529.000000
536.354620	16498.000000
537.117571	15843.000000
540.169375	15818.985525
538.185702	15819.184218
539.559014	15819.257676
540.474556	15819.942730
541.084916	16287.000000
539.406424	16517.000000
538.796063	16147.000000
539.559014	16058.000000
541.237507	15938.000000
541.084916	15819.388305
541.542687	16193.000000
542.153048	16208.000000
540.016785	15954.000000
541.542687	17079.000000
542.458228	15820.198607
543.068589	17233.000000
541.084916	15820.570963
540.321965	16227.000000
541.542687	15819.697100
543.526360	15819.592518
544.441901	16356.000000
541.847868	15665.000000
542.000458	15835.000000
542.305638	16114.000000
542.000458	15819.634099
544.136721	15820.189177
542.305638	16591.000000
542.915999	15821.250898
542.610819	16507.000000
543.221180	16033.000000
543.068589	15822.820699
542.915999	16672.000000
543.831540	15823.631918
544.136721	16157.000000
544.594491	16191.000000
544.594491	17147.000000
546.272984	16000.000000
544.136721	16847.000000
544.136721	17130.000000
544.594491	16176.000000
545.357443	17645.000000
545.052262	15826.565489
544.594491	17333.000000
545.510033	15827.116777
545.510033	16333.000000
546.425574	17006.000000
546.272984	16594.000000
544.899672	15826.089444
546.120394	16766.000000
547.188525	17068.000000
546.730755	17886.000000
547.493706	15827.156027
546.578164	17021.000000
546.730755	15980.000000
548.104067	16056.000000
549.019608	16137.000000
548.714427	15827.943141
549.172198	15827.193009
547.035935	15827.035172
549.324788	17443.000000
549.324788	15827.643683
549.629969	16160.000000
550.392920	16795.000000
547.646296	17327.000000
548.714427	15828.641276
550.087739	17326.000000
551.003281	16790.000000
552.224002	15830.778993
551.155871	15830.559980
549.782559	15830.704453
551.155871	15831.125461
550.850690	17868.000000
551.155871	15864.000000
551.918822	17014.000000
551.918822	15833.068285
552.376593	17193.000000
553.139544	18449.000000
552.681773	16449.000000
553.292134	16373.000000
552.376593	16106.000000
551.613642	16633.000000
552.986954	18351.000000
552.529183	15833.000000
554.360266	15839.603139
553.444724	16000.000000
551.308461	18320.000000
554.512856	15843.770252
555.428397	16100.000000
554.970626	17750.000000
554.207675	16019.000000
552.529183	18422.000000
553.597314	18803.000000
555.123217	16993.000000
554.512856	18200.000000
555.733577	17794.000000
556.038758	18494.000000
555.123217	16753.000000
556.496529	16407.000000
556.649119	16193.000000
556.343938	16819.000000
557.106889	18821.000000
554.360266	16268.000000
555.275807	16269.000000
556.954299	16804.000000
556.191348	16396.000000
558.785382	17192.000000
557.412070	15925.000000
556.343938	16753.000000
557.717250	17675.000000
557.564660	18151.000000
558.175021	17160.000000
558.785382	16054.000000
559.853513	16613.000000
560.006104	17376.000000
560.006104	19149.000000
559.548333	16220.000000
560.921645	17147.000000
559.548333	16142.000000
561.684596	16581.000000
561.989776	17890.000000
562.294957	16252.000000
561.532006	15862.779981
560.311284	15957.000000
560.769055	17981.000000
561.989776	16672.000000
562.600137	18651.000000
562.752728	15727.000000
561.532006	17403.000000
563.363088	18192.000000
564.583810	16954.000000
561.684596	18512.000000
564.431220	16605.000000
562.142367	17345.000000
563.210498	17819.000000
563.973449	19472.000000
562.142367	19517.000000
563.057908	15784.000000
562.294957	16068.000000
563.973449	16334.000000
565.499351	17421.000000
566.872663	16929.000000
563.668269	15878.161570
566.567483	16419.000000
564.126040	17559.000000
565.346761	16021.000000
566.567483	17719.000000
564.278630	16707.000000
565.346761	16238.000000
564.278630	19025.000000
565.499351	18652.000000
567.330434	19496.000000
568.398566	17437.000000
565.804532	19031.000000
568.551156	17640.000000
565.957122	20115.000000
567.330434	19302.000000
568.093385	19576.000000
568.856336	19334.000000
567.025254	19633.000000
568.703746	19599.000000
567.483024	19784.000000
569.161517	20286.000000
568.703746	17743.000000
569.924468	17226.000000
570.077058	19247.000000
[truncated: 168 more rows]
