# Supplementary material for: Universal inter-molecular radical transfer reactions on metal surfaces
Source: Nat Commun. 2024 Apr 8;15:3030. doi: 10.1038/s41467-024-47252-1 (PMC11001993; doi:10.1038/s41467-024-47252-1)
Supplement: Supplementary file 4 — Source Data [file 41467_2024_47252_MOESM4_ESM.zip › Source data/Figure_3d/data/TEB.txt]

201.113909	16569.000000
201.113909	16288.636364
201.266499	16310.053030
201.571679	16994.000000
201.724269	16190.620671
201.876860	16217.354004
202.029450	16298.541504
202.182040	16538.000000
202.334630	17025.000000
202.487221	17023.000000
202.639811	16397.000000
202.792401	17480.000000
202.944991	16037.511421
203.250172	16147.650944
203.402762	16051.880918
203.707942	16190.949250
203.860533	16517.000000
204.013123	16752.000000
204.165713	16334.344754
204.318303	16469.871070
204.623484	17676.000000
204.776074	16665.343123
204.928664	16683.343123
205.233845	16516.000000
205.386435	16642.000000
205.539025	16584.088223
205.844205	16641.000000
205.996796	17461.000000
206.149386	16988.000000
206.301976	16463.317434
206.454566	16770.000000
206.607156	18933.000000
206.912337	18072.000000
207.064927	16371.369866
207.217517	16288.134572
207.370108	16848.000000
207.522698	16291.977933
207.675288	16690.000000
207.827878	16472.000000
207.980468	16271.569374
208.285649	16202.619374
208.438239	16227.288413
208.590829	16233.345095
208.743420	16203.919783
208.896010	16177.889213
209.048600	16689.000000
209.201190	16187.526208
209.506371	16272.000000
209.658961	16179.712616
209.811551	16375.000000
209.964141	16178.504111
210.269322	17283.000000
210.421912	16457.000000
210.574502	16181.456709
210.727092	16151.641894
211.032273	16135.942681
211.184863	16464.000000
211.337453	16322.000000
211.490043	16095.000000
211.795224	16131.000000
211.947814	16065.000000
212.100404	16125.577141
212.252995	16142.000000
212.405585	17795.000000
212.710765	16135.221962
212.863355	16086.052731
213.015946	17077.000000
213.168536	16083.883665
213.321126	16065.883665
213.626307	16080.812888
213.778897	17333.000000
213.931487	16039.000000
214.084077	16091.502855
214.236667	16087.763129
214.541848	17428.000000
214.694438	16077.642741
214.847028	16085.629583
214.999619	16022.000000
215.304799	16071.400071
215.457389	17114.000000
215.609979	16877.000000
215.762570	16121.000000
215.915160	16041.000000
216.067750	16047.195248
216.220340	15909.000000
216.525521	16050.120066
216.678111	18035.000000
216.830701	16081.669030
216.983291	16068.919030
217.135882	16069.799153
217.441062	16059.377830
217.593652	18481.000000
217.746242	16096.056582
217.898833	16077.131851
218.204013	16453.000000
218.356603	16022.000000
218.509194	16147.000000
218.661784	16572.000000
218.966964	16913.000000
219.119554	16160.000000
219.272145	16042.552056
219.424735	17699.000000
219.577325	16057.070643
219.882506	16721.000000
220.035096	16068.723131
220.187686	16076.646940
220.340276	16093.847665
220.492866	16559.000000
220.798047	16090.427829
220.950637	16090.437004
221.103227	16582.000000
221.255818	16503.000000
221.408408	16107.644693
221.713588	16819.000000
221.866178	17485.000000
222.018769	17553.000000
222.171359	17892.000000
222.323949	16536.000000
222.476539	16100.052590
222.781720	16560.000000
222.934310	16102.885046
223.086900	16975.000000
223.239490	17525.000000
223.392081	16351.000000
223.544671	16118.114561
223.849851	16105.282561
224.002441	16108.995938
224.155032	16106.072453
224.307622	17336.000000
224.460212	16688.000000
224.765393	16124.070812
224.917983	17789.000000
225.070573	16101.228830
225.223163	16115.000000
225.375753	17145.000000
225.528344	16099.305226
225.833524	16586.000000
225.986114	16096.505150
226.138705	16092.519643
226.291295	17575.000000
226.596475	16618.000000
226.749065	16100.455359
226.901656	16098.680711
227.054246	16094.355848
227.359426	18472.000000
227.512016	16104.408314
227.664607	16089.285027
227.817197	16795.000000
227.969787	16036.000000
228.274968	16099.659098
228.427558	17594.000000
228.580148	16111.113944
228.732738	16366.000000
228.885328	16108.138599
229.190509	16102.002235
229.343099	16092.723921
229.495689	16264.000000
229.648280	17474.000000
229.800870	16454.000000
229.953460	15954.000000
230.106050	16275.000000
230.258640	16096.000000
230.563821	15960.000000
230.716411	17035.000000
230.869001	16073.452473
231.021592	16060.707018
231.326772	16067.939232
231.479362	15933.000000
231.631952	16197.000000
231.784543	16510.000000
232.089723	16073.001209
232.242313	16064.340391
232.394903	16064.538058
232.547494	16071.385801
232.700084	16067.152824
233.005264	16071.659191
233.157855	17274.000000
233.310445	16009.000000
233.463035	16193.000000
233.768215	17580.000000
233.920806	16091.873364
234.073396	16087.735243
234.225986	16107.000000
234.378576	17249.000000
234.683757	16096.191335
234.836347	16860.000000
234.988937	17736.000000
235.141527	16106.621420
235.294118	16094.020356
235.599298	18069.000000
235.751888	16001.000000
235.904479	16831.000000
236.057069	16041.000000
236.209659	16994.000000
236.362249	16086.944359
236.667430	16576.000000
236.820020	16943.000000
236.972610	16233.000000
237.125200	16090.339422
237.277790	15972.000000
237.582971	16092.511028
237.735561	16300.000000
237.888151	16095.540622
238.040742	16736.000000
238.345922	16092.491204
238.498512	16266.000000
238.651102	16097.282551
238.803693	17392.000000
239.108873	16263.000000
239.261463	16809.000000
239.414054	16067.000000
239.566644	16635.000000
239.719234	16105.354743
240.024414	16113.603570
240.177005	16601.000000
240.329595	17895.000000
240.482185	16124.112063
240.634775	16619.000000
240.787366	16681.000000
241.092546	16798.000000
241.245136	16126.046389
241.397726	16968.000000
241.550317	16122.798223
241.702907	18392.000000
242.008087	17026.000000
242.160678	16597.000000
242.313268	16126.483211
242.465858	16556.000000
242.618448	16497.000000
242.771038	16321.000000
243.076219	16645.000000
243.228809	16118.035522
243.381399	16162.000000
243.533989	16636.000000
243.686580	17259.000000
243.991760	16444.000000
244.144350	16123.238159
244.296941	16121.364741
244.449531	16124.998195
244.602121	16453.000000
244.907301	16128.817523
245.059892	16041.000000
245.212482	16797.000000
245.365072	16671.000000
245.670253	16134.886088
245.822843	17031.000000
245.975433	17436.000000
246.128023	16000.000000
246.280613	16988.000000
246.585794	16878.000000
246.738384	16135.192822
246.890974	16482.000000
247.043565	16133.885736
247.196155	17225.000000
247.501335	16709.000000
247.653925	16135.349826
247.806516	17021.000000
247.959106	16130.981345
248.264286	16172.000000
248.416876	17736.000000
248.569467	16128.570021
248.722057	16133.037454
248.874647	16530.000000
249.027237	16139.882911
249.332418	16769.000000
249.485008	16810.000000
249.637598	16132.696262
249.790188	16126.782404
249.942779	16209.000000
250.247959	16131.822326
250.400549	16375.000000
250.553140	18902.000000
250.705730	16147.100020
251.010910	18252.000000
251.163500	16141.365714
251.316091	16134.747532
251.468681	16129.133888
251.621271	16126.900142
251.773861	17554.000000
252.079042	15979.000000
252.231632	18263.000000
252.384222	16527.000000
252.536812	16139.894346
252.689403	16135.222968
252.994583	16131.945171
253.147173	16432.000000
253.299763	16133.395824
253.452354	16133.615336
253.604944	16131.863961
253.910124	16540.000000
254.062715	16903.000000
254.215305	17149.000000
254.367895	17580.000000
254.520485	16139.546777
254.825666	16137.815484
254.978256	16673.000000
255.130846	16139.348667
255.283436	16495.000000
255.436027	16145.987267
255.741207	16907.000000
255.893797	16600.000000
256.046387	16005.000000
256.198978	16083.000000
256.351568	16149.502329
256.656748	17071.000000
256.809339	16064.000000
256.961929	16132.000000
257.114519	17952.000000
257.267109	16483.000000
257.419699	16378.000000
257.724880	16640.000000
257.877470	16566.000000
258.030060	16643.000000
258.182650	16191.975098
258.335241	16447.000000
258.487831	19585.000000
258.793011	17511.000000
258.945602	16725.000000
259.098192	18531.000000
259.250782	16325.000000
259.403372	17685.000000
259.708553	18011.000000
259.861143	16226.655918
260.013733	17619.000000
260.318914	17735.000000
260.471504	16385.000000
260.624094	18043.000000
260.776684	16985.000000
260.929274	17109.000000
261.081865	17587.000000
261.387045	16657.000000
261.539635	18114.000000
261.539635	16912.000000
261.844816	16249.742359
261.997406	17489.000000
262.149996	16785.000000
262.302586	16253.807159
262.455177	17645.000000
262.760357	18013.000000
262.912947	17119.000000
263.065537	17248.000000
263.218128	18361.000000
263.523308	18212.000000
263.675898	16170.000000
263.981079	16734.000000
264.133669	16999.000000
264.286259	16509.000000
264.438849	16823.000000
264.591440	17198.000000
264.896620	16167.000000
265.049210	17023.000000
265.201801	16287.071811
265.354391	17153.000000
265.506981	16327.000000
265.812161	16470.000000
265.964752	18012.000000
266.117342	17038.000000
266.269932	16638.000000
266.422522	16986.000000
266.575113	18171.000000
266.880293	18236.000000
267.032883	17341.000000
267.185473	16812.000000
267.338064	16864.000000
267.490654	17701.000000
267.643244	16290.175906
267.795834	16289.648583
267.948425	16294.481891
268.101015	16298.219259
268.406195	16306.342615
268.558785	16306.674455
268.711376	16306.560324
268.863966	17358.000000
269.016556	17590.000000
269.321736	16212.000000
269.474327	17435.000000
269.626917	17508.000000
269.932097	18064.000000
270.084688	17665.000000
270.237278	19292.000000
270.389868	16421.000000
270.542458	16264.000000
270.847639	16303.000000
271.000229	17408.000000
271.152819	18099.000000
271.305409	17001.000000
271.610590	16909.000000
271.763180	18473.000000
271.915770	16298.000000
272.068360	17187.000000
272.373541	16530.000000
272.526131	16525.000000
272.678721	17524.000000
272.831312	18077.000000
272.983902	16666.000000
273.136492	16357.871407
273.441672	18452.000000
273.594263	18648.000000
273.746853	17436.000000
273.899443	16883.000000
274.052033	17691.000000
274.204623	16360.284802
274.662394	17413.000000
274.814984	16422.000000
274.967575	17509.000000
275.120165	16233.000000
275.272755	18104.000000
275.577935	16366.838343
275.730526	16362.987853
275.883116	16364.516365
276.188296	17206.000000
276.340887	16368.562544
276.493477	16369.132932
276.646067	16364.964500
276.798657	16907.000000
276.951247	17914.000000
277.256428	17403.000000
277.409018	17407.000000
277.561608	16533.000000
277.714199	16992.000000
277.866789	17676.000000
278.019379	16389.843719
278.324559	17441.000000
278.477150	16393.433110
278.629740	17236.000000
279.087510	16589.000000
279.240101	16400.092032
279.545281	17777.000000
279.697871	18409.000000
279.850462	19136.000000
280.003052	17437.000000
280.155642	17636.000000
280.308232	17561.000000
280.613413	16972.000000
280.766003	18398.000000
280.918593	17594.000000
281.071183	16877.000000
281.223774	17740.000000
281.376364	16813.000000
281.681544	16393.000000
281.834134	17051.000000
281.986725	16427.882552
282.139315	17289.000000
282.291905	16435.000000
282.597086	17633.000000
282.749676	18211.000000
282.902266	18371.000000
283.054856	16430.617910
283.207446	19190.000000
283.512627	17519.000000
283.665217	16433.973790
283.817807	16586.000000
283.970397	16433.666384
284.275578	16434.306561
284.428168	16273.000000
284.580758	16444.046606
284.733349	16500.000000
284.885939	18261.000000
285.191119	16843.000000
285.343709	18099.000000
285.496300	16712.000000
285.648890	16500.000000
285.801480	17162.000000
285.954070	16876.000000
286.259251	17588.000000
286.411841	19873.000000
286.564431	16461.491857
286.717021	16421.000000
286.869612	19925.000000
287.022202	19534.000000
287.327382	17077.000000
287.479973	16632.000000
287.632563	16839.000000
287.785153	16468.903183
287.937743	16470.810356
288.242924	16468.193718
288.395514	16468.000000
288.548104	16785.000000
288.700694	16474.038087
288.853285	18754.000000
289.158465	16512.000000
289.311055	18370.000000
289.463645	17424.000000
289.616236	18202.000000
289.921416	17743.000000
290.074006	16490.957125
290.226596	17031.000000
290.379187	17784.000000
290.531777	17069.000000
290.684367	17016.000000
290.989548	16505.892256
291.142138	17183.000000
291.294728	18357.000000
291.447318	18216.000000
291.599908	18739.000000
291.905089	17787.000000
292.057679	18860.000000
292.210269	19042.000000
292.362860	16544.000000
292.515450	18030.000000
292.820630	18024.000000
292.973220	18242.000000
293.125811	17779.000000
293.278401	16539.081920
293.430991	17055.000000
293.736172	18511.000000
293.888762	17191.000000
294.041352	19462.000000
294.193942	17306.000000
294.346532	18226.000000
294.499123	18586.000000
294.804303	17989.000000
294.956893	18731.000000
295.109483	16560.043286
295.262074	16558.208655
295.414664	16561.544494
295.719844	16669.000000
295.872435	17065.000000
296.025025	18369.000000
296.177615	18712.000000
296.330205	18708.000000
296.482795	16859.000000
296.787976	21050.000000
296.940566	16586.639016
297.093156	17788.000000
297.245747	18278.000000
297.550927	16804.000000
297.703517	17674.000000
297.856107	18629.000000
298.008698	17184.000000
298.161288	18765.000000
298.313878	17752.000000
298.619059	17190.000000
298.771649	17127.000000
298.924239	16610.391771
299.076829	18052.000000
299.382010	18539.000000
299.534600	19394.000000
299.687190	17345.000000
299.839780	17809.000000
299.992370	19025.000000
300.297551	16633.370066
300.450141	17566.000000
300.602731	19912.000000
300.755322	18718.000000
301.060502	16565.000000
301.213092	18387.000000
301.365682	19240.000000
301.518273	18202.000000
301.670863	17631.000000
301.823453	18721.000000
302.128634	18060.000000
302.281224	17241.000000
302.433814	17812.000000
302.586404	18559.000000
302.738994	18665.000000
302.891585	18358.000000
303.044175	16992.000000
303.349355	18681.000000
303.501946	18222.000000
303.654536	17527.000000
303.807126	17950.000000
303.959716	20160.000000
304.112306	16911.000000
304.417487	18375.000000
304.570077	19054.000000
304.722667	17555.000000
305.027848	17934.000000
305.180438	18280.000000
305.333028	18492.000000
305.485618	18078.000000
305.638209	17279.000000
305.790799	17554.000000
306.095979	17497.000000
306.248569	17029.000000
306.401160	17913.000000
306.553750	18245.000000
306.706340	18357.000000
307.011521	18205.000000
307.164111	17520.000000
307.316701	18714.000000
307.469291	16729.788650
307.621881	17736.000000
307.927062	19159.000000
308.079652	18361.000000
308.232242	19501.000000
308.384833	19775.000000
308.537423	19072.000000
308.690013	19170.000000
308.995193	16746.350094
309.147784	16745.222976
309.300374	17421.000000
309.452964	19810.000000
309.605554	19154.000000
309.910735	16760.042434
310.063325	16761.000000
310.215915	18124.000000
310.368505	17220.000000
310.521096	18669.000000
310.673686	16826.000000
310.978866	18505.000000
311.131456	18874.000000
311.284047	19375.000000
311.436637	18195.000000
311.589227	16932.000000
311.894408	17514.000000
312.046998	19754.000000
312.199588	17374.000000
312.352178	17624.000000
312.504768	16782.696561
312.657359	18826.000000
312.962539	16791.453692
313.115129	18695.000000
313.267720	18218.000000
313.420310	18311.000000
313.572900	17079.000000
313.878080	18154.000000
314.030671	17591.000000
314.183261	18185.000000
314.335851	17703.000000
314.488441	18647.000000
314.793622	19067.000000
314.946212	18909.000000
315.098802	18676.000000
315.251392	18491.000000
315.403983	17948.000000
315.709163	16832.979562
315.861753	17620.000000
316.014343	19171.000000
316.166934	17889.000000
316.319524	18246.000000
316.624704	19561.000000
316.777295	20877.000000
316.929885	18500.000000
317.082475	20028.000000
317.235065	18312.000000
317.540246	18307.000000
317.692836	17001.000000
317.845426	19473.000000
317.998016	19342.000000
318.150607	17754.000000
318.455787	20728.000000
318.608377	19833.000000
318.760967	18084.000000
318.913558	19413.000000
319.066148	18591.000000
319.218738	19640.000000
319.523919	17741.000000
319.676509	18538.000000
319.829099	20308.000000
319.981689	18920.000000
320.134279	17382.000000
320.439460	16906.403690
320.592050	18899.000000
320.744640	18251.000000
320.897230	19374.000000
321.202411	17682.000000
321.355001	18885.000000
321.507591	18999.000000
321.660182	18268.000000
321.812772	17761.000000
321.965362	19389.000000
322.270542	19325.000000
322.423133	19623.000000
322.575723	18691.000000
322.728313	19255.000000
322.880903	18371.000000
323.033494	19580.000000
323.338674	18452.000000
323.491264	18537.000000
323.643854	21125.000000
323.796445	18009.000000
323.949035	18989.000000
324.254215	21446.000000
324.406806	17257.000000
324.559396	18464.000000
324.711986	19215.000000
324.864576	20292.000000
325.017166	20817.000000
325.322347	18727.000000
325.474937	19301.000000
325.627527	19806.000000
325.780117	21155.000000
325.932708	20362.000000
326.237888	18900.000000
326.390478	17825.000000
326.543069	18714.000000
326.695659	17521.000000
326.848249	20217.000000
327.153429	18910.000000
327.306020	20443.000000
327.458610	20227.000000
327.611200	20047.000000
327.763790	21712.000000
327.916381	19931.000000
328.221561	20050.000000
328.374151	19562.000000
328.526741	19431.000000
328.679332	20167.000000
328.831922	21069.000000
329.137102	21311.000000
329.289693	20299.000000
329.442283	20322.000000
329.594873	21068.000000
329.747463	18953.000000
329.900053	18882.000000
330.205234	19487.000000
330.357824	19468.000000
330.510414	19105.000000
330.663005	19735.000000
330.815595	17764.000000
331.120775	19928.000000
331.273365	17299.000000
331.425956	20649.000000
331.578546	18988.000000
331.731136	19383.000000
331.883726	20356.000000
332.188907	19931.000000
332.341497	19517.000000
332.494087	19983.000000
332.646677	17158.389174
332.799268	20270.000000
333.104448	21769.000000
333.257038	20634.000000
333.409628	18264.000000
333.562219	20443.000000
333.714809	19064.000000
333.867399	17594.000000
334.172580	20613.000000
334.325170	17373.000000
334.477760	21238.000000
334.630350	18973.000000
334.782940	20031.000000
335.088121	20242.000000
335.240711	17317.000000
335.393301	19320.000000
335.545892	21380.000000
335.698482	19416.000000
336.003662	19864.000000
336.156252	19252.000000
336.308843	21689.000000
336.461433	19757.000000
336.766613	18465.000000
336.919203	19075.000000
337.071794	18928.000000
337.224384	17368.000000
337.376974	20527.000000
337.529564	18106.000000
337.834745	17674.000000
337.987335	18033.000000
338.139925	21701.000000
338.292515	20887.000000
338.445106	17785.000000
338.750286	20243.000000
338.902876	20109.000000
339.055467	17823.000000
339.208057	19908.000000
339.360647	18567.000000
339.513237	18290.000000
339.818418	19586.000000
339.971008	19215.000000
340.123598	18816.000000
340.276188	19570.000000
340.428779	20351.000000
340.581369	20282.000000
340.886549	20341.000000
341.039139	19689.000000
341.191730	19800.000000
341.344320	18926.000000
341.496910	19915.000000
341.802090	20078.000000
341.954681	18126.000000
342.107271	20051.000000
342.259861	18240.000000
342.412451	21230.000000
342.717632	18559.000000
342.870222	17938.000000
343.022812	20249.000000
343.175402	18742.000000
343.327993	22285.000000
343.633173	18388.000000
343.785763	17933.000000
343.938354	18913.000000
344.090944	19326.000000
344.396124	20967.000000
344.548714	20928.000000
344.701305	20514.000000
344.853895	19650.000000
345.006485	19957.000000
345.159075	19668.000000
345.464256	22160.000000
345.616846	19713.000000
345.769436	19661.000000
345.922026	23917.000000
346.227207	18755.000000
346.379797	18392.000000
346.532387	19147.000000
346.684977	20689.000000
346.837568	20199.000000
346.990158	19968.000000
347.295338	20661.000000
347.447929	20863.000000
347.600519	19218.000000
347.753109	18559.000000
347.905699	19678.000000
348.058289	19115.000000
348.363470	21188.000000
348.516060	18833.000000
348.668650	20142.000000
348.821241	22497.000000
348.973831	20389.000000
349.279011	19725.000000
349.431601	20178.000000
349.584192	20492.000000
349.736782	20248.000000
350.041962	20803.000000
350.194553	21350.000000
350.347143	19910.000000
350.499733	22547.000000
350.652323	18852.000000
350.957504	21044.000000
351.110094	20259.000000
351.262684	19248.000000
351.415274	19800.000000
351.567864	22460.000000
351.720455	20052.000000
352.025635	19954.000000
352.178225	20093.000000
352.330816	21533.000000
352.483406	18916.000000
352.788586	20238.000000
352.941176	19631.000000
353.093767	20852.000000
353.246357	21024.000000
353.398947	21502.000000
353.551537	21631.000000
353.704128	20072.000000
354.009308	20351.000000
354.161898	21157.000000
354.314488	19163.000000
354.467079	18511.000000
354.619669	19025.000000
354.924849	20763.000000
355.077440	21908.000000
355.230030	19322.000000
355.382620	21783.000000
355.535210	21061.000000
355.687800	19808.000000
355.992981	17577.516752
356.145571	19042.000000
356.298161	20767.000000
356.450752	19130.000000
356.755932	19877.000000
356.908522	20706.000000
357.061112	20454.000000
357.213703	21772.000000
357.366293	20909.000000
357.518883	22716.000000
357.824063	21361.000000
357.976654	18723.000000
358.129244	19626.000000
358.281834	21490.000000
358.434424	18818.000000
358.739605	19110.000000
358.892195	19805.000000
359.044785	20069.000000
359.197375	20373.000000
359.349966	20659.000000
359.502556	20691.000000
359.807736	18404.000000
359.960327	18747.000000
360.112917	17610.000000
360.265507	21055.000000
360.418097	19322.000000
360.723278	20369.000000
360.875868	21467.000000
361.028458	19075.000000
361.181048	20398.000000
361.333639	20645.000000
361.638819	20929.000000
361.791409	18755.000000
361.943999	21904.000000
362.096590	22246.000000
362.401770	19141.000000
362.554360	21414.000000
362.706950	19477.000000
362.859541	21227.000000
363.164721	20088.000000
363.317311	19329.000000
363.469902	19507.000000
363.622492	21337.000000
363.775082	21691.000000
363.927672	22043.000000
364.232853	20774.000000
364.385443	21965.000000
364.538033	21748.000000
364.690623	18750.000000
364.843214	20345.000000
365.148394	21711.000000
365.300984	19206.000000
365.453574	19766.000000
365.606165	19369.000000
365.758755	20083.000000
365.911345	21415.000000
366.216526	19835.000000
366.369116	19820.000000
366.521706	20993.000000
366.674296	19096.000000
366.826886	22425.000000
367.132067	21665.000000
367.284657	18392.000000
367.437247	18478.000000
367.589837	20924.000000
367.742428	20946.000000
367.895018	21398.000000
368.200198	18265.000000
368.352789	21891.000000
368.505379	19391.000000
368.657969	20568.000000
368.810559	20315.000000
369.115740	20114.000000
369.268330	21384.000000
369.420920	21307.000000
369.573510	19768.000000
369.726101	22209.000000
370.031281	21844.000000
370.183871	18761.000000
370.336461	19732.000000
370.489052	22151.000000
370.794232	19707.000000
370.946822	21659.000000
371.099413	18990.000000
371.252003	21139.000000
371.404593	21253.000000
371.557183	21794.000000
371.862364	20988.000000
372.014954	22089.000000
372.167544	19729.000000
372.320134	20843.000000
372.472724	20733.000000
372.777905	19508.000000
372.930495	20949.000000
373.083085	24003.000000
373.235676	21689.000000
373.388266	21558.000000
373.540856	18860.000000
373.846036	21423.000000
373.998627	22050.000000
374.151217	19735.000000
374.303807	21100.000000
374.608988	18896.000000
374.761578	21158.000000
374.914168	22417.000000
375.066758	22693.000000
375.219348	20801.000000
375.371939	21485.000000
375.677119	20482.000000
375.829709	22580.000000
375.982300	22216.000000
376.287480	21784.000000
376.440070	21594.000000
376.592660	20967.000000
376.745251	21722.000000
376.897841	20044.000000
377.050431	21551.000000
377.203021	22453.000000
377.508202	21113.000000
377.660792	21225.000000
377.813382	20965.000000
377.965972	22533.000000
378.118563	20808.000000
378.271153	23076.000000
378.576333	20680.000000
378.728923	22554.000000
378.881514	21214.000000
379.034104	22617.000000
379.186694	19787.000000
379.491875	24244.000000
379.644465	21023.000000
379.797055	21406.000000
379.949645	20341.000000
380.102235	20970.000000
380.407416	18941.000000
380.560006	21352.000000
380.712596	21340.000000
380.865187	21259.000000
381.017777	20791.000000
381.322957	18464.000000
381.475547	20611.000000
381.628138	21057.000000
381.780728	23153.000000
381.933318	21866.000000
382.238499	20191.000000
382.391089	19942.000000
382.543679	20964.000000
382.696269	21814.000000
382.848859	23343.000000
383.154040	20993.000000
383.306630	19799.000000
383.459220	20318.000000
383.611810	20367.000000
383.764401	23319.000000
384.069581	22955.000000
384.222171	21736.000000
384.374762	23972.000000
384.527352	22348.000000
384.679942	20830.000000
384.985122	22454.000000
385.137713	24511.000000
385.290303	23160.000000
385.442893	20355.000000
385.595483	20625.000000
385.748074	21243.000000
386.053254	23040.000000
386.205844	23658.000000
386.358434	21178.000000
386.511025	20253.000000
386.663615	21123.000000
386.816205	19665.000000
387.121386	21978.000000
387.273976	21849.000000
387.426566	22565.000000
387.579156	24151.000000
387.884337	22942.000000
388.036927	22868.000000
388.189517	23088.000000
388.342107	24613.000000
388.494697	23376.000000
388.647288	20757.000000
388.952468	22569.000000
389.105058	20242.000000
389.257649	23686.000000
389.410239	20742.000000
389.562829	23301.000000
389.868009	22470.000000
390.020600	23697.000000
390.173190	22897.000000
390.325780	20029.000000
390.478370	21991.000000
390.783551	22171.000000
390.936141	21400.000000
391.088731	21624.000000
391.241321	22433.000000
391.546502	23440.000000
391.699092	21795.000000
391.851682	21143.000000
392.004273	19406.000000
392.156863	20737.000000
392.309453	20368.000000
392.614633	23942.000000
392.767224	21884.000000
392.919814	19942.000000
393.072404	21666.000000
393.224994	24172.000000
393.530175	21600.000000
393.682765	21609.000000
393.835355	22600.000000
393.987945	23704.000000
394.140536	21526.000000
394.445716	20959.000000
394.598306	21414.000000
394.750896	22231.000000
394.903487	20324.000000
395.056077	21401.000000
395.361257	21314.000000
395.513848	23458.000000
395.666438	22302.000000
395.819028	23197.000000
395.971618	20603.000000
396.124208	21675.000000
396.276799	23897.000000
396.581979	21104.000000
396.734569	20330.000000
396.887160	22025.000000
397.192340	23887.000000
397.344930	22908.000000
397.497520	20836.000000
397.650111	21050.000000
397.802701	21620.000000
397.955291	23165.000000
398.260472	22706.000000
398.413062	22071.000000
398.565652	21680.000000
398.718242	21423.000000
398.870832	23569.000000
399.023423	21775.000000
399.328603	21923.000000
399.481193	24156.000000
399.633783	21066.000000
399.786374	22474.000000
399.938964	23251.000000
400.244144	21569.000000
400.396735	24260.000000
400.549325	24173.000000
400.701915	21467.000000
400.854505	22258.000000
401.159686	20546.000000
401.312276	23117.000000
401.464866	25299.000000
401.617456	21062.000000
401.770047	21190.000000
402.075227	22113.000000
402.227817	22637.000000
402.380407	24506.000000
402.532998	23649.000000
402.685588	22442.000000
402.990768	21548.000000
403.143359	21694.000000
403.295949	21298.000000
403.448539	20611.000000
403.601129	23260.000000
403.906310	21598.000000
404.058900	21953.000000
404.211490	21864.000000
404.364080	22430.000000
404.516670	23672.000000
404.821851	25044.000000
404.974441	22052.000000
405.127031	25295.000000
405.279622	21854.000000
405.432212	21517.000000
405.737392	23409.000000
405.889982	22830.000000
406.042573	23161.000000
406.195163	22212.000000
406.347753	21969.000000
406.500343	23806.000000
406.805524	23149.000000
406.958114	20571.000000
407.110704	22908.000000
407.263294	23456.000000
407.415885	20606.000000
407.568475	21841.000000
407.873655	22790.000000
408.026246	22785.000000
408.178836	23233.000000
408.331426	23295.000000
408.484016	22317.000000
408.789197	23243.000000
408.941787	23556.000000
409.094377	22124.000000
409.246967	23475.000000
409.399557	22774.000000
409.552148	20914.000000
409.857328	21052.000000
410.009918	23043.000000
410.162509	22876.000000
410.315099	23161.000000
410.467689	20998.000000
410.772869	23396.000000
410.925460	22946.000000
411.078050	21092.000000
411.230640	20416.000000
411.383230	21089.000000
411.535821	25221.000000
411.841001	22946.000000
411.993591	21636.000000
412.146181	20599.000000
412.298772	22313.000000
412.603952	22872.000000
412.756542	22012.000000
412.909133	20843.000000
413.061723	22810.000000
413.214313	23644.000000
413.366903	20017.000000
413.672084	23692.000000
413.824674	22816.000000
413.977264	23030.000000
414.129854	22709.000000
414.282444	22094.000000
414.435035	23926.000000
414.587625	23343.000000
414.892805	22929.000000
415.045396	23479.000000
415.197986	20671.000000
415.350576	23090.000000
415.503166	21685.000000
415.808347	21933.000000
415.960937	19654.000000
416.113527	22491.000000
416.266117	21901.000000
416.418708	20170.000000
416.723888	20352.000000
416.876478	20859.000000
417.029068	20952.000000
417.181659	21424.000000
417.334249	20560.000000
417.486839	22226.000000
417.792020	21423.000000
417.944610	21725.000000
418.097200	21923.000000
418.249790	21286.000000
418.402380	20897.000000
418.554971	22101.000000
418.860151	21760.000000
419.012741	23608.000000
419.165332	21963.000000
419.470512	22310.000000
419.623102	21970.000000
419.775692	20547.000000
419.928283	21058.000000
420.080873	21231.000000
420.233463	22765.000000
420.538643	21544.000000
420.691234	21888.000000
420.843824	23759.000000
420.996414	22338.000000
421.149004	21679.000000
421.301595	21297.000000
421.606775	21873.000000
421.759365	19046.000000
421.911955	20935.000000
422.064546	20140.000000
422.217136	21095.000000
422.369726	19591.000000
422.674907	21466.000000
422.827497	21069.000000
422.980087	20844.000000
423.132677	22273.000000
423.285267	19146.000000
423.437858	21433.000000
423.743038	22014.000000
423.895628	20414.000000
424.048219	21217.000000
424.200809	22317.000000
424.505989	21048.000000
424.658579	20568.000000
424.811170	19095.000000
424.963760	21199.000000
425.268940	19709.000000
425.421530	20652.000000
425.574121	20664.000000
425.726711	23522.000000
425.879301	19818.000000
426.031891	21148.000000
426.337072	21338.000000
426.489662	20895.000000
426.642252	21287.000000
426.794842	19587.000000
426.947433	20085.000000
427.252613	21942.000000
427.405203	23003.000000
427.557794	23158.000000
427.710384	20022.000000
428.015564	19149.000000
428.168154	18963.000000
428.320745	22045.000000
428.473335	23301.000000
428.625925	20361.000000
428.931106	22168.000000
429.083696	19740.000000
429.236286	21181.000000
429.388876	21892.000000
429.541466	21472.000000
429.694057	20889.000000
429.999237	21703.000000
430.151827	21308.000000
430.304417	22261.000000
430.457008	21746.000000
430.609598	20180.000000
430.762188	21111.000000
431.067369	19521.000000
431.219959	23883.000000
431.372549	19420.000000
431.525139	18701.000000
431.677729	18868.145617
431.830320	20085.000000
432.135500	21387.000000
432.288090	18797.000000
432.440681	21161.000000
432.593271	21010.000000
432.745861	19708.000000
433.051041	22151.000000
433.203632	20810.000000
433.356222	21805.000000
433.508812	22362.000000
433.813993	19727.000000
433.966583	18890.809088
434.119173	21724.000000
434.271763	21393.000000
434.424353	21171.000000
434.576944	21701.000000
434.882124	19546.000000
435.034714	20497.000000
435.187304	22209.000000
435.339895	22778.000000
435.492485	22966.000000
435.645075	22131.000000
435.950256	21179.000000
436.102846	20930.000000
436.255436	21337.000000
436.408026	21212.000000
436.560616	19936.000000
436.865797	20530.000000
437.018387	20328.000000
437.170977	21140.000000
437.323568	21140.000000
437.476158	21746.000000
437.628748	21623.000000
437.933928	20603.000000
438.086519	20164.000000
438.239109	21306.000000
438.391699	20056.000000
438.544289	19319.000000
438.696880	21617.000000
439.002060	20895.000000
439.154650	21282.000000
439.307240	21727.000000
439.459831	21505.000000
439.612421	22079.000000
439.917601	21880.000000
440.070192	23386.000000
440.222782	21715.000000
440.375372	20384.000000
440.527962	21585.000000
440.680552	21395.000000
440.985733	20699.000000
441.138323	19460.000000
441.290913	20003.000000
441.443503	21944.000000
441.596094	18953.280459
441.748684	22036.000000
442.053864	19353.000000
442.206455	18953.019808
442.359045	20418.000000
442.511635	21005.000000
442.664225	18957.654755
442.816815	20092.000000
443.121996	19993.000000
443.274586	20543.000000
443.427176	20057.000000
443.579767	20433.000000
443.884947	19585.000000
444.037537	19088.000000
444.190127	20132.000000
444.342718	21626.000000
444.495308	19595.000000
444.647898	21105.000000
444.953079	20337.000000
445.105669	19351.000000
445.258259	20673.000000
445.410849	20448.000000
445.563439	21004.000000
445.868620	22371.000000
446.021210	20791.000000
446.173800	21557.000000
446.326390	22378.000000
446.478981	19009.000000
446.631571	20604.000000
446.936751	21247.000000
447.089342	20276.000000
447.241932	20780.000000
447.394522	19634.000000
447.547112	19714.000000
447.852293	19933.000000
448.004883	20895.000000
448.157473	21561.000000
448.310063	20365.000000
448.462654	20528.000000
448.767834	19098.000000
448.920424	21513.000000
449.073014	20266.000000
449.225605	19986.000000
449.378195	21567.000000
449.530785	20698.000000
449.835966	23614.000000
449.988556	19618.000000
450.141146	19805.000000
450.293736	18887.000000
450.446326	19849.000000
450.751507	20731.000000
450.904097	18828.000000
451.056687	20917.000000
451.209277	19049.000000
451.361868	19595.000000
451.667048	20342.000000
451.819638	20189.000000
451.972229	21710.000000
452.124819	20641.000000
452.277409	20899.000000
452.582589	20202.000000
452.735180	19570.000000
452.887770	20027.000000
453.040360	20787.000000
453.192950	20891.000000
453.345541	19022.000000
453.650721	19698.000000
453.803311	19190.000000
453.955901	20998.000000
454.108492	19015.553064
454.261082	19736.000000
454.413672	19015.695331
454.718853	20632.000000
454.871443	19016.280837
455.024033	20446.000000
455.176623	19017.790828
455.329213	19387.000000
455.634394	19763.000000
455.786984	19018.309875
455.939574	20544.000000
456.092164	20276.000000
456.244755	19215.000000
456.397345	19964.000000
456.702525	19021.467003
456.855116	20438.000000
457.007706	19887.000000
457.160296	19023.540687
457.312886	19531.000000
457.465476	20576.000000
457.770657	18968.000000
457.923247	21524.000000
458.075837	19299.000000
458.381018	19855.000000
458.381018	19674.000000
458.686198	18864.000000
458.838788	21370.000000
458.991379	19823.000000
459.143969	19023.000000
459.449149	19025.403530
459.601740	19216.000000
459.754330	19026.239581
459.906920	20519.000000
460.212100	19357.000000
460.364691	19025.266483
460.517281	20464.000000
460.669871	19025.352425
460.822461	21552.000000
461.127642	19513.000000
461.127642	19028.477035
461.432822	19378.000000
461.585412	19667.000000
461.738003	19027.104267
461.890593	20242.000000
462.195773	19027.756598
462.348363	19027.548788
462.500954	19087.000000
462.653544	21063.000000
462.806134	20342.000000
462.958724	21084.000000
463.263905	19028.555390
463.416495	19272.000000
463.569085	19026.329081
463.721675	19757.000000
463.874266	19028.150524
464.179446	19944.000000
464.332036	19026.986993
464.484627	19026.591419
464.637217	19770.000000
464.942397	19027.136882
465.094987	20974.000000
465.247578	19027.903590
465.400168	19260.000000
465.552758	20009.000000
465.705348	20187.000000
466.010529	19025.896290
466.163119	19024.941651
466.315709	19372.000000
466.468299	19026.050930
466.620890	19895.000000
466.926070	19192.000000
467.078660	19024.383018
467.231250	19213.000000
467.383841	19022.872918
467.536431	19727.000000
467.689021	19022.361479
467.994202	19021.838612
468.146792	18921.000000
468.299382	20399.000000
468.451972	19021.514445
468.604562	19020.127107
468.909743	19019.922675
469.062333	19020.296484
469.214923	19020.024798
469.367514	19017.592146
469.520104	19127.000000
469.825284	18961.000000
469.977874	19017.744719
470.130465	19016.375051
470.283055	19015.421232
470.435645	19014.412865
470.588235	19013.552445
470.893416	19570.000000
471.046006	19010.893526
471.198596	19008.991975
471.351186	19138.000000
471.503777	19249.000000
471.808957	18950.000000
471.961547	19005.946339
472.114137	19005.018919
472.266728	19003.674429
472.419318	19003.393208
472.571908	19001.844801
472.877089	19002.129390
473.029679	19000.837465
473.182269	19000.651301
473.334859	19000.063449
473.487449	19086.000000
473.640040	18997.818441
473.945220	18996.664903
474.097810	18995.313456
474.250401	18994.290346
474.402991	18993.685207
474.555581	19428.000000
474.708171	18991.779245
475.013352	18991.159564
475.165942	18991.242103
475.318532	18989.704149
475.471122	18987.857273
475.776303	18987.528556
475.928893	18986.333820
476.081483	18985.768569
476.234073	18983.712094
476.386664	18982.154046
476.539254	18982.100039
476.844434	18981.582765
476.997024	19116.000000
477.149615	18980.788394
477.302205	18979.090306
477.454795	18978.741960
477.759976	18977.042757
477.912566	18975.673190
478.065156	18973.819776
478.217746	18974.015128
478.370336	18902.000000
478.522927	18972.332812
478.828107	18971.112484
478.980697	19495.000000
479.133288	18971.127181
479.438468	18969.711605
479.591058	18969.160181
479.743648	18966.690435
479.896239	18964.883668
480.048829	19273.000000
480.201419	19066.000000
480.506600	18960.162455
480.659190	18959.965061
480.811780	18959.000000
480.964370	18957.920758
481.116960	18955.838184
481.422141	18954.011075
481.574731	18953.463128
481.727321	18952.051699
481.879911	18950.214823
482.032502	18948.696319
482.337682	18948.593201
482.490272	18763.000000
482.642863	18946.970379
482.795453	18945.556028
482.948043	18944.221422
483.253223	18943.575485
483.405814	18942.259859
483.558404	18940.441951
483.710994	18940.668587
484.016175	18939.346345
484.168765	18791.000000
484.321355	18936.346113
484.473945	18935.726576
484.626535	18933.234382
484.779126	18931.566393
485.084306	18930.409732
485.236896	18928.430523
485.389487	18927.748646
485.542077	19294.000000
485.694667	18925.782601
485.999847	18923.076719
486.152438	18923.184206
486.305028	18922.091564
486.457618	18921.931268
486.610208	18920.357868
486.915389	18919.971678
487.067979	18918.940877
487.220569	18918.097483
487.373159	18918.191669
487.525750	18917.301588
487.678340	18916.963473
487.983520	19094.000000
488.136110	18915.075004
488.288701	18914.833406
488.441291	18915.027908
488.593881	18914.142643
488.899062	18912.888195
489.051652	18911.272672
489.204242	19067.000000
489.356832	18910.957805
489.509422	18910.105532
489.814603	18909.935212
489.967193	18908.718878
490.119783	18907.727741
490.272374	19222.000000
490.424964	18905.965516
490.730144	18903.901994
490.882734	18903.553807
491.035325	18903.534397
491.187915	18774.000000
491.340505	18900.918573
491.493095	18900.158072
491.798276	18899.529676
491.950866	18898.636653
492.103456	18897.983631
492.256046	18896.968223
492.408637	18896.511359
492.713817	18894.885520
492.866407	18873.000000
493.018997	18893.593391
493.171588	18893.241770
493.324178	18892.481276
493.476768	18891.940652
493.781949	18891.519693
493.934539	18891.726819
494.087129	18891.008038
494.239719	18890.245474
494.392309	18888.657015
494.544900	18886.793959
494.850080	18885.439553
495.002670	18884.914278
495.155261	18883.466328
495.460441	18883.212049
495.613031	18882.733715
495.765621	19225.000000
495.918212	18881.720942
496.070802	18879.798103
496.223392	18879.690317
496.528573	18879.144202
496.681163	18878.479575
496.833753	18876.901284
496.986343	18876.330527
497.138933	18875.459739
497.444114	18875.066789
497.596704	18875.205327
497.749294	18874.469866
497.901884	18873.318206
498.207065	18707.000000
498.359655	18871.508704
498.512245	18870.789782
498.664836	18870.180536
498.817426	18870.066291
498.970016	18870.238552
499.122606	18868.369850
499.427787	19101.000000
499.580377	18867.238686
499.732967	18867.172222
500.038148	18866.949042
500.190738	18865.593882
500.343328	18864.039440
500.495918	18863.143093
500.648508	18684.000000
500.801099	19152.000000
501.106279	18860.817368
501.258869	19187.000000
501.411460	18860.354885
501.564050	18992.000000
501.716640	18858.539192
502.021820	18857.218369
502.174411	18856.418889
502.327001	18856.024561
502.479591	18855.489565
502.632181	18854.844623
502.937362	18854.281865
503.089952	19744.000000
503.242542	18853.869925
503.395132	18853.024142
503.547723	18850.991710
503.700313	18849.666184
504.005493	18849.605455
504.158083	18848.281737
504.310674	18848.382275
504.463264	18846.803474
504.615854	18846.467912
504.768444	18845.958437
505.073625	19034.000000
505.226215	18845.731261
505.378805	18846.147778
505.531395	18845.833943
505.683986	18750.000000
505.989166	18845.759979
506.141756	19017.000000
506.294347	18845.896901
506.446937	18845.614253
506.752117	18845.350310
506.904707	19385.000000
507.057298	18843.460837
507.362478	19730.000000
507.515068	18841.610705
507.667659	19691.000000
507.820249	18838.710930
507.972839	18837.060485
508.125429	19512.000000
508.278019	18835.263311
508.430610	18834.199922
508.735790	18833.561519
508.888380	18778.000000
509.040970	18832.110116
509.193561	18831.543331
509.346151	18831.661990
509.651331	18830.610311
509.803922	18830.117296
509.956512	18828.356912
510.109102	18827.675641
510.261692	18827.641862
510.566873	18826.632635
510.719463	18825.525787
510.872053	18825.341406
511.024643	18825.101966
511.177234	19033.000000
511.482414	18823.889792
511.635004	18824.433487
511.787594	18824.367901
512.092775	18823.259856
512.245365	18771.000000
512.397955	18822.956235
512.550546	18823.573194
512.703136	18823.819275
513.008316	18822.845809
513.160906	18822.692383
513.313497	18822.414760
513.466087	19960.000000
513.618677	18712.000000
513.771267	18822.943043
514.076448	18822.621158
514.229038	19606.000000
514.381628	19826.000000
514.534218	19244.000000
514.686809	18822.516960
514.839399	18821.716612
515.144579	18820.871185
515.297169	19873.000000
515.449760	18821.950293
515.602350	19303.000000
515.754940	18820.961346
515.907530	19810.000000
516.060121	18820.372951
516.365301	18819.957584
516.517891	18840.000000
516.670481	18820.307101
516.823072	18819.690607
516.975662	18820.578038
517.280842	20541.000000
517.433433	18821.868858
517.586023	18820.321677
517.738613	18820.486790
518.043793	18980.000000
518.196384	19091.000000
518.348974	18949.000000
518.501564	19277.000000
518.654154	18818.748971
518.959335	20360.000000
519.111925	18819.659339
519.264515	20038.000000
519.417105	18818.326205
519.569696	19109.000000
519.722286	18817.653260
520.027466	19703.000000
520.180056	18817.968725
520.332647	18817.223146
520.485237	18818.472878
520.637827	18750.000000
520.943008	19394.000000
521.095598	18819.873765
521.248188	19108.000000
521.400778	19037.000000
521.553368	18819.150117
521.705959	18819.242110
522.011139	19442.000000
522.163729	18820.290531
522.316320	21010.000000
522.468910	20157.000000
522.621500	19635.000000
522.774090	18819.229884
522.926680	18819.810767
523.231861	19886.000000
523.384451	18819.479212
523.537041	19199.000000
523.689631	20772.000000
523.994812	18818.387595
524.147402	18817.962567
524.299992	18817.908827
524.452583	18933.000000
524.605173	18874.000000
524.757763	20662.000000
525.062943	18821.395843
525.215534	18820.145282
525.368124	18820.769428
525.520714	18821.429840
525.825895	18822.233671
525.978485	20018.000000
526.131075	18723.000000
526.283665	19748.000000
526.436255	18825.452269
526.588846	21388.000000
526.894026	19911.000000
527.046616	18828.972741
527.199207	19933.000000
527.351797	19997.000000
527.504387	20254.000000
527.809567	18832.823972
527.962158	21388.000000
528.114748	19453.000000
528.267338	21248.000000
528.572519	21020.000000
528.725109	22723.000000
528.877699	18872.000000
529.030289	21308.000000
529.182879	19320.000000
529.335470	20284.000000
529.640650	20970.000000
529.793240	20228.000000
529.945830	22534.000000
530.098421	20903.000000
530.251011	21061.000000
530.556191	19585.000000
530.708782	18848.829948
530.861372	18851.514100
531.013962	18853.715077
531.166552	24210.000000
531.319142	20697.000000
531.624323	21711.000000
531.776913	20581.000000
531.929503	21379.000000
532.082094	19113.000000
532.387274	21832.000000
532.387274	21952.000000
532.692454	24446.000000
532.845045	22837.000000
532.997635	26290.000000
533.302815	29082.000000
533.455406	27990.000000
533.607996	30785.000000
533.760586	18984.264480
533.913176	18998.320826
534.218357	32335.000000
534.370947	30665.000000
534.523537	33593.000000
534.676127	30267.000000
534.828717	30792.000000
534.981308	29253.000000
535.286488	31768.000000
535.439078	19142.069829
535.591669	19138.603852
535.744259	19143.073890
536.049439	35969.000000
536.202029	19158.101199
536.354620	32163.000000
536.507210	19161.776985
536.812390	19159.181217
536.964981	19163.765394
537.117571	19167.585892
537.270161	38311.000000
537.422751	25401.000000
537.575341	27358.000000
537.880522	25401.000000
538.033112	23705.000000
538.185702	24463.000000
538.338293	24430.000000
538.490883	27379.000000
538.796063	27615.000000
538.948653	26208.000000
539.101244	24918.000000
539.253834	27287.000000
539.406424	27022.000000
539.559014	24816.000000
539.864195	22997.000000
540.016785	23925.000000
540.169375	26988.000000
540.321965	26063.000000
540.627146	24792.000000
540.779736	24931.000000
540.932326	24002.000000
541.084916	24547.000000
541.390097	22601.000000
541.390097	22325.000000
541.695277	22063.000000
541.847868	22433.000000
542.000458	21394.000000
542.153048	19928.000000
542.458228	20372.000000
542.610819	21136.000000
542.763409	21688.000000
542.915999	21497.000000
543.068589	22045.000000
543.221180	19235.379034
543.526360	23219.000000
543.678950	21271.000000
543.831540	20235.000000
543.984131	22426.000000
544.136721	21244.000000
544.441901	19628.000000
544.594491	23023.000000
544.747082	22071.000000
544.899672	22450.000000
545.204852	22953.000000
545.204852	23786.000000
545.357443	19660.000000
545.662623	20451.000000
545.815213	21231.000000
545.967803	20664.000000
546.120394	22923.000000
546.425574	20234.000000
546.578164	20270.000000
546.730755	19232.557537
546.883345	19230.666015
547.035935	19228.894143
547.341115	19226.287270
547.493706	19225.221079
547.646296	19223.497860
547.798886	19221.642701
547.951476	19220.263962
548.256657	19218.167613
548.256657	19215.492068
548.561837	19213.587892
548.714427	19211.948032
548.867018	19209.821023
549.019608	19208.255901
549.324788	19206.342292
549.477379	19206.837715
549.629969	19205.276930
549.782559	19204.475970
549.935149	19202.936681
550.240330	19202.362620
550.392920	19199.920004
550.545510	19198.518044
550.698100	19196.973294
550.850690	19195.652358
551.155871	19194.946336
551.308461	20156.000000
551.461051	19194.171105
551.613642	19193.165390
551.918822	19193.410888
552.071412	19192.983195
552.224002	19192.689413
552.376593	19192.396006
552.529183	19194.571296
552.681773	19195.997813
552.986954	19200.190064
553.139544	19204.999170
553.292134	19209.904966
553.444724	19215.214527
553.749905	19667.000000
553.902495	19220.328965
554.055085	19222.682938
554.207675	19224.975703
554.360266	23391.000000
554.512856	21947.000000
554.818036	27294.000000
554.970626	28492.000000
555.123217	28688.000000
555.275807	29479.000000
555.428397	26363.000000
555.580987	21517.000000
555.886168	24229.000000
556.038758	23666.000000
556.191348	20893.000000
556.343938	21382.000000
556.649119	19378.000000
556.801709	19224.545932
556.954299	20449.000000
557.106889	19223.800617
557.259480	19221.767386
557.412070	19221.695438
557.717250	19132.000000
557.869841	19222.597859
558.022431	19222.718267
558.175021	19224.921940
558.327611	20365.000000
558.632792	19673.000000
558.785382	19229.071388
558.937972	19228.962991
559.243153	19228.816464
559.243153	19083.000000
559.548333	19494.000000
559.700923	20807.000000
559.853513	19368.000000
560.158694	23544.000000
560.311284	22367.000000
560.463874	22323.000000
560.616464	20684.000000
560.769055	19460.000000
560.921645	19236.544132
561.226825	19238.602807
561.379416	20995.000000
561.532006	20197.000000
561.684596	19224.000000
561.837186	19247.702274
562.142367	21651.000000
562.294957	22836.000000
562.447547	23563.000000
562.600137	19196.000000
562.752728	23769.000000
562.905318	23530.000000
563.210498	25082.000000
563.363088	24282.000000
563.515679	23297.000000
563.668269	22332.000000
563.820859	22723.000000
563.973449	21154.000000
564.278630	22073.000000
564.431220	22401.000000
564.583810	21497.000000
564.736400	21613.000000
564.888991	22442.000000
565.194171	22898.000000
[truncated: 193 more rows]
