# Supplementary material for: Universal inter-molecular radical transfer reactions on metal surfaces
Source: Nat Commun. 2024 Apr 8;15:3030. doi: 10.1038/s41467-024-47252-1 (PMC11001993; doi:10.1038/s41467-024-47252-1)
Supplement: Supplementary file 4 — Source Data [file 41467_2024_47252_MOESM4_ESM.zip › Source data/Figure_3d/data/TEB+DBTP.txt]

201.266499	7731.000000
201.419089	7671.636364
201.571679	7824.000000
201.724269	7880.000000
202.029450	7723.000000
202.182040	7648.000000
202.334630	7614.000000
202.639811	7657.802139
202.792401	7662.579917
202.944991	7647.000000
203.097581	7636.000000
203.402762	7727.000000
203.555352	7662.000000
203.707942	7652.746583
204.013123	7628.000000
204.165713	7664.413250
204.318303	7703.000000
204.470893	7635.000000
204.623484	7652.357695
204.776074	7704.000000
205.081254	7645.671925
205.233845	7604.000000
205.386435	7646.747205
205.539025	7656.000000
205.691615	7649.643271
205.844205	7684.000000
205.996796	7722.000000
206.149386	7654.164389
206.301976	7642.000000
206.454566	7650.049604
206.759747	7622.000000
206.759747	7780.000000
207.064927	7635.000000
207.217517	7725.000000
207.370108	7586.000000
207.522698	7803.000000
207.827878	7641.567736
207.980468	7663.000000
208.133059	7629.000000
208.285649	7640.000000
208.590829	7629.510963
208.743420	7644.000000
208.896010	7631.010441
209.048600	7628.056952
209.353780	7574.000000
209.506371	7777.000000
209.658961	7627.313880
209.964141	7620.590476
210.116732	7608.000000
210.269322	7570.000000
210.421912	7556.000000
210.727092	7678.000000
210.879683	7640.000000
211.032273	7607.800726
211.184863	7608.282208
211.337453	7608.122195
211.642634	7797.000000
211.795224	7607.130500
211.947814	7575.000000
212.100404	7602.159975
212.252995	7600.343308
212.405585	7598.275112
212.558175	7557.000000
212.863355	7530.000000
213.015946	7666.000000
213.168536	7599.000000
213.321126	7587.749068
213.473716	7552.000000
213.626307	7569.000000
213.778897	7574.000000
213.931487	7589.363407
214.084077	7586.997210
214.236667	7587.186607
214.541848	7586.940070
214.694438	7531.000000
214.847028	7584.672513
214.999619	7519.000000
215.152209	7587.000000
215.457389	7539.000000
215.609979	7722.000000
215.762570	7641.000000
216.067750	7584.894303
216.220340	7603.000000
216.525521	7569.000000
216.678111	7525.000000
216.830701	7535.000000
216.983291	7613.000000
217.135882	7585.614236
217.441062	7609.000000
217.593652	7584.386949
217.746242	7681.000000
217.898833	7533.000000
218.051423	7590.000000
218.356603	7645.000000
218.509194	7539.000000
218.661784	7675.000000
218.814374	7613.000000
219.119554	7538.000000
219.272145	7507.000000
219.424735	7559.000000
219.577325	7604.000000
219.729915	7577.538995
219.882506	7607.000000
220.035096	7602.000000
220.340276	7577.696524
220.492866	7506.000000
220.645457	7575.268288
220.798047	7576.894456
220.950637	7577.938268
221.103227	7659.000000
221.255818	7616.000000
221.560998	7540.000000
221.713588	7586.000000
221.866178	7575.879987
222.018769	7767.000000
222.323949	7576.838596
222.476539	7572.000000
222.629129	7680.000000
222.934310	7688.000000
223.086900	7516.000000
223.239490	7527.000000
223.392081	7633.000000
223.544671	7574.339660
223.849851	7573.542912
224.002441	7664.000000
224.155032	7574.611508
224.307622	7573.016270
224.460212	7600.000000
224.765393	7502.000000
224.917983	7670.000000
225.070573	7648.000000
225.223163	7515.000000
225.375753	7533.000000
225.528344	7535.000000
225.833524	7508.000000
225.986114	7683.000000
226.138705	7574.113518
226.291295	7558.000000
226.443885	7722.000000
226.596475	7628.000000
226.901656	7715.000000
227.054246	7574.478287
227.206836	7552.000000
227.359426	7549.000000
227.512016	7564.000000
227.817197	7527.000000
227.969787	7522.000000
228.122377	7702.000000
228.274968	7562.000000
228.427558	7552.000000
228.732738	7505.000000
228.885328	7569.000000
229.037919	7570.430516
229.190509	7570.208294
229.343099	7570.406797
229.648280	7614.000000
229.800870	7570.791272
229.953460	7532.000000
230.106050	7669.000000
230.411231	7595.000000
230.563821	7624.000000
230.716411	7570.710798
230.869001	7570.581169
231.021592	7535.000000
231.174182	7601.000000
231.479362	7517.000000
231.631952	7640.000000
231.784543	7569.607416
231.937133	7570.000000
232.242313	7675.000000
232.394903	7552.000000
232.547494	7577.000000
232.700084	7603.000000
232.852674	7633.000000
233.005264	7521.000000
233.310445	7542.000000
233.463035	7507.000000
233.615625	7567.499653
233.768215	7581.000000
234.073396	7596.000000
234.225986	7567.813547
234.378576	7625.000000
234.531167	7506.000000
234.683757	7581.000000
234.988937	7567.828470
235.141527	7657.000000
235.294118	7568.550745
235.446708	7589.000000
235.599298	7618.000000
235.751888	7568.129304
235.904479	7591.000000
236.057069	7694.000000
236.362249	7520.000000
236.514839	7509.000000
236.667430	7566.000000
236.972610	7581.000000
237.125200	7613.000000
237.277790	7493.000000
237.430381	7566.249689
237.582971	7740.000000
237.888151	7591.000000
238.040742	7624.000000
238.193332	7536.000000
238.345922	7565.987382
238.498512	7531.000000
238.651102	7535.000000
238.956283	7597.000000
239.108873	7570.000000
239.261463	7565.660762
239.414054	7565.785164
239.566644	7608.000000
239.871824	7696.000000
240.024414	7566.695465
240.177005	7566.878563
240.329595	7633.000000
240.634775	7555.000000
240.787366	7566.497400
240.939956	7517.000000
241.092546	7576.000000
241.245136	7596.000000
241.397726	7515.000000
241.702907	7604.000000
241.855497	7641.000000
242.008087	7735.000000
242.160678	7549.000000
242.313268	7515.000000
242.618448	7566.000000
242.771038	7523.000000
242.923629	7618.000000
243.076219	7533.000000
243.228809	7609.000000
243.533989	7530.000000
243.686580	7579.000000
243.839170	7578.000000
243.991760	7499.000000
244.144350	7496.000000
244.296941	7544.000000
244.602121	7579.000000
244.754711	7518.000000
244.907301	7679.000000
245.059892	7507.000000
245.365072	7559.000000
245.517662	7656.000000
245.670253	7593.000000
245.822843	7628.000000
245.975433	7621.000000
246.280613	7616.000000
246.433204	7565.022018
246.585794	7561.000000
246.738384	7642.000000
246.890974	7502.000000
247.196155	7575.000000
247.348745	7601.000000
247.501335	7565.092642
247.653925	7564.639886
247.959106	7630.000000
248.111696	7564.782963
248.264286	7536.000000
248.416876	7525.000000
248.569467	7594.000000
248.874647	7586.000000
249.027237	7613.000000
249.179828	7544.000000
249.332418	7561.000000
249.485008	7562.948631
249.637598	7587.000000
249.942779	7514.000000
250.095369	7562.870556
250.247959	7626.000000
250.400549	7552.000000
250.705730	7533.000000
250.858320	7571.000000
251.010910	7562.328818
251.163500	7561.867280
251.316091	7513.000000
251.621271	7582.000000
251.773861	7588.000000
251.926452	7545.000000
252.079042	7491.000000
252.231632	7567.000000
252.384222	7560.062280
252.689403	7637.000000
252.841993	7509.000000
252.994583	7559.810737
253.147173	7559.722709
253.452354	7546.000000
253.604944	7485.000000
253.757534	7558.977138
253.910124	7559.272277
254.062715	7615.000000
254.215305	7604.000000
254.520485	7559.571954
254.825666	7646.000000
254.978256	7578.000000
255.130846	7484.000000
255.283436	7484.000000
255.436027	7643.000000
255.741207	7559.095753
255.893797	7570.000000
256.046387	7665.000000
256.198978	7558.000000
256.351568	7497.000000
256.656748	7595.000000
256.809339	7536.000000
256.961929	7532.000000
257.114519	7556.000000
257.267109	7560.184440
257.419699	7531.000000
257.724880	7624.000000
257.877470	7767.000000
258.030060	7653.000000
258.182650	7595.000000
258.487831	7544.000000
258.640421	7601.000000
258.793011	7656.000000
258.945602	7559.353773
259.098192	7536.000000
259.250782	7589.000000
259.555962	7559.598863
259.708553	7501.000000
259.861143	7540.000000
260.013733	7565.000000
260.318914	7499.000000
260.471504	7581.000000
260.624094	7563.000000
260.776684	7559.493657
260.929274	7560.000000
261.234455	7631.000000
261.387045	7632.000000
261.539635	7533.000000
261.692226	7559.555874
261.844816	7728.000000
261.997406	7581.000000
262.149996	7593.000000
262.302586	7508.000000
262.607767	7503.000000
262.760357	7725.000000
262.912947	7542.000000
263.218128	7512.000000
263.370718	7566.000000
263.523308	7503.000000
263.828489	7564.000000
263.981079	7561.404791
264.133669	7587.000000
264.438849	7798.000000
264.591440	7605.000000
264.744030	7550.000000
265.049210	7588.000000
265.201801	7677.000000
265.354391	7563.000000
265.506981	7601.000000
265.659571	7776.000000
265.964752	7542.000000
266.117342	7611.000000
266.269932	7643.000000
266.422522	7542.000000
266.575113	7502.000000
266.727703	7550.000000
266.880293	7528.000000
267.185473	7561.023506
267.338064	7578.000000
267.490654	7651.000000
267.643244	7563.000000
267.795834	7558.000000
267.948425	7620.000000
268.101015	7657.000000
268.406195	7561.001198
268.558785	7512.000000
268.711376	7555.000000
268.863966	7593.000000
269.016556	7493.000000
269.169146	7517.000000
269.474327	7580.000000
269.626917	7517.000000
269.779507	7513.000000
270.084688	7672.000000
270.237278	7498.000000
270.389868	7521.000000
270.695048	7697.000000
270.847639	7561.768967
271.000229	7592.000000
271.152819	7520.000000
271.305409	7537.000000
271.610590	7514.000000
271.763180	7586.000000
272.068360	7694.000000
272.068360	7579.000000
272.373541	7694.000000
272.526131	7557.000000
272.678721	7576.000000
272.831312	7560.613945
272.983902	7679.000000
273.136492	7553.000000
273.441672	7550.000000
273.594263	7505.000000
273.746853	7560.413768
273.899443	7560.747102
274.052033	7671.000000
274.204623	7591.000000
274.509804	7524.000000
274.662394	7560.043596
274.814984	7555.000000
274.967575	7528.000000
275.120165	7662.000000
275.272755	7612.000000
275.577935	7559.825774
275.730526	7637.000000
275.883116	7565.000000
276.035706	7559.508428
276.340887	7559.510873
276.493477	7553.000000
276.646067	7559.251675
276.798657	7559.540510
277.103838	7494.000000
277.256428	7837.000000
277.409018	7560.261298
277.561608	7581.000000
277.714199	7559.053809
278.019379	7592.000000
278.171969	7566.000000
278.324559	7558.910568
278.477150	7555.000000
278.782330	7672.000000
278.934920	7597.000000
279.087510	7492.000000
279.240101	7611.000000
279.392691	7559.444691
279.697871	7559.810031
279.850462	7623.000000
280.003052	7572.000000
280.155642	7560.345206
280.308232	7679.000000
280.613413	7558.000000
280.766003	7668.000000
280.918593	7520.000000
281.071183	7560.042387
281.223774	7634.000000
281.528954	7767.000000
281.681544	7783.000000
281.834134	7669.000000
281.986725	7561.062360
282.139315	7486.000000
282.291905	7571.000000
282.597086	7632.000000
282.749676	7490.000000
282.902266	7543.000000
283.054856	7697.000000
283.207446	7554.000000
283.512627	7637.000000
283.665217	7636.000000
283.817807	7576.000000
283.970397	7543.000000
284.122988	7542.000000
284.428168	7568.000000
284.580758	7495.000000
284.733349	7597.000000
284.885939	7561.531663
285.038529	7561.627943
285.343709	7655.000000
285.496300	7735.000000
285.648890	7749.000000
285.954070	7641.000000
285.954070	7636.000000
286.259251	7560.884316
286.411841	7607.000000
286.564431	7685.000000
286.869612	7524.000000
287.022202	7641.000000
287.022202	7591.000000
287.327382	7560.133131
287.479973	7712.000000
287.632563	7560.459530
287.785153	7559.830292
287.937743	7559.668644
288.090333	7587.000000
288.395514	7559.508292
288.548104	7515.000000
288.700694	7534.000000
288.853285	7532.000000
289.005875	7548.000000
289.311055	7547.000000
289.463645	7606.000000
289.616236	7559.793441
289.768826	7484.000000
290.074006	7521.000000
290.226596	7495.000000
290.379187	7755.000000
290.531777	7522.000000
290.684367	7591.000000
290.989548	7558.000000
291.142138	7494.000000
291.294728	7547.000000
291.447318	7568.000000
291.599908	7559.631721
291.905089	7730.000000
292.057679	7559.833209
292.210269	7632.000000
292.362860	7727.000000
292.515450	7559.916543
292.820630	7584.000000
292.973220	7528.000000
293.125811	7506.000000
293.278401	7559.345495
293.430991	7622.000000
293.736172	7512.000000
293.888762	7545.000000
294.041352	7559.058179
294.193942	7750.000000
294.346532	7492.000000
294.651713	7558.914417
294.804303	7623.000000
294.956893	7601.000000
295.109483	7496.000000
295.262074	7522.000000
295.567254	7558.969725
295.719844	7616.000000
295.872435	7559.148137
296.025025	7532.000000
296.177615	7641.000000
296.482795	7559.815874
296.635386	7604.000000
296.787976	7565.000000
296.940566	7559.320763
297.093156	7517.000000
297.398337	7624.000000
297.550927	7525.000000
297.703517	7591.000000
297.856107	7722.000000
298.161288	7710.000000
298.313878	7567.000000
298.466468	7559.385733
298.771649	7513.000000
298.924239	7535.000000
299.076829	7557.000000
299.229419	7559.281720
299.534600	7615.000000
299.687190	7559.392609
299.839780	7619.000000
299.992370	7549.000000
300.144961	7558.000000
300.297551	7771.000000
300.602731	7577.000000
300.755322	7540.000000
300.907912	7592.000000
301.060502	7559.103747
301.213092	7629.000000
301.518273	7491.000000
301.670863	7718.000000
301.823453	7560.093866
301.976043	7555.000000
302.128634	7560.149888
302.281224	7536.000000
302.586404	7576.000000
302.738994	7535.000000
302.891585	7634.000000
303.044175	7736.000000
303.196765	7683.000000
303.501946	7674.000000
303.654536	7560.000000
303.807126	7510.000000
303.959716	7804.000000
304.112306	7574.000000
304.417487	7560.258787
304.570077	7727.000000
304.722667	7560.513189
304.875257	7570.000000
305.027848	7549.000000
305.333028	7536.000000
305.485618	7538.000000
305.638209	7718.000000
305.790799	7728.000000
306.095979	7495.000000
306.248569	7548.000000
306.401160	7541.000000
306.553750	7570.000000
306.706340	7560.199023
307.011521	7766.000000
307.164111	7578.000000
307.316701	7655.000000
307.469291	7490.000000
307.621881	7559.907653
307.774472	7560.093539
308.079652	7606.000000
308.232242	7668.000000
308.384833	7510.000000
308.537423	7578.000000
308.690013	7542.000000
308.995193	7648.000000
309.147784	7560.050065
309.300374	7539.000000
309.452964	7609.000000
309.605554	7598.000000
309.758145	7571.000000
310.063325	7559.179492
310.215915	7526.000000
310.368505	7708.000000
310.521096	7559.198722
310.673686	7607.000000
310.978866	7542.000000
311.131456	7558.611750
311.284047	7558.565084
311.436637	7699.000000
311.741817	7491.000000
311.894408	7558.247825
312.046998	7530.000000
312.199588	7558.106510
312.352178	7614.000000
312.504768	7533.000000
312.809949	7557.828024
312.962539	7487.000000
313.115129	7514.000000
313.267720	7677.000000
313.572900	7525.000000
313.725490	7557.700552
313.878080	7546.000000
314.030671	7557.603965
314.183261	7576.000000
314.488441	7566.000000
314.641032	7557.274172
314.793622	7557.316176
314.946212	7543.000000
315.098802	7605.000000
315.403983	7546.000000
315.556573	7554.000000
315.709163	7549.000000
315.861753	7486.000000
316.166934	7557.380892
316.319524	7509.000000
316.472114	7550.000000
316.624704	7592.000000
316.777295	7557.195934
316.929885	7702.000000
317.235065	7610.000000
317.387655	7676.000000
317.540246	7555.000000
317.692836	7557.503053
317.845426	7595.000000
318.150607	7557.424550
318.303197	7617.000000
318.455787	7557.562502
318.608377	7566.000000
318.760967	7532.000000
318.913558	7716.000000
319.218738	7557.642984
319.371328	7568.000000
319.523919	7816.000000
319.676509	7557.754549
319.981689	7603.000000
320.134279	7725.000000
320.286870	7557.769551
320.439460	7589.000000
320.744640	7557.630474
320.897230	7668.000000
321.049821	7557.682142
321.202411	7508.000000
321.355001	7619.000000
321.660182	7518.000000
321.812772	7716.000000
321.965362	7558.394283
322.117952	7622.000000
322.270542	7540.000000
322.423133	7621.000000
322.728313	7560.000000
322.880903	7510.000000
323.033494	7668.000000
323.186084	7589.000000
323.338674	7632.000000
323.643854	7643.000000
323.796445	7677.000000
323.949035	7501.000000
324.101625	7560.000000
324.254215	7554.000000
324.406806	7801.000000
324.711986	7597.000000
324.864576	7681.000000
325.017166	7495.000000
325.169757	7514.000000
325.322347	7557.000000
325.627527	7559.183538
325.780117	7637.000000
325.932708	7709.000000
326.085298	7559.350130
326.237888	7794.000000
326.543069	7672.000000
326.695659	7559.345670
326.848249	7641.000000
327.000839	7525.000000
327.153429	7648.000000
327.458610	7630.000000
327.611200	7500.000000
327.763790	7581.000000
327.916381	7558.000000
328.068971	7717.000000
328.374151	7582.000000
328.526741	7559.768643
328.679332	7559.650658
328.984512	7651.000000
329.137102	7623.000000
329.289693	7608.000000
329.442283	7729.000000
329.594873	7554.000000
329.900053	7555.000000
330.052644	7713.000000
330.205234	7560.114422
330.357824	7645.000000
330.510414	7500.000000
330.663005	7596.000000
330.968185	7514.000000
331.120775	7550.000000
331.273365	7725.000000
331.425956	7529.000000
331.578546	7542.000000
331.883726	7618.000000
332.036316	7576.000000
332.188907	7749.000000
332.341497	7554.000000
332.494087	7690.000000
332.799268	7544.000000
332.951858	7562.000000
333.104448	7560.341361
333.257038	7564.000000
333.562219	7576.000000
333.714809	7589.000000
333.867399	7573.000000
334.019989	7665.000000
334.172580	7550.000000
334.325170	7699.000000
334.630350	7495.000000
334.782940	7625.000000
334.935531	7498.000000
335.088121	7648.000000
335.240711	7506.000000
335.393301	7559.771091
335.698482	7626.000000
335.851072	7499.000000
336.003662	7559.739372
336.156252	7568.000000
336.308843	7559.467352
336.614023	7539.000000
336.766613	7699.000000
336.919203	7502.000000
337.071794	7516.000000
337.224384	7559.359082
337.529564	7537.000000
337.682155	7531.000000
337.834745	7595.000000
337.987335	7559.205682
338.139925	7559.303406
338.445106	7628.000000
338.597696	7565.000000
338.750286	7532.000000
338.902876	7558.973953
339.055467	7579.000000
339.208057	7559.425549
339.513237	7525.000000
339.665827	7577.000000
339.818418	7578.000000
339.971008	7668.000000
340.276188	7503.000000
340.428779	7559.331276
340.581369	7625.000000
340.733959	7559.661549
340.886549	7674.000000
341.191730	7737.000000
341.344320	7559.618375
341.496910	7662.000000
341.649500	7491.000000
341.802090	7639.000000
342.107271	7661.000000
342.259861	7501.000000
342.412451	7694.000000
342.565042	7554.000000
342.717632	7603.000000
343.022812	7560.012210
343.175402	7582.000000
343.327993	7595.000000
343.480583	7728.000000
343.633173	7636.000000
343.938354	7568.000000
344.090944	7560.058329
344.243534	7721.000000
344.396124	7554.000000
344.548714	7668.000000
344.853895	7540.000000
345.006485	7540.000000
345.159075	7499.000000
345.311666	7647.000000
345.464256	7774.000000
345.769436	7560.505633
345.922026	7561.000000
346.074617	7585.000000
346.227207	7505.000000
346.379797	7798.000000
346.684977	7546.000000
346.837568	7559.766295
346.990158	7511.000000
347.142748	7674.000000
347.295338	7564.000000
347.600519	7532.000000
347.753109	7612.000000
347.905699	7560.040548
348.058289	7613.000000
348.210880	7560.070372
348.516060	7559.889799
348.668650	7559.775284
348.821241	7513.000000
348.973831	7687.000000
349.126421	7576.000000
349.279011	7748.000000
349.584192	7559.914015
349.736782	7573.000000
349.889372	7559.422242
350.041962	7697.000000
350.194553	7559.978399
350.347143	7559.744984
350.652323	7560.122925
350.804913	7689.000000
350.957504	7560.482789
351.110094	7607.000000
351.262684	7504.000000
351.567864	7560.382242
351.720455	7560.448016
351.873045	7745.000000
352.025635	7702.000000
352.178225	7507.000000
352.483406	7868.000000
352.635996	7776.000000
352.788586	7509.000000
352.941176	7593.000000
353.093767	7608.000000
353.246357	7583.000000
353.551537	7558.000000
353.704128	7560.615912
353.856718	7611.000000
354.009308	7560.389015
354.161898	7545.000000
354.467079	7679.000000
354.619669	7533.000000
354.772259	7768.000000
354.924849	7488.000000
355.230030	7642.000000
355.382620	7577.000000
355.535210	7616.000000
355.687800	7559.746665
355.992981	7559.616333
356.145571	7538.000000
356.298161	7559.643544
356.450752	7516.000000
356.603342	7559.276460
356.755932	7516.000000
357.061112	7498.000000
357.213703	7488.000000
357.366293	7524.000000
357.518883	7561.000000
357.671473	7506.000000
357.976654	7600.000000
357.976654	7564.000000
358.281834	7558.889660
358.434424	7558.808075
358.587015	7486.000000
358.892195	7531.000000
359.044785	7557.000000
359.197375	7558.485427
359.349966	7502.000000
359.502556	7690.000000
359.807736	7515.000000
359.960327	7558.375795
360.112917	7558.363108
360.265507	7494.000000
360.418097	7558.519492
360.723278	7558.557423
360.875868	7558.549938
361.028458	7639.000000
361.181048	7577.000000
361.333639	7558.334598
361.638819	7553.000000
361.791409	7637.000000
361.943999	7504.000000
362.096590	7677.000000
362.249180	7640.000000
362.401770	7527.000000
362.706950	7552.000000
362.859541	7570.000000
363.012131	7511.000000
363.164721	7558.154342
363.317311	7558.132873
363.469902	7575.000000
363.775082	7549.000000
363.927672	7732.000000
364.080262	7558.237839
364.232853	7595.000000
364.538033	7532.000000
364.690623	7512.000000
364.843214	7533.000000
364.995804	7508.000000
365.300984	7492.000000
365.453574	7684.000000
365.606165	7502.000000
365.758755	7557.929219
365.911345	7576.000000
366.063935	7557.977154
366.369116	7558.084812
366.521706	7521.000000
366.674296	7572.000000
366.979477	7596.000000
366.979477	7620.000000
367.284657	7529.000000
367.437247	7562.000000
367.589837	7736.000000
367.742428	7517.000000
368.047608	7568.000000
368.200198	7673.000000
368.352789	7558.103551
368.505379	7612.000000
368.657969	7557.899823
368.963149	7616.000000
369.115740	7690.000000
369.268330	7594.000000
369.420920	7497.000000
369.573510	7512.000000
369.878691	7601.000000
370.031281	7497.000000
370.183871	7633.000000
370.336461	7487.000000
370.489052	7504.000000
370.794232	7580.000000
370.946822	7557.680819
371.099413	7557.526558
371.252003	7538.000000
371.404593	7508.000000
371.709773	7528.000000
371.862364	7558.000000
372.014954	7525.000000
372.167544	7720.000000
372.320134	7533.000000
372.625315	7666.000000
372.777905	7575.000000
372.930495	7557.540489
373.083085	7513.000000
373.235676	7740.000000
373.388266	7527.000000
373.693446	7557.529690
373.846036	7536.000000
373.998627	7572.000000
374.151217	7557.733515
374.303807	7517.000000
374.608988	7598.000000
374.761578	7709.000000
374.914168	7656.000000
375.066758	7497.000000
375.219348	7504.000000
375.524529	7611.000000
375.677119	7669.000000
375.829709	7638.000000
375.982300	7513.000000
376.287480	7496.000000
376.440070	7557.324726
376.592660	7540.000000
376.745251	7598.000000
376.897841	7602.000000
377.050431	7489.000000
377.203021	7504.000000
377.508202	7529.000000
377.660792	7614.000000
377.813382	7653.000000
377.965972	7557.885429
378.271153	7548.000000
378.423743	7557.682977
378.576333	7591.000000
378.728923	7657.000000
378.881514	7652.000000
379.034104	7524.000000
379.186694	7527.000000
379.491875	7807.000000
379.644465	7531.000000
379.797055	7634.000000
379.949645	7552.000000
380.102235	7557.775270
380.254826	7557.000000
380.560006	7506.000000
380.712596	7556.000000
380.865187	7669.000000
381.017777	7558.165416
381.170367	7522.000000
381.475547	7546.000000
381.628138	7677.000000
381.780728	7546.000000
381.933318	7707.000000
382.085908	7690.000000
382.391089	7561.000000
382.543679	7598.000000
382.696269	7574.000000
382.848859	7632.000000
383.001450	7539.000000
383.306630	7557.623178
383.459220	7497.000000
383.611810	7557.741404
383.764401	7557.661163
384.069581	7557.881863
384.222171	7576.000000
384.374762	7492.000000
384.527352	7533.000000
384.679942	7549.000000
384.985122	7516.000000
385.137713	7833.000000
385.290303	7498.000000
385.442893	7777.000000
385.595483	7558.524765
385.748074	7778.000000
386.053254	7521.000000
386.205844	7536.000000
386.358434	7660.000000
386.511025	7608.000000
386.816205	7609.000000
386.968795	7591.000000
387.121386	7710.000000
387.273976	7648.000000
387.426566	7566.000000
387.579156	7762.000000
387.884337	7558.349792
388.036927	7608.000000
388.189517	7558.608657
388.342107	7513.000000
388.494697	7637.000000
388.799878	7607.000000
388.952468	7511.000000
389.105058	7500.000000
389.257649	7558.062744
389.410239	7605.000000
389.715419	7549.000000
389.868009	7751.000000
390.020600	7784.000000
390.173190	7557.986859
390.478370	7539.000000
390.630961	7571.000000
390.783551	7557.772404
390.936141	7557.705802
391.241321	7505.000000
391.241321	7557.481155
391.546502	7497.000000
391.699092	7655.000000
392.004273	7557.741055
392.156863	7498.000000
392.309453	7515.000000
392.462043	7627.000000
392.614633	7523.000000
392.767224	7502.000000
393.072404	7557.649894
393.224994	7484.000000
393.377584	7553.000000
393.530175	7720.000000
393.682765	7520.000000
393.835355	7629.000000
393.987945	7565.000000
394.293126	7516.000000
394.445716	7575.000000
394.598306	7597.000000
394.750896	7522.000000
395.056077	7527.000000
395.208667	7557.496165
395.361257	7551.000000
395.513848	7557.280338
395.666438	7770.000000
395.971618	7514.000000
396.124208	7560.000000
396.276799	7529.000000
396.429389	7545.000000
396.581979	7597.000000
396.887160	7557.359961
397.039750	7655.000000
397.192340	7557.449943
397.344930	7515.000000
397.497520	7483.000000
397.802701	7728.000000
397.955291	7643.000000
398.107881	7591.000000
398.260472	7557.681634
398.413062	7557.552572
398.565652	7558.000000
398.870832	7557.512918
399.023423	7773.000000
399.176013	7557.805216
399.328603	7552.000000
399.481193	7828.000000
399.786374	7579.000000
399.938964	7593.000000
400.091554	7702.000000
400.244144	7557.713375
400.396735	7503.000000
400.549325	7569.000000
400.854505	7559.000000
401.007095	7657.000000
401.159686	7526.000000
401.312276	7629.000000
401.617456	7557.443728
401.770047	7564.000000
401.922637	7566.000000
402.075227	7585.000000
402.227817	7610.000000
402.380407	7557.520872
402.685588	7511.000000
402.838178	7557.361888
402.990768	7590.000000
403.143359	7622.000000
403.295949	7501.000000
403.601129	7582.000000
403.753719	7545.000000
403.906310	7708.000000
404.058900	7557.435414
404.211490	7612.000000
404.516670	7518.000000
404.669261	7521.000000
404.821851	7555.000000
404.974441	7536.000000
405.279622	7528.000000
405.432212	7586.000000
405.584802	7557.279963
405.737392	7557.347107
405.889982	7700.000000
406.195163	7534.000000
406.347753	7557.095034
406.500343	7557.236872
406.652934	7575.000000
406.805524	7628.000000
407.110704	7576.000000
407.263294	7689.000000
407.415885	7630.000000
407.568475	7661.000000
407.873655	7500.000000
408.026246	7557.344941
408.178836	7512.000000
408.331426	7693.000000
408.484016	7591.000000
408.789197	7513.000000
408.941787	7505.000000
409.094377	7501.000000
409.246967	7652.000000
409.399557	7641.000000
409.704738	7736.000000
409.857328	7498.000000
410.009918	7557.666174
410.162509	7557.678444
410.315099	7703.000000
410.467689	7557.717794
410.772869	7538.000000
410.925460	7703.000000
411.078050	7575.000000
411.230640	8020.000000
411.383230	7498.000000
411.688411	7580.000000
411.841001	7657.000000
411.993591	7512.000000
412.146181	7641.000000
412.298772	7557.523364
412.603952	7557.438442
412.756542	7590.000000
412.909133	7561.000000
413.061723	7557.362522
413.366903	7608.000000
413.519493	7561.000000
413.672084	7749.000000
413.977264	7557.356967
414.129854	7524.000000
414.282444	7532.000000
414.435035	7543.000000
414.587625	7569.000000
414.740215	7583.000000
415.045396	7556.947248
415.197986	7529.000000
415.350576	7557.080786
415.503166	7557.202153
415.655756	7559.000000
415.960937	7557.128360
416.113527	7557.289486
416.266117	7557.248491
416.418708	7581.000000
416.571298	7489.000000
416.876478	7567.000000
417.029068	7761.000000
417.181659	7563.000000
417.334249	7671.000000
417.486839	7607.000000
417.792020	7557.328628
417.944610	7748.000000
418.097200	7509.000000
418.249790	7605.000000
418.402380	7513.000000
418.707561	7570.000000
418.860151	7561.000000
419.012741	7519.000000
419.165332	7732.000000
419.317922	7540.000000
419.623102	7557.283086
419.775692	7672.000000
419.928283	7557.198860
420.080873	7610.000000
420.233463	7591.000000
420.538643	7574.000000
420.691234	7612.000000
420.843824	7611.000000
420.996414	7557.573699
421.149004	7514.000000
421.454185	7576.000000
421.606775	7557.649575
421.759365	7557.573163
421.911955	7626.000000
422.217136	7650.000000
422.369726	7553.000000
422.522316	7753.000000
422.674907	7723.000000
422.827497	7549.000000
422.980087	7619.000000
423.132677	7588.000000
423.285267	7592.000000
423.590448	7484.000000
423.743038	7594.000000
423.895628	7557.664834
424.048219	7668.000000
424.200809	7557.896091
424.505989	7618.000000
424.658579	7573.000000
424.811170	7688.000000
424.963760	7557.792503
425.116350	7639.000000
425.268940	7526.000000
425.574121	7575.000000
425.726711	7602.000000
425.879301	7657.000000
426.184482	7666.000000
426.337072	7662.000000
426.489662	7530.000000
426.642252	7558.045035
426.794842	7558.058834
426.947433	7558.045010
427.252613	7543.000000
427.405203	7667.000000
427.557794	7728.000000
427.862974	7580.000000
428.015564	7757.000000
428.168154	7596.000000
428.320745	7674.000000
428.473335	7550.000000
428.625925	7547.000000
428.931106	7541.000000
429.083696	7558.047780
429.236286	7589.000000
429.388876	7828.000000
429.541466	7503.000000
429.694057	7557.914614
429.999237	7591.000000
430.151827	7513.000000
430.304417	7691.000000
430.457008	7534.000000
430.609598	7557.853502
430.914778	7614.000000
431.067369	7585.000000
431.219959	7484.000000
431.372549	7557.927954
431.677729	7560.000000
431.830320	7557.975726
431.982910	7603.000000
432.135500	7558.052687
432.288090	7659.000000
432.593271	7553.000000
432.745861	7540.000000
432.898451	7624.000000
433.051041	7557.934786
433.356222	7729.000000
433.508812	7557.957759
433.661402	7620.000000
433.813993	7544.000000
433.966583	7626.000000
434.119173	7540.000000
434.424353	7557.878585
434.576944	7498.000000
434.729534	7489.000000
434.882124	7657.000000
435.034714	7496.000000
435.339895	7544.000000
435.492485	7531.000000
435.645075	7585.000000
435.797665	7778.000000
435.950256	7558.058844
436.255436	7569.000000
436.408026	7529.000000
436.560616	7565.000000
436.713207	7511.000000
436.865797	7546.000000
437.170977	7661.000000
437.323568	7558.359533
437.476158	7724.000000
437.628748	7614.000000
437.933928	7514.000000
437.933928	7775.000000
438.239109	7544.000000
438.391699	7822.000000
438.544289	7496.000000
438.849470	7656.000000
438.849470	7602.000000
439.154650	7516.000000
439.307240	7771.000000
439.459831	7506.000000
439.765011	7569.000000
439.917601	7558.263575
440.070192	7519.000000
440.222782	7558.244014
440.375372	7558.000000
440.680552	7558.387482
440.833143	7560.000000
440.985733	7637.000000
441.138323	7591.000000
441.290913	7639.000000
441.443503	7633.000000
441.748684	7611.000000
441.901274	7658.000000
442.053864	7483.000000
442.206455	7722.000000
442.359045	7543.000000
442.664225	7562.000000
442.816815	7524.000000
442.969406	7554.000000
443.121996	7558.589280
443.274586	7510.000000
443.579767	7540.000000
443.732357	7574.000000
443.884947	7691.000000
444.037537	7520.000000
444.190127	7751.000000
444.495308	7494.000000
444.647898	7598.000000
444.800488	7779.000000
444.953079	7542.000000
445.105669	7558.762341
445.410849	7523.000000
445.563439	7511.000000
445.716030	7688.000000
445.868620	7558.920238
446.021210	7586.000000
446.326390	7698.000000
446.478981	7525.000000
446.631571	7576.000000
446.784161	7540.000000
447.089342	7815.000000
447.089342	7669.000000
447.394522	7597.000000
447.547112	7578.000000
447.699702	7558.553075
448.004883	7496.000000
448.157473	7511.000000
448.310063	7719.000000
448.462654	7529.000000
448.615244	7497.000000
448.920424	7655.000000
449.073014	7558.986281
449.225605	7488.000000
449.378195	7558.930951
449.530785	7558.959712
449.683375	7546.000000
449.988556	7593.000000
450.141146	7574.000000
450.293736	7630.000000
450.446326	7574.000000
450.598917	7793.000000
450.904097	7709.000000
451.056687	7589.000000
451.209277	7621.000000
451.361868	7527.000000
451.667048	7729.000000
451.819638	7675.000000
451.972229	7559.078480
452.124819	7554.000000
452.277409	7558.903310
452.429999	7626.000000
452.735180	7568.000000
452.887770	7543.000000
453.040360	7559.000000
453.192950	7657.000000
453.345541	7502.000000
453.650721	7587.000000
453.803311	7490.000000
453.955901	7546.000000
454.108492	7559.095176
454.261082	7564.000000
454.413672	7672.000000
454.718853	7559.188901
454.871443	7776.000000
455.024033	7496.000000
455.176623	7519.000000
455.329213	7560.000000
455.634394	7686.000000
455.786984	7819.000000
455.939574	7559.210236
456.092164	7552.000000
456.244755	7605.000000
456.549935	7524.000000
456.702525	7493.000000
456.855116	7558.819798
457.007706	7562.000000
457.160296	7558.788583
457.465476	7768.000000
457.618067	7723.000000
457.770657	7558.894674
457.923247	7603.000000
458.228428	7564.000000
458.381018	7558.709714
458.533608	7558.696191
458.686198	7522.000000
458.838788	7558.710333
458.991379	7552.000000
459.296559	7597.000000
459.449149	7513.000000
459.601740	7554.000000
459.754330	7558.900452
460.059510	7503.000000
460.212100	7601.000000
460.364691	7545.000000
460.517281	7605.000000
460.822461	7569.000000
460.975051	7615.000000
461.127642	7566.000000
461.280232	7697.000000
461.432822	7578.000000
461.585412	7574.000000
461.738003	7558.977820
462.043183	7542.000000
462.195773	7649.000000
462.348363	7654.000000
462.500954	7524.000000
462.806134	7526.000000
462.958724	7544.000000
463.111315	7591.000000
463.263905	7600.000000
463.416495	7589.000000
463.721675	7649.000000
463.874266	7576.000000
464.026856	7558.697867
464.179446	7516.000000
464.332036	7554.000000
464.484627	7498.000000
464.789807	7558.695232
464.942397	7594.000000
465.094987	7558.844857
465.247578	7608.000000
465.400168	7488.000000
465.705348	7609.000000
465.857939	7638.000000
466.010529	7672.000000
466.163119	7579.000000
466.315709	7529.000000
466.620890	7529.000000
466.773480	7661.000000
466.926070	7576.000000
467.078660	7549.000000
467.231250	7622.000000
467.536431	7559.053947
467.689021	7558.943981
467.841611	7825.000000
467.994202	7510.000000
468.299382	7600.000000
468.451972	7593.000000
468.604562	7561.000000
468.757153	7591.000000
468.909743	7590.000000
469.062333	7627.000000
469.367514	7625.000000
469.520104	7558.938866
469.672694	7515.000000
469.977874	7520.000000
469.977874	7520.000000
470.283055	7633.000000
470.435645	7498.000000
470.588235	7577.000000
470.740826	7558.751657
470.893416	7485.000000
471.046006	7558.810338
471.351186	7944.000000
471.503777	7519.000000
471.656367	7558.715260
471.961547	7565.000000
472.114137	7558.827207
472.266728	7531.000000
472.419318	7504.000000
472.571908	7704.000000
472.877089	7558.798003
473.029679	7855.000000
473.182269	7561.000000
473.334859	7485.000000
473.487449	7558.674135
473.792630	7631.000000
473.945220	7606.000000
474.097810	7523.000000
474.250401	7558.809147
474.402991	7540.000000
474.708171	7566.000000
474.860761	7535.000000
475.013352	7585.000000
475.165942	7620.000000
475.318532	7530.000000
475.623713	7559.085740
475.776303	7717.000000
475.928893	7695.000000
476.081483	7524.000000
476.234073	7717.000000
476.539254	7586.000000
476.691844	7686.000000
476.844434	7634.000000
476.997024	7558.932562
477.149615	7568.000000
477.454795	7657.000000
477.607385	7558.812086
477.759976	7486.000000
477.912566	7664.000000
478.217746	7537.000000
478.370336	7577.000000
478.522927	7552.000000
478.675517	7535.000000
478.828107	7558.894748
478.980697	7560.000000
479.285878	7559.011488
479.438468	7505.000000
479.591058	7559.102920
479.743648	7521.000000
479.896239	7724.000000
480.048829	7580.000000
480.354009	7574.000000
480.506600	7518.000000
480.659190	7793.000000
480.964370	7592.000000
481.116960	7678.000000
481.269551	7582.000000
481.422141	7730.000000
481.574731	7578.000000
481.879911	7762.000000
482.032502	7510.000000
482.185092	7653.000000
482.337682	7544.000000
482.490272	7502.000000
482.642863	7671.000000
482.948043	7559.504836
483.100633	7655.000000
483.253223	7582.000000
483.405814	7559.459078
483.558404	7506.000000
483.863584	7699.000000
484.016175	7519.000000
484.168765	7572.000000
484.321355	7531.000000
484.473945	7687.000000
484.779126	7728.000000
484.931716	7550.000000
485.084306	7559.775122
485.236896	7671.000000
485.389487	7559.861752
485.694667	7645.000000
485.847257	7559.841981
485.999847	7862.000000
486.152438	7517.000000
486.305028	7754.000000
486.610208	7561.000000
486.762799	7542.000000
486.915389	7799.000000
487.067979	7606.000000
487.220569	7527.000000
487.373159	7565.000000
487.678340	7550.000000
487.830930	7559.374082
487.983520	7496.000000
488.136110	7531.000000
488.288701	7489.000000
488.593881	7523.000000
488.746471	7493.000000
488.899062	7484.000000
489.051652	7642.000000
489.204242	7569.000000
489.509422	7544.000000
489.662013	7559.273294
489.814603	7500.000000
489.967193	7559.172123
490.119783	7559.134101
490.272374	7614.000000
490.577554	7525.000000
490.730144	7627.000000
490.882734	7559.018608
491.035325	7558.969967
491.187915	7652.000000
491.493095	7822.000000
491.645686	7559.199520
491.798276	7542.000000
491.950866	7559.005944
492.103456	7752.000000
492.256046	7559.253106
492.408637	7559.110428
492.713817	7559.132882
492.866407	7550.000000
493.018997	7578.000000
493.171588	7582.000000
493.324178	7618.000000
493.629358	7559.014677
493.781949	7623.000000
493.934539	7537.000000
494.087129	7764.000000
494.239719	7525.000000
494.544900	7595.000000
494.697490	7525.000000
494.850080	7559.216608
495.002670	7589.000000
495.155261	7559.213847
495.460441	7491.000000
495.613031	7664.000000
495.765621	7599.000000
495.918212	7607.000000
496.070802	7581.000000
496.375982	7555.000000
496.528573	7638.000000
496.681163	7686.000000
496.986343	7546.000000
496.986343	7504.000000
497.291524	7505.000000
497.444114	7606.000000
497.596704	7559.063890
497.749294	7558.000000
498.054475	7570.000000
498.207065	7508.000000
498.359655	7559.103166
498.512245	7614.000000
498.664836	7539.000000
498.970016	7555.000000
499.122606	7559.136717
499.275196	7540.000000
499.427787	7668.000000
499.580377	7536.000000
499.732967	7628.000000
500.038148	7651.000000
500.190738	7583.000000
500.343328	7680.000000
500.648508	7573.000000
500.801099	7510.000000
500.953689	7558.801123
501.106279	7506.000000
501.258869	7587.000000
501.411460	7520.000000
501.716640	7600.000000
501.869230	7558.648257
502.021820	7558.691471
502.174411	7631.000000
502.327001	7558.620327
502.632181	7511.000000
502.784771	7493.000000
502.937362	7558.487523
503.089952	7558.559688
503.242542	7558.580605
503.547723	7680.000000
503.700313	7522.000000
503.852903	7671.000000
504.005493	7558.643554
504.158083	7552.000000
504.310674	7586.000000
504.615854	7499.000000
504.768444	7510.000000
504.921035	7612.000000
505.073625	7593.000000
505.378805	7558.673353
505.531395	7648.000000
505.683986	7731.000000
505.836576	7558.929350
505.989166	7625.000000
506.294347	7666.000000
506.446937	7533.000000
506.599527	7528.000000
506.752117	7521.000000
506.904707	7520.000000
507.057298	7645.000000
507.362478	7600.000000
507.515068	7523.000000
507.667659	7841.000000
507.820249	7559.043844
507.972839	7712.000000
508.278019	7558.891138
508.430610	7643.000000
508.583200	7568.000000
508.735790	7623.000000
509.040970	7754.000000
509.193561	7559.044256
509.346151	7564.000000
509.498741	7651.000000
509.651331	7558.866136
509.956512	7558.848342
510.109102	7609.000000
510.261692	7596.000000
510.414282	7718.000000
510.566873	7574.000000
510.719463	7536.000000
511.024643	7586.000000
511.177234	7527.000000
511.329824	7558.751735
511.482414	7524.000000
511.787594	7621.000000
511.940185	7558.834083
512.092775	7687.000000
512.245365	7511.000000
512.397955	7520.000000
512.550546	7507.000000
512.855726	7528.000000
513.008316	7711.000000
513.160906	7496.000000
513.313497	7533.000000
513.466087	7558.926986
513.771267	7716.000000
513.923857	7559.151311
514.076448	7602.000000
514.229038	7571.000000
514.381628	7645.000000
514.534218	7598.000000
514.839399	7655.000000
514.991989	7681.000000
515.144579	7522.000000
515.297169	7542.000000
515.449760	7679.000000
515.602350	7639.000000
515.907530	7648.000000
516.060121	7559.296767
516.212711	7760.000000
516.365301	7559.410824
516.517891	7510.000000
516.823072	7597.000000
516.975662	7521.000000
517.128252	7511.000000
517.280842	7593.000000
517.433433	7809.000000
517.738613	7685.000000
517.891203	7532.000000
518.043793	7617.000000
518.196384	7586.000000
518.348974	7559.149705
518.654154	7559.092611
518.806744	7559.066589
518.959335	7606.000000
519.111925	7486.000000
519.264515	7559.086558
519.569696	7802.000000
519.722286	7644.000000
519.874876	7543.000000
520.027466	7559.067416
520.180056	7507.000000
520.332647	7487.000000
520.637827	7514.000000
520.790417	7730.000000
520.943008	7532.000000
521.095598	7523.000000
521.248188	7590.000000
521.553368	7595.000000
521.705959	7488.000000
522.011139	7559.267944
522.011139	7672.000000
522.163729	7542.000000
522.468910	7616.000000
522.621500	7663.000000
522.774090	7559.520454
522.926680	7583.000000
523.079271	7535.000000
523.384451	7722.000000
523.537041	7745.000000
523.689631	7544.000000
523.994812	7624.000000
523.994812	7585.000000
524.299992	7635.000000
524.452583	7681.000000
524.605173	7540.000000
524.757763	7646.000000
525.062943	7559.743606
525.215534	7559.592193
525.368124	7498.000000
525.520714	7823.000000
525.825895	7581.000000
525.978485	7577.000000
526.131075	7573.000000
526.283665	7550.000000
526.436255	7709.000000
526.741436	7605.000000
526.894026	7648.000000
527.046616	7559.373842
527.199207	7559.453011
527.351797	7684.000000
527.656977	7559.584093
527.809567	7567.000000
527.962158	7533.000000
528.114748	7614.000000
528.267338	7559.540257
528.419928	7559.514530
528.725109	7541.000000
528.877699	7559.565608
529.030289	7789.000000
529.182879	7758.000000
529.335470	7559.777155
529.640650	7584.000000
529.793240	7500.000000
529.945830	7559.639442
530.098421	7664.000000
530.251011	7568.000000
530.556191	7657.000000
530.708782	7572.000000
530.861372	7700.000000
531.013962	7595.000000
531.166552	7546.000000
531.471733	7617.000000
531.624323	7559.563678
531.776913	7646.000000
531.929503	7559.480043
532.082094	7670.000000
532.234684	7599.000000
532.539864	7562.000000
532.692454	7559.353086
532.845045	7570.000000
532.997635	7543.000000
533.302815	7559.370143
533.455406	7559.427443
533.607996	7559.432746
533.760586	7559.484794
533.913176	7690.000000
534.065766	7500.000000
534.370947	7513.000000
534.523537	7559.452739
534.676127	7622.000000
534.828717	7629.000000
534.981308	7559.467894
535.286488	7647.000000
535.439078	7569.000000
535.591669	7654.000000
535.744259	7551.000000
536.049439	7612.000000
536.202029	7570.000000
536.354620	7493.000000
536.507210	7638.000000
536.659800	7520.000000
536.964981	7559.627829
537.117571	7671.000000
537.270161	7582.000000
537.422751	7559.830397
537.727932	7661.000000
537.880522	7652.000000
538.033112	7638.000000
538.185702	7726.000000
538.338293	7489.000000
538.490883	7559.838545
538.796063	7652.000000
538.948653	7771.000000
539.101244	7725.000000
539.253834	7493.000000
539.406424	7619.000000
539.711604	7572.000000
539.864195	7510.000000
540.016785	7559.690134
540.169375	7640.000000
540.321965	7643.000000
540.474556	7514.000000
540.779736	7606.000000
540.932326	7567.000000
541.084916	7559.641593
541.237507	7557.000000
541.390097	7559.564518
541.695277	7519.000000
541.847868	7511.000000
542.000458	7544.000000
542.153048	7554.000000
542.305638	7559.562467
542.610819	7713.000000
542.763409	7517.000000
542.915999	7496.000000
543.068589	7547.000000
543.221180	7559.380652
543.526360	7517.000000
543.678950	7591.000000
543.831540	7653.000000
543.984131	7559.220202
544.136721	7564.000000
544.289311	7503.000000
544.594491	7622.000000
544.747082	7559.179775
544.899672	7496.000000
545.052262	7559.128493
545.204852	7559.116791
545.510033	7559.052395
545.662623	7559.073056
545.815213	7535.000000
545.967803	7747.000000
546.120394	7559.171055
546.272984	7510.000000
546.578164	7563.000000
546.730755	7616.000000
546.883345	7532.000000
547.035935	7559.083301
547.341115	7559.108155
547.493706	7598.000000
547.646296	7559.048303
547.798886	7701.000000
547.951476	7515.000000
548.256657	7685.000000
548.409247	7497.000000
548.561837	7548.000000
548.714427	7596.000000
548.867018	7519.000000
549.172198	7579.000000
549.324788	7559.399284
549.477379	7505.000000
549.629969	7779.000000
549.782559	7592.000000
549.935149	7614.000000
550.240330	7587.000000
550.392920	7683.000000
550.545510	7628.000000
550.698100	7485.000000
551.003281	7757.000000
551.155871	7593.000000
551.308461	7603.000000
551.461051	7643.000000
551.766232	7559.718245
551.918822	7514.000000
552.071412	7639.000000
552.224002	7895.000000
552.376593	7721.000000
552.529183	7519.000000
552.834363	7528.000000
552.986954	7667.000000
553.139544	7570.000000
553.292134	7670.000000
553.444724	7521.000000
553.749905	7643.000000
553.902495	7596.000000
554.055085	7581.000000
554.207675	7587.000000
554.512856	7639.000000
554.665446	7567.000000
554.818036	7511.000000
554.970626	7559.807263
555.123217	7553.000000
555.275807	7592.000000
555.580987	7485.000000
555.733577	7503.000000
555.886168	7798.000000
556.038758	7642.000000
556.343938	7571.000000
556.496529	7559.587552
556.649119	7621.000000
556.801709	7626.000000
556.954299	7559.571728
557.259480	7559.578926
557.412070	7557.000000
557.564660	7559.522054
557.717250	7617.000000
557.869841	7557.000000
558.175021	7559.604327
558.327611	7492.000000
558.480201	7559.641106
558.785382	7609.000000
558.937972	7504.000000
559.090562	7640.000000
559.243153	7511.000000
559.395743	7500.000000
559.700923	7647.000000
559.853513	7649.000000
560.006104	7543.000000
560.158694	7633.000000
560.311284	7623.000000
560.463874	7595.000000
560.769055	7643.000000
560.921645	7586.000000
561.074235	7559.773875
561.226825	7638.000000
561.379416	7511.000000
561.684596	7611.000000
561.837186	7496.000000
561.989776	7896.000000
562.142367	7612.000000
562.294957	7559.791910
562.600137	7574.000000
562.752728	7559.825538
562.905318	7497.000000
563.057908	7905.000000
563.210498	7546.000000
563.363088	7502.000000
563.668269	7559.788605
563.820859	7573.000000
563.973449	7563.000000
564.126040	7559.885244
564.278630	7544.000000
564.431220	7680.000000
564.736400	7601.000000
564.888991	7624.000000
565.041581	7568.000000
565.194171	7590.000000
565.499351	7559.923838
565.651942	7613.000000
565.804532	7775.000000
565.957122	7559.982659
566.109712	7503.000000
566.262303	7575.000000
566.567483	7628.000000
566.720073	7606.000000
566.872663	7560.122342
567.025254	7554.000000
[truncated: 181 more rows]
