# Supplementary material for: Universal inter-molecular radical transfer reactions on metal surfaces
Source: Nat Commun. 2024 Apr 8;15:3030. doi: 10.1038/s41467-024-47252-1 (PMC11001993; doi:10.1038/s41467-024-47252-1)
Supplement: Supplementary file 4 — Source Data [file 41467_2024_47252_MOESM4_ESM.zip › Source data/Figure_S10f/CONTCAR_AgOrgano_IM]

Ag  C  H 
 1.0000000000000000
    23.1931024229187592    0.0000000000000000    0.0000000000000000
     0.0000000000000000   20.0858158908220581    0.0000000000000000
     0.0000000000000000    0.0000000000000000   37.1014083110324009
  Ag   C   H
 257  14  11
Selective dynamics
Cartesian
  0.0000000000000000  0.0000000000000000 14.9999999483760380   F   F   F
  2.8991378028648449  0.0000000000000000 14.9999999483760380   F   F   F
  5.7982756057296898  0.0000000000000000 14.9999999483760380   F   F   F
  8.6974134085945352  0.0000000000000000 14.9999999483760380   F   F   F
 11.5965512114593796  0.0000000000000000 14.9999999483760380   F   F   F
 14.4956890143242241  0.0000000000000000 14.9999999483760380   F   F   F
 17.3948268171890703  0.0000000000000000 14.9999999483760380   F   F   F
 20.2939646200539130  0.0000000000000000 14.9999999483760380   F   F   F
  1.4495689014324225  2.5107269863527573 14.9999999483760380   F   F   F
  4.3487067042972676  2.5107269863527573 14.9999999483760380   F   F   F
  7.2478445071621120  2.5107269863527573 14.9999999483760380   F   F   F
 10.1469823100269565  2.5107269863527573 14.9999999483760380   F   F   F
 13.0461201128918045  2.5107269863527573 14.9999999483760380   F   F   F
 15.9452579157566472  2.5107269863527573 14.9999999483760380   F   F   F
 18.8443957186214917  2.5107269863527573 14.9999999483760380   F   F   F
 21.7435335214863379  2.5107269863527573 14.9999999483760380   F   F   F
  0.0000000000000000  5.0214539727055145 14.9999999483760380   F   F   F
  2.8991378028648449  5.0214539727055145 14.9999999483760380   F   F   F
  5.7982756057296898  5.0214539727055145 14.9999999483760380   F   F   F
  8.6974134085945352  5.0214539727055145 14.9999999483760380   F   F   F
 11.5965512114593796  5.0214539727055145 14.9999999483760380   F   F   F
 14.4956890143242241  5.0214539727055145 14.9999999483760380   F   F   F
 17.3948268171890703  5.0214539727055145 14.9999999483760380   F   F   F
 20.2939646200539130  5.0214539727055145 14.9999999483760380   F   F   F
  1.4495689014324225  7.5321809590582713 14.9999999483760380   F   F   F
  4.3487067042972676  7.5321809590582713 14.9999999483760380   F   F   F
  7.2478445071621120  7.5321809590582713 14.9999999483760380   F   F   F
 10.1469823100269565  7.5321809590582713 14.9999999483760380   F   F   F
 13.0461201128918045  7.5321809590582713 14.9999999483760380   F   F   F
 15.9452579157566472  7.5321809590582713 14.9999999483760380   F   F   F
 18.8443957186214917  7.5321809590582713 14.9999999483760380   F   F   F
 21.7435335214863379  7.5321809590582713 14.9999999483760380   F   F   F
  0.0000000000000000 10.0429079454110290 14.9999999483760380   F   F   F
  2.8991378028648449 10.0429079454110290 14.9999999483760380   F   F   F
  5.7982756057296898 10.0429079454110290 14.9999999483760380   F   F   F
  8.6974134085945352 10.0429079454110290 14.9999999483760380   F   F   F
 11.5965512114593796 10.0429079454110290 14.9999999483760380   F   F   F
 14.4956890143242241 10.0429079454110290 14.9999999483760380   F   F   F
 17.3948268171890703 10.0429079454110290 14.9999999483760380   F   F   F
 20.2939646200539130 10.0429079454110290 14.9999999483760380   F   F   F
  1.4495689014324225 12.5536349317637868 14.9999999483760380   F   F   F
  4.3487067042972676 12.5536349317637868 14.9999999483760380   F   F   F
  7.2478445071621120 12.5536349317637868 14.9999999483760380   F   F   F
 10.1469823100269565 12.5536349317637868 14.9999999483760380   F   F   F
 13.0461201128918045 12.5536349317637868 14.9999999483760380   F   F   F
 15.9452579157566472 12.5536349317637868 14.9999999483760380   F   F   F
 18.8443957186214917 12.5536349317637868 14.9999999483760380   F   F   F
 21.7435335214863379 12.5536349317637868 14.9999999483760380   F   F   F
  0.0000000000000000 15.0643619181165427 14.9999999483760380   F   F   F
  2.8991378028648449 15.0643619181165427 14.9999999483760380   F   F   F
  5.7982756057296898 15.0643619181165427 14.9999999483760380   F   F   F
  8.6974134085945352 15.0643619181165427 14.9999999483760380   F   F   F
 11.5965512114593796 15.0643619181165427 14.9999999483760380   F   F   F
 14.4956890143242241 15.0643619181165427 14.9999999483760380   F   F   F
 17.3948268171890703 15.0643619181165427 14.9999999483760380   F   F   F
 20.2939646200539130 15.0643619181165427 14.9999999483760380   F   F   F
  1.4495689014324225 17.5750889044693004 14.9999999483760380   F   F   F
  4.3487067042972676 17.5750889044693004 14.9999999483760380   F   F   F
  7.2478445071621120 17.5750889044693004 14.9999999483760380   F   F   F
 10.1469823100269565 17.5750889044693004 14.9999999483760380   F   F   F
 13.0461201128918045 17.5750889044693004 14.9999999483760380   F   F   F
 15.9452579157566472 17.5750889044693004 14.9999999483760380   F   F   F
 18.8443957186214917 17.5750889044693004 14.9999999483760380   F   F   F
 21.7435335214863379 17.5750889044693004 14.9999999483760380   F   F   F
  1.4495689014324225  0.8369090624035965 17.3671362101407674   F   F   F
  4.3487067042972676  0.8369090624035965 17.3671362101407674   F   F   F
  7.2478445071621120  0.8369090624035965 17.3671362101407674   F   F   F
 10.1469823100269565  0.8369090624035965 17.3671362101407674   F   F   F
 13.0461201128918045  0.8369090624035965 17.3671362101407674   F   F   F
 15.9452579157566472  0.8369090624035965 17.3671362101407674   F   F   F
 18.8443957186214917  0.8369090624035965 17.3671362101407674   F   F   F
 21.7435335214863379  0.8369090624035965 17.3671362101407674   F   F   F
  0.0000000000000000  3.3476360487563541 17.3671362101407674   F   F   F
  2.8991378028648449  3.3476360487563541 17.3671362101407674   F   F   F
  5.7982756057296898  3.3476360487563541 17.3671362101407674   F   F   F
  8.6974134085945352  3.3476360487563541 17.3671362101407674   F   F   F
 11.5965512114593796  3.3476360487563541 17.3671362101407674   F   F   F
 14.4956890143242241  3.3476360487563541 17.3671362101407674   F   F   F
 17.3948268171890703  3.3476360487563541 17.3671362101407674   F   F   F
 20.2939646200539130  3.3476360487563541 17.3671362101407674   F   F   F
  1.4495689014324225  5.8583630351091109 17.3671362101407674   F   F   F
  4.3487067042972676  5.8583630351091109 17.3671362101407674   F   F   F
  7.2478445071621120  5.8583630351091109 17.3671362101407674   F   F   F
 10.1469823100269565  5.8583630351091109 17.3671362101407674   F   F   F
 13.0461201128918045  5.8583630351091109 17.3671362101407674   F   F   F
 15.9452579157566472  5.8583630351091109 17.3671362101407674   F   F   F
 18.8443957186214917  5.8583630351091109 17.3671362101407674   F   F   F
 21.7435335214863379  5.8583630351091109 17.3671362101407674   F   F   F
  0.0000000000000000  8.3690900214618686 17.3671362101407674   F   F   F
  2.8991378028648449  8.3690900214618686 17.3671362101407674   F   F   F
  5.7982756057296898  8.3690900214618686 17.3671362101407674   F   F   F
  8.6974134085945352  8.3690900214618686 17.3671362101407674   F   F   F
 11.5965512114593796  8.3690900214618686 17.3671362101407674   F   F   F
 14.4956890143242241  8.3690900214618686 17.3671362101407674   F   F   F
 17.3948268171890703  8.3690900214618686 17.3671362101407674   F   F   F
 20.2939646200539130  8.3690900214618686 17.3671362101407674   F   F   F
  1.4495689014324225 10.8798170078146264 17.3671362101407674   F   F   F
  4.3487067042972676 10.8798170078146264 17.3671362101407674   F   F   F
  7.2478445071621120 10.8798170078146264 17.3671362101407674   F   F   F
 10.1469823100269565 10.8798170078146264 17.3671362101407674   F   F   F
 13.0461201128918045 10.8798170078146264 17.3671362101407674   F   F   F
 15.9452579157566472 10.8798170078146264 17.3671362101407674   F   F   F
 18.8443957186214917 10.8798170078146264 17.3671362101407674   F   F   F
 21.7435335214863379 10.8798170078146264 17.3671362101407674   F   F   F
  0.0000000000000000 13.3905439941673823 17.3671362101407674   F   F   F
  2.8991378028648449 13.3905439941673823 17.3671362101407674   F   F   F
  5.7982756057296898 13.3905439941673823 17.3671362101407674   F   F   F
  8.6974134085945352 13.3905439941673823 17.3671362101407674   F   F   F
 11.5965512114593796 13.3905439941673823 17.3671362101407674   F   F   F
 14.4956890143242241 13.3905439941673823 17.3671362101407674   F   F   F
 17.3948268171890703 13.3905439941673823 17.3671362101407674   F   F   F
 20.2939646200539130 13.3905439941673823 17.3671362101407674   F   F   F
  1.4495689014324225 15.9012709805201400 17.3671362101407674   F   F   F
  4.3487067042972676 15.9012709805201400 17.3671362101407674   F   F   F
  7.2478445071621120 15.9012709805201400 17.3671362101407674   F   F   F
 10.1469823100269565 15.9012709805201400 17.3671362101407674   F   F   F
 13.0461201128918045 15.9012709805201400 17.3671362101407674   F   F   F
 15.9452579157566472 15.9012709805201400 17.3671362101407674   F   F   F
 18.8443957186214917 15.9012709805201400 17.3671362101407674   F   F   F
 21.7435335214863379 15.9012709805201400 17.3671362101407674   F   F   F
  0.0000000000000000 18.4119979668728959 17.3671362101407674   F   F   F
  2.8991378028648449 18.4119979668728959 17.3671362101407674   F   F   F
  5.7982756057296898 18.4119979668728959 17.3671362101407674   F   F   F
  8.6974134085945352 18.4119979668728959 17.3671362101407674   F   F   F
 11.5965512114593796 18.4119979668728959 17.3671362101407674   F   F   F
 14.4956890143242241 18.4119979668728959 17.3671362101407674   F   F   F
 17.3948268171890703 18.4119979668728959 17.3671362101407674   F   F   F
 20.2939646200539130 18.4119979668728959 17.3671362101407674   F   F   F
 -0.0014751827206200  1.6711900141761458 19.7135877073180907   T   T   T
  2.8978625618893119  1.6711836954236983 19.7140062921369399   T   T   T
  5.7974224844053399  1.6729663365126652 19.7136746598599366   T   T   T
  8.6961040169806942  1.6753601998424070 19.7133042247451016   T   T   T
 11.5956294571224259  1.6808530582255181 19.7119740180846037   T   T   T
 14.4965596579430738  1.6779961232347504 19.7144206646971831   T   T   T
 17.3953860419614088  1.6727014226712216 19.7143590555180772   T   T   T
 20.2933130016070216  1.6722760842118662 19.7139990393836619   T   T   T
  1.4453929267931844  4.1801429201189437 19.7154935786078909   T   T   T
  4.3436040492778680  4.1802939800426122 19.7139383729764219   T   T   T
  7.2441824672944728  4.1838618332031965 19.7134633014503358   T   T   T
 10.1450696715742872  4.1873164105402747 19.7131088723663659   T   T   T
 13.0472180634211057  4.1866894834998201 19.7134891356060216   T   T   T
 15.9469261999698428  4.1833515154206804 19.7138328750381540   T   T   T
 18.8432941841534003  4.1812284079041930 19.7144336805494831   T   T   T
 21.7406866303466373  4.1798561252727806 19.7146699884304724   T   T   T
 -0.0068380379713548  6.6879150063425268 19.7145955621115938   T   T   T
  2.8882358048931156  6.6866653398678553 19.7092341524837309   T   T   T
  5.7925458449264573  6.6920650732287044 19.7109288115047612   T   T   T
  8.6927856974294571  6.6945183938596351 19.7122640746095250   T   T   T
 11.5993857262907820  6.6943591207967597 19.7099436858816084   T   T   T
 14.4988950943092956  6.6919963598489689 19.7132543023618112   T   T   T
 17.3954378710830042  6.6911467373769087 19.7139468902958868   T   T   T
 20.2910629891665515  6.6896068039983723 19.7141627369978778   T   T   T
  1.4364152213565693  9.1978759576849445 19.7077742465614918   T   T   T
  4.3346614983229301  9.1985941277287093 19.7077086205704433   T   T   T
  7.2385015965561923  9.2114564256353031 19.7386972637082074   T   T   T
 10.1422542569086822  9.2027895986022248 19.7192014815902787   T   T   T
 13.0534065330961422  9.2007501007874346 19.7067246182072822   T   T   T
 15.9514105553454169  9.2007598485994251 19.7136915926007177   T   T   T
 18.8451591325397843  9.2016544687445165 19.7156721730943794   T   T   T
 21.7381669855348107  9.2008531906444748 19.7150059907173194   T   T   T
 -0.0044476907160604 11.7137791254709533 19.7140874145169427   T   T   T
  2.8881248856176565 11.7129662658037255 19.7039194693717370   T   T   T
  5.7954202906514212 11.7164279360862835 19.7115357617346518   T   T   T
  8.6957356299423552 11.7054294180634741 19.7020377829078193   T   T   T
 11.5978170946543759 11.7180384225005412 19.7147805750270990   T   T   T
 14.5088170450362437 11.7106067738018442 19.7058436713859564   T   T   T
 17.4022221007238187 11.7133561171200409 19.7138084365641433   T   T   T
 20.2947041222086391 11.7147697538042550 19.7149463261005700   T   T   T
  1.4525171122312024 14.2260955097188315 19.7149639609558491   T   T   T
  4.3578405354499488 14.2317905274486058 19.7091135524842542   T   T   T
  7.2674478159605336 14.2343855658433665 19.7407626079663991   T   T   T
 10.1423532209032103 14.2267210647790616 19.7131699733221488   T   T   T
 13.0433099625538329 14.2271742464366469 19.7225531028895311   T   T   T
 15.9506015984943996 14.2232669640289284 19.7122717912745493   T   T   T
 18.8480556758869362 14.2251268496144050 19.7142250030207755   T   T   T
 21.7448483105827641 14.2258083474243264 19.7144945693047546   T   T   T
  0.0008739705430811 16.7360144910558546 19.7141068900537633   T   T   T
  2.9008594745818397 16.7351564461326703 19.7150072112154469   T   T   T
  5.8004543032090714 16.7364119816122709 19.7151972963230513   T   T   T
  8.7008020155559507 16.7068793348626237 19.7567439235762912   T   T   T
 11.5949058673105352 16.7379606549234126 19.7098979545556539   T   T   T
 14.5020782523400769 16.7426082994709056 19.7044058734016474   T   T   T
 17.3980988139901847 16.7352727033500024 19.7142648934123201   T   T   T
 20.2947390904962823 16.7362581322398967 19.7144601337462397   T   T   T
  1.4491603976155021 19.2466101484581493 19.7135788123585414   T   T   T
  4.3503924544190609 19.2449993236586927 19.7149520511222214   T   T   T
  7.2510165748491389 19.2439198953173936 19.7106090611197082   T   T   T
 10.1456069419524102 19.2532582903726208 19.7046355283884296   T   T   T
 13.0468305370794351 19.2604888533440679 19.7026292567523313   T   T   T
 15.9474903345568286 19.2518257796180876 19.7119848147998198   T   T   T
 18.8451609226545713 19.2468419610876751 19.7152610887599344   T   T   T
 21.7432713194905745 19.2474005044240357 19.7136266095206416   T   T   T
 -0.0004146122287159 -0.0019878772147088 22.0739520239034732   T   T   T
  2.8976118172844481 -0.0033558762879803 22.0724397778271033   T   T   T
  5.7967688695264679 -0.0023128289831995 22.0705679496647882   T   T   T
  8.6929949126838792  0.0092084251865799 22.0708541611471887   T   T   T
 11.6016082812296002  0.0135133961598417 22.0699877674288238   T   T   T
 14.5053952366758185  0.0103821020813194 22.0747288456120536   T   T   T
 17.4007838621983488  0.0031468061603428 22.0774295085164276   T   T   T
 20.2957865043953127 -0.0007697509127633 22.0751495009985916   T   T   T
  1.4464620237206791  2.5049467253122182 22.0754131417909925   T   T   T
  4.3462906365583658  2.5067662269255195 22.0728037301244875   T   T   T
  7.2435040974140659  2.5105718174475262 22.0728045980080587   T   T   T
 10.1459642123905045  2.5145225419006012 22.0726710869511820   T   T   T
 13.0478041983039912  2.5141879914005343 22.0735544047204755   T   T   T
 15.9483783745561212  2.5126899124227502 22.0760617437559823   T   T   T
 18.8461148937273677  2.5100169083342312 22.0757697517868294   T   T   T
 21.7419939988983479  2.5066395164873354 22.0743319921520325   T   T   T
 -0.0052550481217123  5.0155784729808479 22.0775562800138907   T   T   T
  2.8895462109711003  5.0126958412859723 22.0778500923195544   T   T   T
  5.7903991559530192  5.0140326414703145 22.0758288314806492   T   T   T
  8.6928500570860212  5.0175474453188507 22.0742418088364012   T   T   T
 11.5967566239055024  5.0192172712797598 22.0732615276361273   T   T   T
 14.4993118520287094  5.0197579867770346 22.0732717524765540   T   T   T
 17.3973273118915515  5.0194182430750853 22.0753875954971441   T   T   T
 20.2925283009506146  5.0171872895536112 22.0756956130169826   T   T   T
  1.4375349322848985  7.5242629534497762 22.0747843850614736   T   T   T
  4.3285337982215601  7.5113440130978111 22.0606722357360923   T   T   T
  7.2352417508216336  7.5157822136245391 22.0675172288243608   T   T   T
 10.1510593946343270  7.5177076840947628 22.0646068694082977   T   T   T
 13.0502894994071337  7.5244913681865864 22.0728950385370872   T   T   T
 15.9489633082231759  7.5270476543741340 22.0758992430310812   T   T   T
 18.8442440388404933  7.5286939267074029 22.0756324983194077   T   T   T
 21.7378726183362616  7.5273442972511084 22.0757553851859534   T   T   T
 -0.0167260805030749 10.0384493460925537 22.0761863383839270   T   T   T
  2.8577869784856591 10.0384104313523572 22.0575276809091392   T   T   T
  5.7284406696386521 10.0262166138680850 22.0610587017697988   T   T   T
  8.7022845523131469 10.0181828138639446 22.0853108034161920   T   T   T
 11.6184827133670900 10.0229947405979853 22.0688818949755756   T   T   T
 14.5097906718808076 10.0301374910320469 22.0749481422322091   T   T   T
 17.3977369121292398 10.0415035057508906 22.0777432607305286   T   T   T
 20.2906606352939072 10.0411001645032805 22.0765124275266018   T   T   T
  1.4345090789862822 12.5532737729750288 22.0763094008737291   T   T   T
  4.3131968721579756 12.5647721737726883 22.0391540217725428   T   T   T
  7.2287739832779998 12.5250982747315724 22.0360528561059539   T   T   T
 10.1591449208845326 12.5011173778361986 22.0404389694490099   T   T   T
 13.0788805641617145 12.5279299041223666 22.0455846124784678   T   T   T
 15.9602883125701389 12.5527413809833153 22.0736971371196482   T   T   T
 18.8468196687061429 12.5538775184018885 22.0779688874534301   T   T   T
 21.7385053465702356 12.5523675907968535 22.0749940912056424   T   T   T
 -0.0008726110875680 15.0641653980111041 22.0721329219588576   T   T   T
  2.8957299770279583 15.0673059035386974 22.0769176260166802   T   T   T
  5.7998533065543691 15.0593489162276661 22.0811868544166501   T   T   T
  8.7106484611159889 15.0673577582741594 22.2215557645870057   T   T   T
 11.6190387875936274 15.0995075618619374 22.0269190896538660   T   T   T
 14.5255489173610979 15.0838130262043659 22.0494625236107318   T   T   T
 17.4071578629297363 15.0667594978093309 22.0776747623598837   T   T   T
 20.2967098885369701 15.0643274287198317 22.0754206080589626   T   T   T
  1.4499477020562908 17.5753266194402649 22.0728440674232225   T   T   T
  4.3501342327260382 17.5722105307754184 22.0752042987802000   T   T   T
  7.2445347192163476 17.5768052299038118 22.0757236922383591   T   T   T
 10.1489343947534589 17.6175911622514683 22.0560389729720825   T   T   T
 13.0648617401928338 17.6103217027693759 22.0395543354326264   T   T   T
 15.9617440089875124 17.5875338629836442 22.0704005776114371   T   T   T
 18.8501423039479121 17.5753888994455316 22.0779227992240195   T   T   T
 21.7450974437160660 17.5748901238818327 22.0736649192008265   T   T   T
  8.5697155328278996 13.0326084412721990 24.4113008536977247   T   T   T
  6.1368289739095880 11.1294422150166241 24.8145959986815257   T   T   T
  7.5344876948593660 11.2536684727795624 24.7069261393448834   T   T   T
  8.3177344519744647 10.0961150012876200 24.8963764571492518   T   T   T
  7.7215558212810178  8.8520284410518713 25.1504226226804661   T   T   T
  6.3319044904470028  8.7386125760163900 25.2270602128625363   T   T   T
  5.5426886398197173  9.8827012221865509 25.0669156452071284   T   T   T
 13.1037942076250769 13.2995354540657065 25.1668932133490522   T   T   T
 12.5599055577549699 14.5854675545550592 24.9338895791259922   T   T   T
 13.3811173679671960 15.7174058157701229 25.1174542046790563   T   T   T
 14.7126904225936599 15.5606471439890228 25.4987841509978317   T   T   T
 15.2454937705472595 14.2852397080547799 25.7116323469779324   T   T   T
 14.4337670820310802 13.1584570212900243 25.5546136742519607   T   T   T
 11.2247857966348317 14.6664975076176134 24.4420542537581547   T   T   T
 10.0252491591494106 14.4975717237572539 24.1212788422992119   T   T   T
  5.4956012610178284 12.0127066484916316 24.7275602414718207   T   T   T
  9.4108810056435654 10.1636504990889680 24.8957926084109786   T   T   T
  8.3563135679869127  7.9723687311454130 25.2960002135703625   T   T   T
  5.8652419395838233  7.7704808938823318 25.4261310014179571   T   T   T
  4.4536681143986465  9.8152478969846726 25.1537106280182456   T   T   T
 12.4625918236515378 12.4220939107176278 25.0422395268833142   T   T   T
 12.9659542874777483 16.7146155611660490 24.9453352697935529   T   T   T
 15.3436917963131680 16.4447859775566414 25.6228083510143172   T   T   T
 16.2934251929836051 14.1702033860686090 25.9986766321122147   T   T   T
 14.8409485348237240 12.1581109512709347 25.7245581125131189   T   T   T
  8.6729145810937744 13.0873697342595250 26.0575237241868827   T   T   T
