# Supplementary material for: Universal inter-molecular radical transfer reactions on metal surfaces
Source: Nat Commun. 2024 Apr 8;15:3030. doi: 10.1038/s41467-024-47252-1 (PMC11001993; doi:10.1038/s41467-024-47252-1)
Supplement: Supplementary file 4 — Source Data [file 41467_2024_47252_MOESM4_ESM.zip › Source data/Figure_S10f/CONTCAR_AgOrgano_S0_IS]

Ag  C  H 
 1.0000000000000000
    23.1931024229187592    0.0000000000000000    0.0000000000000000
     0.0000000000000000   20.0858158908220581    0.0000000000000000
     0.0000000000000000    0.0000000000000000   37.1014083110324009
  Ag   C   H
 257  14  11
Selective dynamics
Cartesian
  0.0000000000000000  0.0000000000000000 14.9999999483760380   F   F   F
  2.8991378028648449  0.0000000000000000 14.9999999483760380   F   F   F
  5.7982756057296898  0.0000000000000000 14.9999999483760380   F   F   F
  8.6974134085945352  0.0000000000000000 14.9999999483760380   F   F   F
 11.5965512114593796  0.0000000000000000 14.9999999483760380   F   F   F
 14.4956890143242241  0.0000000000000000 14.9999999483760380   F   F   F
 17.3948268171890703  0.0000000000000000 14.9999999483760380   F   F   F
 20.2939646200539130  0.0000000000000000 14.9999999483760380   F   F   F
  1.4495689014324225  2.5107269863527573 14.9999999483760380   F   F   F
  4.3487067042972676  2.5107269863527573 14.9999999483760380   F   F   F
  7.2478445071621120  2.5107269863527573 14.9999999483760380   F   F   F
 10.1469823100269565  2.5107269863527573 14.9999999483760380   F   F   F
 13.0461201128918045  2.5107269863527573 14.9999999483760380   F   F   F
 15.9452579157566472  2.5107269863527573 14.9999999483760380   F   F   F
 18.8443957186214917  2.5107269863527573 14.9999999483760380   F   F   F
 21.7435335214863379  2.5107269863527573 14.9999999483760380   F   F   F
  0.0000000000000000  5.0214539727055145 14.9999999483760380   F   F   F
  2.8991378028648449  5.0214539727055145 14.9999999483760380   F   F   F
  5.7982756057296898  5.0214539727055145 14.9999999483760380   F   F   F
  8.6974134085945352  5.0214539727055145 14.9999999483760380   F   F   F
 11.5965512114593796  5.0214539727055145 14.9999999483760380   F   F   F
 14.4956890143242241  5.0214539727055145 14.9999999483760380   F   F   F
 17.3948268171890703  5.0214539727055145 14.9999999483760380   F   F   F
 20.2939646200539130  5.0214539727055145 14.9999999483760380   F   F   F
  1.4495689014324225  7.5321809590582713 14.9999999483760380   F   F   F
  4.3487067042972676  7.5321809590582713 14.9999999483760380   F   F   F
  7.2478445071621120  7.5321809590582713 14.9999999483760380   F   F   F
 10.1469823100269565  7.5321809590582713 14.9999999483760380   F   F   F
 13.0461201128918045  7.5321809590582713 14.9999999483760380   F   F   F
 15.9452579157566472  7.5321809590582713 14.9999999483760380   F   F   F
 18.8443957186214917  7.5321809590582713 14.9999999483760380   F   F   F
 21.7435335214863379  7.5321809590582713 14.9999999483760380   F   F   F
  0.0000000000000000 10.0429079454110290 14.9999999483760380   F   F   F
  2.8991378028648449 10.0429079454110290 14.9999999483760380   F   F   F
  5.7982756057296898 10.0429079454110290 14.9999999483760380   F   F   F
  8.6974134085945352 10.0429079454110290 14.9999999483760380   F   F   F
 11.5965512114593796 10.0429079454110290 14.9999999483760380   F   F   F
 14.4956890143242241 10.0429079454110290 14.9999999483760380   F   F   F
 17.3948268171890703 10.0429079454110290 14.9999999483760380   F   F   F
 20.2939646200539130 10.0429079454110290 14.9999999483760380   F   F   F
  1.4495689014324225 12.5536349317637868 14.9999999483760380   F   F   F
  4.3487067042972676 12.5536349317637868 14.9999999483760380   F   F   F
  7.2478445071621120 12.5536349317637868 14.9999999483760380   F   F   F
 10.1469823100269565 12.5536349317637868 14.9999999483760380   F   F   F
 13.0461201128918045 12.5536349317637868 14.9999999483760380   F   F   F
 15.9452579157566472 12.5536349317637868 14.9999999483760380   F   F   F
 18.8443957186214917 12.5536349317637868 14.9999999483760380   F   F   F
 21.7435335214863379 12.5536349317637868 14.9999999483760380   F   F   F
  0.0000000000000000 15.0643619181165427 14.9999999483760380   F   F   F
  2.8991378028648449 15.0643619181165427 14.9999999483760380   F   F   F
  5.7982756057296898 15.0643619181165427 14.9999999483760380   F   F   F
  8.6974134085945352 15.0643619181165427 14.9999999483760380   F   F   F
 11.5965512114593796 15.0643619181165427 14.9999999483760380   F   F   F
 14.4956890143242241 15.0643619181165427 14.9999999483760380   F   F   F
 17.3948268171890703 15.0643619181165427 14.9999999483760380   F   F   F
 20.2939646200539130 15.0643619181165427 14.9999999483760380   F   F   F
  1.4495689014324225 17.5750889044693004 14.9999999483760380   F   F   F
  4.3487067042972676 17.5750889044693004 14.9999999483760380   F   F   F
  7.2478445071621120 17.5750889044693004 14.9999999483760380   F   F   F
 10.1469823100269565 17.5750889044693004 14.9999999483760380   F   F   F
 13.0461201128918045 17.5750889044693004 14.9999999483760380   F   F   F
 15.9452579157566472 17.5750889044693004 14.9999999483760380   F   F   F
 18.8443957186214917 17.5750889044693004 14.9999999483760380   F   F   F
 21.7435335214863379 17.5750889044693004 14.9999999483760380   F   F   F
  1.4495689014324225  0.8369090624035965 17.3671362101407674   F   F   F
  4.3487067042972676  0.8369090624035965 17.3671362101407674   F   F   F
  7.2478445071621120  0.8369090624035965 17.3671362101407674   F   F   F
 10.1469823100269565  0.8369090624035965 17.3671362101407674   F   F   F
 13.0461201128918045  0.8369090624035965 17.3671362101407674   F   F   F
 15.9452579157566472  0.8369090624035965 17.3671362101407674   F   F   F
 18.8443957186214917  0.8369090624035965 17.3671362101407674   F   F   F
 21.7435335214863379  0.8369090624035965 17.3671362101407674   F   F   F
  0.0000000000000000  3.3476360487563541 17.3671362101407674   F   F   F
  2.8991378028648449  3.3476360487563541 17.3671362101407674   F   F   F
  5.7982756057296898  3.3476360487563541 17.3671362101407674   F   F   F
  8.6974134085945352  3.3476360487563541 17.3671362101407674   F   F   F
 11.5965512114593796  3.3476360487563541 17.3671362101407674   F   F   F
 14.4956890143242241  3.3476360487563541 17.3671362101407674   F   F   F
 17.3948268171890703  3.3476360487563541 17.3671362101407674   F   F   F
 20.2939646200539130  3.3476360487563541 17.3671362101407674   F   F   F
  1.4495689014324225  5.8583630351091109 17.3671362101407674   F   F   F
  4.3487067042972676  5.8583630351091109 17.3671362101407674   F   F   F
  7.2478445071621120  5.8583630351091109 17.3671362101407674   F   F   F
 10.1469823100269565  5.8583630351091109 17.3671362101407674   F   F   F
 13.0461201128918045  5.8583630351091109 17.3671362101407674   F   F   F
 15.9452579157566472  5.8583630351091109 17.3671362101407674   F   F   F
 18.8443957186214917  5.8583630351091109 17.3671362101407674   F   F   F
 21.7435335214863379  5.8583630351091109 17.3671362101407674   F   F   F
  0.0000000000000000  8.3690900214618686 17.3671362101407674   F   F   F
  2.8991378028648449  8.3690900214618686 17.3671362101407674   F   F   F
  5.7982756057296898  8.3690900214618686 17.3671362101407674   F   F   F
  8.6974134085945352  8.3690900214618686 17.3671362101407674   F   F   F
 11.5965512114593796  8.3690900214618686 17.3671362101407674   F   F   F
 14.4956890143242241  8.3690900214618686 17.3671362101407674   F   F   F
 17.3948268171890703  8.3690900214618686 17.3671362101407674   F   F   F
 20.2939646200539130  8.3690900214618686 17.3671362101407674   F   F   F
  1.4495689014324225 10.8798170078146264 17.3671362101407674   F   F   F
  4.3487067042972676 10.8798170078146264 17.3671362101407674   F   F   F
  7.2478445071621120 10.8798170078146264 17.3671362101407674   F   F   F
 10.1469823100269565 10.8798170078146264 17.3671362101407674   F   F   F
 13.0461201128918045 10.8798170078146264 17.3671362101407674   F   F   F
 15.9452579157566472 10.8798170078146264 17.3671362101407674   F   F   F
 18.8443957186214917 10.8798170078146264 17.3671362101407674   F   F   F
 21.7435335214863379 10.8798170078146264 17.3671362101407674   F   F   F
  0.0000000000000000 13.3905439941673823 17.3671362101407674   F   F   F
  2.8991378028648449 13.3905439941673823 17.3671362101407674   F   F   F
  5.7982756057296898 13.3905439941673823 17.3671362101407674   F   F   F
  8.6974134085945352 13.3905439941673823 17.3671362101407674   F   F   F
 11.5965512114593796 13.3905439941673823 17.3671362101407674   F   F   F
 14.4956890143242241 13.3905439941673823 17.3671362101407674   F   F   F
 17.3948268171890703 13.3905439941673823 17.3671362101407674   F   F   F
 20.2939646200539130 13.3905439941673823 17.3671362101407674   F   F   F
  1.4495689014324225 15.9012709805201400 17.3671362101407674   F   F   F
  4.3487067042972676 15.9012709805201400 17.3671362101407674   F   F   F
  7.2478445071621120 15.9012709805201400 17.3671362101407674   F   F   F
 10.1469823100269565 15.9012709805201400 17.3671362101407674   F   F   F
 13.0461201128918045 15.9012709805201400 17.3671362101407674   F   F   F
 15.9452579157566472 15.9012709805201400 17.3671362101407674   F   F   F
 18.8443957186214917 15.9012709805201400 17.3671362101407674   F   F   F
 21.7435335214863379 15.9012709805201400 17.3671362101407674   F   F   F
  0.0000000000000000 18.4119979668728959 17.3671362101407674   F   F   F
  2.8991378028648449 18.4119979668728959 17.3671362101407674   F   F   F
  5.7982756057296898 18.4119979668728959 17.3671362101407674   F   F   F
  8.6974134085945352 18.4119979668728959 17.3671362101407674   F   F   F
 11.5965512114593796 18.4119979668728959 17.3671362101407674   F   F   F
 14.4956890143242241 18.4119979668728959 17.3671362101407674   F   F   F
 17.3948268171890703 18.4119979668728959 17.3671362101407674   F   F   F
 20.2939646200539130 18.4119979668728959 17.3671362101407674   F   F   F
 -0.0022606264688101  1.6709485549368208 19.7132724555821142   T   T   T
  2.8975555165574747  1.6714633034741158 19.7131982290371788   T   T   T
  5.7967762969470620  1.6714134047583806 19.7134435339183867   T   T   T
  8.6959033302647306  1.6716398756363893 19.7129907324388931   T   T   T
 11.5957453603823808  1.6723151562961807 19.7134343168854613   T   T   T
 14.4962266898730405  1.6728170783289289 19.7135267092265885   T   T   T
 17.3952764695179276  1.6722441370791750 19.7146494870194040   T   T   T
 20.2928806584708745  1.6716019500353614 19.7142981869017682   T   T   T
  1.4468535531777125  4.1805883963724089 19.7149491595171433   T   T   T
  4.3458565158166289  4.1816373819975743 19.7145745163200203   T   T   T
  7.2454076732206900  4.1815705117522377 19.7146065256934655   T   T   T
 10.1459248036292564  4.1822693330579188 19.7135874820484140   T   T   T
 13.0470399728500563  4.1810755264290771 19.7144923214433732   T   T   T
 15.9463608096460181  4.1817747389134903 19.7141756774284183   T   T   T
 18.8442555816103834  4.1818684682183784 19.7139063013515567   T   T   T
 21.7416612493367296  4.1807449384877984 19.7141589653053835   T   T   T
 -0.0033112836643543  6.6895838321021843 19.7149489723109674   T   T   T
  2.8929259638545997  6.6876043551342779 19.7117835010223459   T   T   T
  5.7951462054317915  6.6903267664712081 19.7126952264530360   T   T   T
  8.6969064409274246  6.6904158195720651 19.7127634800114748   T   T   T
 11.6008361451412583  6.6877800619048537 19.7120484012340853   T   T   T
 14.4986883152764374  6.6897399142976441 19.7154709101835408   T   T   T
 17.3963889597924108  6.6909806145572732 19.7145100436901188   T   T   T
 20.2931868186726057  6.6905583477976638 19.7142283478144265   T   T   T
  1.4417995326790169  9.1991555338978426 19.7108257629496251   T   T   T
  4.3407373730054095  9.1982528334327363 19.7139384060826615   T   T   T
  7.2446931744450875  9.2043977064688445 19.7339035547087889   T   T   T
 10.1498332451177191  9.1959474501102179 19.7152926217697448   T   T   T
 13.0522851540559657  9.1963550494057369 19.7078511985511398   T   T   T
 15.9508427170461733  9.1995876201691047 19.7123316234673247   T   T   T
 18.8485991200687160  9.2014736638648422 19.7132110560963447   T   T   T
 21.7424064830112265  9.2011162993696338 19.7154541968051973   T   T   T
 -0.0004742002810322 11.7148257867349574 19.7156959511073708   T   T   T
  2.8919193242165973 11.7117443114021302 19.7080838441133785   T   T   T
  5.7926994399114742 11.7070023377335684 19.7161679937376206   T   T   T
  8.6968604874239759 11.7040674503193571 19.7118173857691943   T   T   T
 11.5999226222031844 11.7070124053137192 19.7005412240648106   T   T   T
 14.5025177734148834 11.7111316094851290 19.7091300286311721   T   T   T
 17.3988095380133707 11.7131041894461365 19.7144000335239511   T   T   T
 20.2990479807401840 11.7129120202155903 19.7109856299267108   T   T   T
  1.4499917871124508 14.2257265507188055 19.7162243326128603   T   T   T
  4.3533303642442123 14.2303554932507748 19.7146016508652515   T   T   T
  7.2462835891652704 14.2214637140169877 19.7078023472810386   T   T   T
 10.1443441106556236 14.2301619927826462 19.7160054736675896   T   T   T
 13.0420855106781275 14.2274573303866632 19.7205021479845577   T   T   T
 15.9465447135980707 14.2215916333614398 19.7198849037541386   T   T   T
 18.8482022467967987 14.2248340122551067 19.7114540444762767   T   T   T
 21.7455322083426061 14.2248254861903991 19.7149064169491481   T   T   T
  0.0001164615526724 16.7349177533292810 19.7148671414510197   T   T   T
  2.9005816420792647 16.7348428570291254 19.7164727689677726   T   T   T
  5.7998831944526641 16.7409776316558414 19.7117968967669910   T   T   T
  8.6954364723098809 16.7437628514069630 19.7083416164102339   T   T   T
 11.5935812493119190 16.7311517157561767 19.7248638860179000   T   T   T
 14.4953986640615415 16.7396156312031756 19.7087044594240091   T   T   T
 17.3950833259467075 16.7350108144669747 19.7113387842823684   T   T   T
 20.2948705352858099 16.7348373405235655 19.7138940971414520   T   T   T
  1.4484734244832591 19.2460064001664151 19.7140619653108971   T   T   T
  4.3478967051860566 19.2463109018011131 19.7151577679249748   T   T   T
  7.2469916088397968 19.2394947851755909 19.7241463190040420   T   T   T
 10.1472052132732404 19.2462220940863595 19.7156242231201091   T   T   T
 13.0446480658752382 19.2492558441659476 19.7115715821095172   T   T   T
 15.9452839196797154 19.2509053908042951 19.7100992199492069   T   T   T
 18.8441498905590237 19.2459188487456387 19.7145663073040289   T   T   T
 21.7419912791634751 19.2449366729609892 19.7150501962652882   T   T   T
 -0.0018491557580174 -0.0034189649302078 22.0730690861422758   T   T   T
  2.8964015335268729 -0.0009442374385418 22.0730313096948869   T   T   T
  5.7983836732288463 -0.0050084411642570 22.0742661880906290   T   T   T
  8.6953841630907132 -0.0044220671566415 22.0741524765236079   T   T   T
 11.5972585074976404  0.0007803000123604 22.0751211793363780   T   T   T
 14.4967738387640281 -0.0006835540076179 22.0751106245261859   T   T   T
 17.3960565484618854 -0.0008518284963941 22.0766143854538157   T   T   T
 20.2928098589368453 -0.0031807011418119 22.0749872434046104   T   T   T
  1.4461608034435580  2.5049985784729194 22.0730949373129874   T   T   T
  4.3464114033098937  2.5040775996713580 22.0725565577463598   T   T   T
  7.2458715537546690  2.5045823789277426 22.0717075317982463   T   T   T
 10.1458777275550815  2.5043897880832313 22.0711904392965046   T   T   T
 13.0473452764589304  2.5054797838217988 22.0731895628071797   T   T   T
 15.9463165434409166  2.5068524695348970 22.0738202830019397   T   T   T
 18.8443664542212233  2.5078523087703579 22.0752863973419018   T   T   T
 21.7413920692351184  2.5055976000617064 22.0733955735600347   T   T   T
 -0.0033952843163031  5.0148568642349192 22.0753617179487485   T   T   T
  2.8937559498307399  5.0116499712325622 22.0770031612135860   T   T   T
  5.7937541725911412  5.0120255813844494 22.0774744299649832   T   T   T
  8.6969541516616680  5.0120160452250042 22.0756316496150298   T   T   T
 11.5977455385994404  5.0109905407081063 22.0743151597926328   T   T   T
 14.4969999789720987  5.0147807198549659 22.0749930946311856   T   T   T
 17.3958125243354544  5.0171119343275583 22.0741048320707520   T   T   T
 20.2924715391212374  5.0166343857262792 22.0740995555078854   T   T   T
  1.4437377664216793  7.5256450961364516 22.0748197281548180   T   T   T
  4.3353845891587941  7.5119770534663362 22.0710557067876358   T   T   T
  7.2448067304110211  7.5102581435368352 22.0702231899429862   T   T   T
 10.1553829122171315  7.5109262576882987 22.0719643682696081   T   T   T
 13.0486357208775896  7.5221568072301146 22.0768837225858263   T   T   T
 15.9481079282387430  7.5259814709245845 22.0769837568900584   T   T   T
 18.8454377098018178  7.5265059722105789 22.0754845058886708   T   T   T
 21.7408916984897225  7.5278109950070613 22.0754131236417841   T   T   T
 -0.0072848620809426 10.0387859531849557 22.0764611972472622   T   T   T
  2.8795898505245425 10.0365181900782279 22.0666120657754696   T   T   T
  5.7629607991491865 10.0087095946987219 22.0792528913315067   T   T   T
  8.7232387923332979 10.0068459237528593 22.0818929569207079   T   T   T
 11.6118194954815586 10.0308528484010413 22.0672077893550380   T   T   T
 14.5012788169830991 10.0264035052798892 22.0695429517026049   T   T   T
 17.3998841932678694 10.0331039155589643 22.0725362709044681   T   T   T
 20.2932179541734072 10.0400323090721368 22.0769799872120984   T   T   T
  1.4410952265461738 12.5508958233562051 22.0793648880882181   T   T   T
  4.3222294677676096 12.5593593968558128 22.0494833449127476   T   T   T
  7.2485255465042790 12.4971090054925380 22.0205291301851744   T   T   T
 10.1693916035108227 12.5497913700626107 22.0339565406557263   T   T   T
 13.0553377627917797 12.5362944625755599 22.0443256831092285   T   T   T
 15.9506348754450009 12.5373210854295944 22.0724239892509217   T   T   T
 18.8515904645612409 12.5482326582578168 22.0649157346907785   T   T   T
 21.7419651462758523 12.5516418243601091 22.0775956467716732   T   T   T
 -0.0024679785546975 15.0624398263626134 22.0776308980452818   T   T   T
  2.8913189447315801 15.0662786902572865 22.0797245706292600   T   T   T
  5.7817622426755424 15.0927387659788064 22.0753239966975521   T   T   T
  8.7109524924745401 15.0975169843131471 22.0606603579406553   T   T   T
 11.5992492724934646 15.0650204229448832 22.1025883827781193   T   T   T
 14.5011394838646694 15.0781447923243270 22.0537890698779186   T   T   T
 17.4037264954784128 15.0635555756255872 22.0627351423934179   T   T   T
 20.2953801064383192 15.0619859951549344 22.0776820169263246   T   T   T
  1.4459793360920430 17.5741695009662315 22.0747869672883184   T   T   T
  4.3409404454003626 17.5818659674880138 22.0776046864792193   T   T   T
  7.2472022563637362 17.5658570607891491 22.1106938375269877   T   T   T
 10.1535632390073687 17.5836866336014275 22.0818755628027468   T   T   T
 13.0487966647381786 17.5814378187313132 22.0710793285934486   T   T   T
 15.9515120670178945 17.5824768718494298 22.0620866665942685   T   T   T
 18.8458001291008301 17.5727689837859522 22.0758363857813364   T   T   T
 21.7417624787746817 17.5715381540780697 22.0753147039244695   T   T   T
  7.2769453741281733 14.0948368560883388 24.2342591715464621   T   T   T
  6.0192801703264260 11.3577411212106387 24.9213082177791456   T   T   T
  7.2522238590275308 12.0247816033001627 24.7787780986647732   T   T   T
  8.4241751835685701 11.2546437519128926 24.9164880567818194   T   T   T
  8.3683126409999566  9.8786273006989820 25.1879473968139678   T   T   T
  7.1332499329412267  9.2383088169518128 25.3189893656621265   T   T   T
  5.9570976206325534  9.9813677217064054 25.1874036372829657   T   T   T
 14.7419111486931715 12.7555019402438017 25.2375807933241489   T   T   T
 14.0308275578670312 13.9741197143903566 25.2218850696465609   T   T   T
 14.7487600362047875 15.1887859099956710 25.2142267014303698   T   T   T
 16.1435932416179639 15.1799417256874261 25.2471159539041459   T   T   T
 16.8403756422641528 13.9689971274791294 25.2726083187293966   T   T   T
 16.1363011819195243 12.7590124843151678 25.2600767391391372   T   T   T
 12.6102691029805438 13.9900922347656262 25.1924939356277342   T   T   T
 11.3962811252894181 14.0333814239882866 25.1236781851165674   T   T   T
  5.0785076716805611 11.9136937844730539 24.8322441357879597   T   T   T
  9.4116101791313795 11.7214589871754331 24.8220333337080667   T   T   T
  9.2969191965799247  9.3098955809257813 25.3012826049239408   T   T   T
  7.0869596899223906  8.1650565408270417 25.5235672278865415   T   T   T
  4.9830924097356659  9.4943330108310402 25.3000481959437877   T   T   T
 14.1892938684722392 11.8124106310606969 25.2387982812224898   T   T   T
 14.1986267754215714 16.1332495125043245 25.2052240489143102   T   T   T
 16.6887897268918302 16.1278770214830374 25.2528336568256542   T   T   T
 17.9332793641844681 13.9661484392148232 25.3007420927521203   T   T   T
 16.6790834623011044 11.8099883725309613 25.2794347077815402   T   T   T
 10.3245616551584778 14.0724563706163543 25.1539268509209748   T   T   T
