# Supplementary material for: Universal inter-molecular radical transfer reactions on metal surfaces
Source: Nat Commun. 2024 Apr 8;15:3030. doi: 10.1038/s41467-024-47252-1 (PMC11001993; doi:10.1038/s41467-024-47252-1)
Supplement: Supplementary file 4 — Source Data [file 41467_2024_47252_MOESM4_ESM.zip › Source data/Figure_S10f/CONTCAR_AgOrgano_S1_coad]

Ag  C  H 
 1.0000000000000000
    23.1931024229187592    0.0000000000000000    0.0000000000000000
     0.0000000000000000   20.0858158908220581    0.0000000000000000
     0.0000000000000000    0.0000000000000000   37.1014083110324009
  Ag   C   H
 257  14  11
Selective dynamics
Cartesian
  0.0000000000000000  0.0000000000000000 14.9999999483760380   F   F   F
  2.8991378028648449  0.0000000000000000 14.9999999483760380   F   F   F
  5.7982756057296898  0.0000000000000000 14.9999999483760380   F   F   F
  8.6974134085945352  0.0000000000000000 14.9999999483760380   F   F   F
 11.5965512114593796  0.0000000000000000 14.9999999483760380   F   F   F
 14.4956890143242241  0.0000000000000000 14.9999999483760380   F   F   F
 17.3948268171890703  0.0000000000000000 14.9999999483760380   F   F   F
 20.2939646200539130  0.0000000000000000 14.9999999483760380   F   F   F
  1.4495689014324225  2.5107269863527573 14.9999999483760380   F   F   F
  4.3487067042972676  2.5107269863527573 14.9999999483760380   F   F   F
  7.2478445071621120  2.5107269863527573 14.9999999483760380   F   F   F
 10.1469823100269565  2.5107269863527573 14.9999999483760380   F   F   F
 13.0461201128918045  2.5107269863527573 14.9999999483760380   F   F   F
 15.9452579157566472  2.5107269863527573 14.9999999483760380   F   F   F
 18.8443957186214917  2.5107269863527573 14.9999999483760380   F   F   F
 21.7435335214863379  2.5107269863527573 14.9999999483760380   F   F   F
  0.0000000000000000  5.0214539727055145 14.9999999483760380   F   F   F
  2.8991378028648449  5.0214539727055145 14.9999999483760380   F   F   F
  5.7982756057296898  5.0214539727055145 14.9999999483760380   F   F   F
  8.6974134085945352  5.0214539727055145 14.9999999483760380   F   F   F
 11.5965512114593796  5.0214539727055145 14.9999999483760380   F   F   F
 14.4956890143242241  5.0214539727055145 14.9999999483760380   F   F   F
 17.3948268171890703  5.0214539727055145 14.9999999483760380   F   F   F
 20.2939646200539130  5.0214539727055145 14.9999999483760380   F   F   F
  1.4495689014324225  7.5321809590582713 14.9999999483760380   F   F   F
  4.3487067042972676  7.5321809590582713 14.9999999483760380   F   F   F
  7.2478445071621120  7.5321809590582713 14.9999999483760380   F   F   F
 10.1469823100269565  7.5321809590582713 14.9999999483760380   F   F   F
 13.0461201128918045  7.5321809590582713 14.9999999483760380   F   F   F
 15.9452579157566472  7.5321809590582713 14.9999999483760380   F   F   F
 18.8443957186214917  7.5321809590582713 14.9999999483760380   F   F   F
 21.7435335214863379  7.5321809590582713 14.9999999483760380   F   F   F
  0.0000000000000000 10.0429079454110290 14.9999999483760380   F   F   F
  2.8991378028648449 10.0429079454110290 14.9999999483760380   F   F   F
  5.7982756057296898 10.0429079454110290 14.9999999483760380   F   F   F
  8.6974134085945352 10.0429079454110290 14.9999999483760380   F   F   F
 11.5965512114593796 10.0429079454110290 14.9999999483760380   F   F   F
 14.4956890143242241 10.0429079454110290 14.9999999483760380   F   F   F
 17.3948268171890703 10.0429079454110290 14.9999999483760380   F   F   F
 20.2939646200539130 10.0429079454110290 14.9999999483760380   F   F   F
  1.4495689014324225 12.5536349317637868 14.9999999483760380   F   F   F
  4.3487067042972676 12.5536349317637868 14.9999999483760380   F   F   F
  7.2478445071621120 12.5536349317637868 14.9999999483760380   F   F   F
 10.1469823100269565 12.5536349317637868 14.9999999483760380   F   F   F
 13.0461201128918045 12.5536349317637868 14.9999999483760380   F   F   F
 15.9452579157566472 12.5536349317637868 14.9999999483760380   F   F   F
 18.8443957186214917 12.5536349317637868 14.9999999483760380   F   F   F
 21.7435335214863379 12.5536349317637868 14.9999999483760380   F   F   F
  0.0000000000000000 15.0643619181165427 14.9999999483760380   F   F   F
  2.8991378028648449 15.0643619181165427 14.9999999483760380   F   F   F
  5.7982756057296898 15.0643619181165427 14.9999999483760380   F   F   F
  8.6974134085945352 15.0643619181165427 14.9999999483760380   F   F   F
 11.5965512114593796 15.0643619181165427 14.9999999483760380   F   F   F
 14.4956890143242241 15.0643619181165427 14.9999999483760380   F   F   F
 17.3948268171890703 15.0643619181165427 14.9999999483760380   F   F   F
 20.2939646200539130 15.0643619181165427 14.9999999483760380   F   F   F
  1.4495689014324225 17.5750889044693004 14.9999999483760380   F   F   F
  4.3487067042972676 17.5750889044693004 14.9999999483760380   F   F   F
  7.2478445071621120 17.5750889044693004 14.9999999483760380   F   F   F
 10.1469823100269565 17.5750889044693004 14.9999999483760380   F   F   F
 13.0461201128918045 17.5750889044693004 14.9999999483760380   F   F   F
 15.9452579157566472 17.5750889044693004 14.9999999483760380   F   F   F
 18.8443957186214917 17.5750889044693004 14.9999999483760380   F   F   F
 21.7435335214863379 17.5750889044693004 14.9999999483760380   F   F   F
  1.4495689014324225  0.8369090624035965 17.3671362101407674   F   F   F
  4.3487067042972676  0.8369090624035965 17.3671362101407674   F   F   F
  7.2478445071621120  0.8369090624035965 17.3671362101407674   F   F   F
 10.1469823100269565  0.8369090624035965 17.3671362101407674   F   F   F
 13.0461201128918045  0.8369090624035965 17.3671362101407674   F   F   F
 15.9452579157566472  0.8369090624035965 17.3671362101407674   F   F   F
 18.8443957186214917  0.8369090624035965 17.3671362101407674   F   F   F
 21.7435335214863379  0.8369090624035965 17.3671362101407674   F   F   F
  0.0000000000000000  3.3476360487563541 17.3671362101407674   F   F   F
  2.8991378028648449  3.3476360487563541 17.3671362101407674   F   F   F
  5.7982756057296898  3.3476360487563541 17.3671362101407674   F   F   F
  8.6974134085945352  3.3476360487563541 17.3671362101407674   F   F   F
 11.5965512114593796  3.3476360487563541 17.3671362101407674   F   F   F
 14.4956890143242241  3.3476360487563541 17.3671362101407674   F   F   F
 17.3948268171890703  3.3476360487563541 17.3671362101407674   F   F   F
 20.2939646200539130  3.3476360487563541 17.3671362101407674   F   F   F
  1.4495689014324225  5.8583630351091109 17.3671362101407674   F   F   F
  4.3487067042972676  5.8583630351091109 17.3671362101407674   F   F   F
  7.2478445071621120  5.8583630351091109 17.3671362101407674   F   F   F
 10.1469823100269565  5.8583630351091109 17.3671362101407674   F   F   F
 13.0461201128918045  5.8583630351091109 17.3671362101407674   F   F   F
 15.9452579157566472  5.8583630351091109 17.3671362101407674   F   F   F
 18.8443957186214917  5.8583630351091109 17.3671362101407674   F   F   F
 21.7435335214863379  5.8583630351091109 17.3671362101407674   F   F   F
  0.0000000000000000  8.3690900214618686 17.3671362101407674   F   F   F
  2.8991378028648449  8.3690900214618686 17.3671362101407674   F   F   F
  5.7982756057296898  8.3690900214618686 17.3671362101407674   F   F   F
  8.6974134085945352  8.3690900214618686 17.3671362101407674   F   F   F
 11.5965512114593796  8.3690900214618686 17.3671362101407674   F   F   F
 14.4956890143242241  8.3690900214618686 17.3671362101407674   F   F   F
 17.3948268171890703  8.3690900214618686 17.3671362101407674   F   F   F
 20.2939646200539130  8.3690900214618686 17.3671362101407674   F   F   F
  1.4495689014324225 10.8798170078146264 17.3671362101407674   F   F   F
  4.3487067042972676 10.8798170078146264 17.3671362101407674   F   F   F
  7.2478445071621120 10.8798170078146264 17.3671362101407674   F   F   F
 10.1469823100269565 10.8798170078146264 17.3671362101407674   F   F   F
 13.0461201128918045 10.8798170078146264 17.3671362101407674   F   F   F
 15.9452579157566472 10.8798170078146264 17.3671362101407674   F   F   F
 18.8443957186214917 10.8798170078146264 17.3671362101407674   F   F   F
 21.7435335214863379 10.8798170078146264 17.3671362101407674   F   F   F
  0.0000000000000000 13.3905439941673823 17.3671362101407674   F   F   F
  2.8991378028648449 13.3905439941673823 17.3671362101407674   F   F   F
  5.7982756057296898 13.3905439941673823 17.3671362101407674   F   F   F
  8.6974134085945352 13.3905439941673823 17.3671362101407674   F   F   F
 11.5965512114593796 13.3905439941673823 17.3671362101407674   F   F   F
 14.4956890143242241 13.3905439941673823 17.3671362101407674   F   F   F
 17.3948268171890703 13.3905439941673823 17.3671362101407674   F   F   F
 20.2939646200539130 13.3905439941673823 17.3671362101407674   F   F   F
  1.4495689014324225 15.9012709805201400 17.3671362101407674   F   F   F
  4.3487067042972676 15.9012709805201400 17.3671362101407674   F   F   F
  7.2478445071621120 15.9012709805201400 17.3671362101407674   F   F   F
 10.1469823100269565 15.9012709805201400 17.3671362101407674   F   F   F
 13.0461201128918045 15.9012709805201400 17.3671362101407674   F   F   F
 15.9452579157566472 15.9012709805201400 17.3671362101407674   F   F   F
 18.8443957186214917 15.9012709805201400 17.3671362101407674   F   F   F
 21.7435335214863379 15.9012709805201400 17.3671362101407674   F   F   F
  0.0000000000000000 18.4119979668728959 17.3671362101407674   F   F   F
  2.8991378028648449 18.4119979668728959 17.3671362101407674   F   F   F
  5.7982756057296898 18.4119979668728959 17.3671362101407674   F   F   F
  8.6974134085945352 18.4119979668728959 17.3671362101407674   F   F   F
 11.5965512114593796 18.4119979668728959 17.3671362101407674   F   F   F
 14.4956890143242241 18.4119979668728959 17.3671362101407674   F   F   F
 17.3948268171890703 18.4119979668728959 17.3671362101407674   F   F   F
 20.2939646200539130 18.4119979668728959 17.3671362101407674   F   F   F
 -0.0017107123676237  1.6728975744354277 19.7137327946824783   T   T   T
  2.8974762236947695  1.6736836022031711 19.7123527421546605   T   T   T
  5.7974009239567268  1.6754147152917080 19.7127166119437618   T   T   T
  8.6973509480703086  1.6745742385040749 19.7127579644003390   T   T   T
 11.5952037636226546  1.6741764427990264 19.7122906360297527   T   T   T
 14.4962493426601657  1.6731913410237567 19.7136070539360908   T   T   T
 17.3954820974832707  1.6720237578234649 19.7141618719297469   T   T   T
 20.2930305513078224  1.6720011151276069 19.7140629526464721   T   T   T
  1.4468076134002195  4.1818308652218326 19.7153219641956632   T   T   T
  4.3452787890712301  4.1830833878590221 19.7126406291785834   T   T   T
  7.2458340542928097  4.1861299640604503 19.7128025063152137   T   T   T
 10.1471246029068602  4.1862057932177290 19.7121141642138369   T   T   T
 13.0475100048469308  4.1833389949195157 19.7134252346941174   T   T   T
 15.9475645821074981  4.1808222722492916 19.7142861811492125   T   T   T
 18.8444591947250508  4.1805011538614014 19.7143595750819216   T   T   T
 21.7410276331998205  4.1808308050211798 19.7152983739809002   T   T   T
 -0.0047141017351163  6.6888761426432568 19.7148387523794497   T   T   T
  2.8916520824778864  6.6887132803781268 19.7089575702652091   T   T   T
  5.7938152557444784  6.6935233654896154 19.7107315767889553   T   T   T
  8.6942699126620866  6.6957957553069543 19.7118301145534360   T   T   T
 11.6007457217401200  6.6936711485512603 19.7092727877088016   T   T   T
 14.5001953702553639  6.6897965182769834 19.7130615994815770   T   T   T
 17.3975973913682509  6.6888348571686933 19.7132668821825341   T   T   T
 20.2926531444333555  6.6892331377324137 19.7143806145813834   T   T   T
  1.4378910355578460  9.1974730788458690 19.7091041340232351   T   T   T
  4.3390213304295742  9.2005098209529397 19.7133898829134395   T   T   T
  7.2426312104667456  9.2149392014500791 19.7456467986176314   T   T   T
 10.1409206121911009  9.2052071814546608 19.7223731774038917   T   T   T
 13.0559368753262532  9.1981092846456960 19.7052819932945837   T   T   T
 15.9527671956395150  9.1990032654832081 19.7127763226561790   T   T   T
 18.8467133364652213  9.2007027517301250 19.7147397299331999   T   T   T
 21.7392579530094849  9.2007641301761947 19.7151353365870641   T   T   T
 -0.0062016315453589 11.7127244097174916 19.7143195848192541   T   T   T
  2.8830566938156279 11.7118876012511723 19.7040346959846246   T   T   T
  5.7854399490779107 11.7116097291415073 19.6986378822436166   T   T   T
  8.7051605187575909 11.7139245264046359 19.7144079731771242   T   T   T
 11.6043137508844048 11.7159063356244975 19.7083916006126358   T   T   T
 14.5053862460943037 11.7120542112115462 19.7122371363417450   T   T   T
 17.4021136944357586 11.7117190636662691 19.7143642419235796   T   T   T
 20.2948931462665279 11.7139463693637929 19.7137058641999943   T   T   T
  1.4494903891624438 14.2256539381618410 19.7156335566491840   T   T   T
  4.3539225618799717 14.2326265462118879 19.7092265864099332   T   T   T
  7.2664069420695974 14.2492682110650204 19.7396799958728906   T   T   T
 10.1196755477585452 14.2268547479105223 19.7167657735410806   T   T   T
 13.0505900519094702 14.2247021547316415 19.7084942422663083   T   T   T
 15.9518530042867983 14.2207915024343059 19.7147011473914979   T   T   T
 18.8454248900052477 14.2248258267415597 19.7152377022392749   T   T   T
 21.7433507711467122 14.2261226033512713 19.7139513778406723   T   T   T
 -0.0011578895737250 16.7366394873041209 19.7138427810082320   T   T   T
  2.8969276847089791 16.7364429696088486 19.7139733647034738   T   T   T
  5.7965052092951543 16.7423874319962636 19.7165282068021419   T   T   T
  8.6947322713795412 16.7114018016394787 19.7624554567513364   T   T   T
 11.5934120816886566 16.7203856706587466 19.7171773345691612   T   T   T
 14.4986864471459640 16.7341319417606833 19.7094050614798988   T   T   T
 17.3962577427607172 16.7343192310284152 19.7153228964623786   T   T   T
 20.2936852308437068 16.7364673388945668 19.7142627074482952   T   T   T
  1.4470028093780642 19.2483058168271093 19.7130263137316781   T   T   T
  4.3462187387825733 19.2494953852050870 19.7124545630104038   T   T   T
  7.2496989542827883 19.2481632697258682 19.7086939792743543   T   T   T
 10.1456212124566854 19.2448724859399540 19.7051755363004837   T   T   T
 13.0456469378477671 19.2529458178385333 19.7038683018314806   T   T   T
 15.9451004645340451 19.2480378070309222 19.7135038794695099   T   T   T
 18.8441644840066580 19.2471954136765895 19.7149820096552517   T   T   T
 21.7419247660151527 19.2481864352062431 19.7135214905422593   T   T   T
 -0.0036873671795117  0.0013565083085633 22.0738401842406127   T   T   T
  2.8922219014133215  0.0033169134624090 22.0720607061013148   T   T   T
  5.7881818241507625  0.0100804868093559 22.0689629384445460   T   T   T
  8.6942109833725070  0.0078792555924348 22.0709090714925651   T   T   T
 11.6017730809587363  0.0053356437410686 22.0718791153220053   T   T   T
 14.4991686096485068  0.0011959868270840 22.0751765924049543   T   T   T
 17.3974366928024367  0.0012546944483697 22.0771792731834218   T   T   T
 20.2937226134352784  0.0000021840556248 22.0763476045862426   T   T   T
  1.4456539784498694  2.5092261565196901 22.0751195227728587   T   T   T
  4.3433846202439090  2.5127510410616258 22.0716843224486254   T   T   T
  7.2451291736420824  2.5113670480161128 22.0714675341683666   T   T   T
 10.1474118272758087  2.5095761419890974 22.0710779465580842   T   T   T
 13.0487321614811922  2.5077413954975731 22.0722271175168849   T   T   T
 15.9479508443598768  2.5075581553244768 22.0743300258927562   T   T   T
 18.8451381392158446  2.5084470358415203 22.0758259105316768   T   T   T
 21.7409343797324262  2.5088485302157268 22.0759391472563848   T   T   T
 -0.0049540976850570  5.0170115198256742 22.0774751902244475   T   T   T
  2.8914360354931858  5.0167169451679898 22.0779615723921445   T   T   T
  5.7921697317173093  5.0159566511249070 22.0747540220547691   T   T   T
  8.6969358640583962  5.0139603670720518 22.0730978970109817   T   T   T
 11.5995756258010125  5.0143508020653407 22.0731305930232473   T   T   T
 14.4994084275121224  5.0134627583580178 22.0727294596492847   T   T   T
 17.3974458815706008  5.0171660228838189 22.0750783357460421   T   T   T
 20.2929256511480389  5.0177354415899504 22.0774802983796832   T   T   T
  1.4402719942911455  7.5259164936110796 22.0749813532016468   T   T   T
  4.3307452802433932  7.5151975113319915 22.0623508764195044   T   T   T
  7.2410626676325380  7.5129229651405307 22.0672349213980006   T   T   T
 10.1536472080197271  7.5135694143451559 22.0595104379653080   T   T   T
 13.0559148411525854  7.5187128529426657 22.0729960912374175   T   T   T
 15.9508402836094820  7.5241217254765962 22.0734253894823595   T   T   T
 18.8454386597774075  7.5268246249207484 22.0752456630704259   T   T   T
 21.7396277091845640  7.5272279097815131 22.0760657231873694   T   T   T
 -0.0152547190767633 10.0382645293225625 22.0763668126702584   T   T   T
  2.8623614702865172 10.0399913939217100 22.0627294368790032   T   T   T
  5.7381066570365853 10.0313760710083280 22.0739160038158850   T   T   T
  8.7118016078514113 10.0380766833096775 22.0898257226493619   T   T   T
 11.6288566362799060 10.0112118500061307 22.0617542011673109   T   T   T
 14.5152366368630119 10.0264485081377757 22.0768361916417604   T   T   T
 17.4020492235179596 10.0379040768938701 22.0757488303723690   T   T   T
 20.2919715567991936 10.0396774505887763 22.0758209557948604   T   T   T
  1.4286882415606108 12.5540685509693706 22.0775763524758553   T   T   T
  4.2981583134533654 12.5671380155676964 22.0423029438461349   T   T   T
  7.1883427005925959 12.5402272062448663 21.9757828963933513   T   T   T
 10.2139685821282900 12.5145398622455382 22.0448024939586098   T   T   T
 13.0933647422285802 12.5189082690177749 22.0666902554464244   T   T   T
 15.9628489451771127 12.5500011316108093 22.0805867697621352   T   T   T
 18.8466921085431913 12.5516229610786105 22.0764845531343781   T   T   T
 21.7367632848658694 12.5519813560286391 22.0729322475399847   T   T   T
 -0.0070924455513068 15.0669556142787009 22.0731571339819688   T   T   T
  2.8818948062338827 15.0718892813744407 22.0791755666972200   T   T   T
  5.7694984179156865 15.0742039689268204 22.0817836627078670   T   T   T
  8.6426313697618458 15.1262365324365504 22.2758990615758314   T   T   T
 11.6081786796782609 15.0253975577539620 22.0147811530086130   T   T   T
 14.5340930395126158 15.0733518675765783 22.0622849642818544   T   T   T
 17.4080500639771429 15.0650666296486815 22.0820873764308629   T   T   T
 20.2956765219480033 15.0645762961924419 22.0736115663781405   T   T   T
  1.4419811429066436 17.5802643419028968 22.0718525781719634   T   T   T
  4.3337795709620996 17.5831217071002897 22.0747151448262464   T   T   T
  7.2226755790153288 17.6073524060978990 22.0764256403309922   T   T   T
 10.1520553914293963 17.6107757785784393 22.0590655540349161   T   T   T
 13.0569291102305112 17.5870318043465801 22.0371052305182005   T   T   T
 15.9560146262526334 17.5828901395728927 22.0731780697553788   T   T   T
 18.8469993420138877 17.5768762657559208 22.0754886691486334   T   T   T
 21.7405061418117569 17.5775730463708655 22.0723907854874497   T   T   T
  8.5426097540924886 13.0175836393485103 24.2947931391426692   T   T   T
  6.3078082834508749 10.9042444938081680 24.7629339882672319   T   T   T
  7.7028791063088287 11.1196990555238671 24.6393426660071668   T   T   T
  8.5343744801202881  9.9896654473293420 24.8177360886575364   T   T   T
  8.0061651532330718  8.7203364238129701 25.1157438422475607   T   T   T
  6.6277065177137233  8.5398671208900634 25.2278730425386115   T   T   T
  5.7778354787896085  9.6397028700177874 25.0583528556375477   T   T   T
 12.7106044256911019 13.3348057738944732 25.2599489831175319   T   T   T
 12.1986784808465956 14.5858113508770888 24.8548348576280738   T   T   T
 12.9838136064977192 15.7376729115652498 25.0730878171051650   T   T   T
 14.2545803863321670 15.6292453799416329 25.6379877971014665   T   T   T
 14.7634628181081524 14.3812759745980454 26.0070872564223663   T   T   T
 13.9759537531034859 13.2393198500046054 25.8342017489591349   T   T   T
 10.9567527543535999 14.6371437367728277 24.0914371734534853   T   T   T
  9.6682755152124891 14.8609095720611091 24.3498525945390583   T   T   T
  5.6167201458383422 11.7497403216380665 24.6736511669990684   T   T   T
  9.6243236454364283 10.1004195778224126 24.7868319129407340   T   T   T
  8.6851048867199694  7.8746381680675910 25.2652770323335396   T   T   T
  6.2141129443816858  7.5542659069441580 25.4569924085426251   T   T   T
  4.6953845406468506  9.5192707354563186 25.1701212570639683   T   T   T
 12.1088586810219088 12.4353971275344630 25.0937583224540752   T   T   T
 12.5963686934282890 16.7172907540176148 24.7737769227397138   T   T   T
 14.8568199092029403 16.5312559708256366 25.7794400712329228   T   T   T
 15.7692720782936000 14.2986942126431309 26.4249506356628920   T   T   T
 14.3581023071575125 12.2588155829701897 26.1309549933678191   T   T   T
  9.3439812009625367 15.2974710367281510 25.3159276704694811   T   T   T
