# Supplementary material for: Universal inter-molecular radical transfer reactions on metal surfaces
Source: Nat Commun. 2024 Apr 8;15:3030. doi: 10.1038/s41467-024-47252-1 (PMC11001993; doi:10.1038/s41467-024-47252-1)
Supplement: Supplementary file 4 — Source Data [file 41467_2024_47252_MOESM4_ESM.zip › Source data/Figure_S10f/CONTCAR_AgOrgano_S2_FS]

Ag  C  H 
 1.0000000000000000
    23.1931024229187592    0.0000000000000000    0.0000000000000000
     0.0000000000000000   20.0858158908220581    0.0000000000000000
     0.0000000000000000    0.0000000000000000   37.1014083110324009
  Ag   C   H
 257  14  11
Selective dynamics
Cartesian
  0.0000000000000000  0.0000000000000000 14.9999999483760380   F   F   F
  2.8991378028648449  0.0000000000000000 14.9999999483760380   F   F   F
  5.7982756057296898  0.0000000000000000 14.9999999483760380   F   F   F
  8.6974134085945352  0.0000000000000000 14.9999999483760380   F   F   F
 11.5965512114593796  0.0000000000000000 14.9999999483760380   F   F   F
 14.4956890143242241  0.0000000000000000 14.9999999483760380   F   F   F
 17.3948268171890703  0.0000000000000000 14.9999999483760380   F   F   F
 20.2939646200539130  0.0000000000000000 14.9999999483760380   F   F   F
  1.4495689014324225  2.5107269863527573 14.9999999483760380   F   F   F
  4.3487067042972676  2.5107269863527573 14.9999999483760380   F   F   F
  7.2478445071621120  2.5107269863527573 14.9999999483760380   F   F   F
 10.1469823100269565  2.5107269863527573 14.9999999483760380   F   F   F
 13.0461201128918045  2.5107269863527573 14.9999999483760380   F   F   F
 15.9452579157566472  2.5107269863527573 14.9999999483760380   F   F   F
 18.8443957186214917  2.5107269863527573 14.9999999483760380   F   F   F
 21.7435335214863379  2.5107269863527573 14.9999999483760380   F   F   F
  0.0000000000000000  5.0214539727055145 14.9999999483760380   F   F   F
  2.8991378028648449  5.0214539727055145 14.9999999483760380   F   F   F
  5.7982756057296898  5.0214539727055145 14.9999999483760380   F   F   F
  8.6974134085945352  5.0214539727055145 14.9999999483760380   F   F   F
 11.5965512114593796  5.0214539727055145 14.9999999483760380   F   F   F
 14.4956890143242241  5.0214539727055145 14.9999999483760380   F   F   F
 17.3948268171890703  5.0214539727055145 14.9999999483760380   F   F   F
 20.2939646200539130  5.0214539727055145 14.9999999483760380   F   F   F
  1.4495689014324225  7.5321809590582713 14.9999999483760380   F   F   F
  4.3487067042972676  7.5321809590582713 14.9999999483760380   F   F   F
  7.2478445071621120  7.5321809590582713 14.9999999483760380   F   F   F
 10.1469823100269565  7.5321809590582713 14.9999999483760380   F   F   F
 13.0461201128918045  7.5321809590582713 14.9999999483760380   F   F   F
 15.9452579157566472  7.5321809590582713 14.9999999483760380   F   F   F
 18.8443957186214917  7.5321809590582713 14.9999999483760380   F   F   F
 21.7435335214863379  7.5321809590582713 14.9999999483760380   F   F   F
  0.0000000000000000 10.0429079454110290 14.9999999483760380   F   F   F
  2.8991378028648449 10.0429079454110290 14.9999999483760380   F   F   F
  5.7982756057296898 10.0429079454110290 14.9999999483760380   F   F   F
  8.6974134085945352 10.0429079454110290 14.9999999483760380   F   F   F
 11.5965512114593796 10.0429079454110290 14.9999999483760380   F   F   F
 14.4956890143242241 10.0429079454110290 14.9999999483760380   F   F   F
 17.3948268171890703 10.0429079454110290 14.9999999483760380   F   F   F
 20.2939646200539130 10.0429079454110290 14.9999999483760380   F   F   F
  1.4495689014324225 12.5536349317637868 14.9999999483760380   F   F   F
  4.3487067042972676 12.5536349317637868 14.9999999483760380   F   F   F
  7.2478445071621120 12.5536349317637868 14.9999999483760380   F   F   F
 10.1469823100269565 12.5536349317637868 14.9999999483760380   F   F   F
 13.0461201128918045 12.5536349317637868 14.9999999483760380   F   F   F
 15.9452579157566472 12.5536349317637868 14.9999999483760380   F   F   F
 18.8443957186214917 12.5536349317637868 14.9999999483760380   F   F   F
 21.7435335214863379 12.5536349317637868 14.9999999483760380   F   F   F
  0.0000000000000000 15.0643619181165427 14.9999999483760380   F   F   F
  2.8991378028648449 15.0643619181165427 14.9999999483760380   F   F   F
  5.7982756057296898 15.0643619181165427 14.9999999483760380   F   F   F
  8.6974134085945352 15.0643619181165427 14.9999999483760380   F   F   F
 11.5965512114593796 15.0643619181165427 14.9999999483760380   F   F   F
 14.4956890143242241 15.0643619181165427 14.9999999483760380   F   F   F
 17.3948268171890703 15.0643619181165427 14.9999999483760380   F   F   F
 20.2939646200539130 15.0643619181165427 14.9999999483760380   F   F   F
  1.4495689014324225 17.5750889044693004 14.9999999483760380   F   F   F
  4.3487067042972676 17.5750889044693004 14.9999999483760380   F   F   F
  7.2478445071621120 17.5750889044693004 14.9999999483760380   F   F   F
 10.1469823100269565 17.5750889044693004 14.9999999483760380   F   F   F
 13.0461201128918045 17.5750889044693004 14.9999999483760380   F   F   F
 15.9452579157566472 17.5750889044693004 14.9999999483760380   F   F   F
 18.8443957186214917 17.5750889044693004 14.9999999483760380   F   F   F
 21.7435335214863379 17.5750889044693004 14.9999999483760380   F   F   F
  1.4495689014324225  0.8369090624035965 17.3671362101407674   F   F   F
  4.3487067042972676  0.8369090624035965 17.3671362101407674   F   F   F
  7.2478445071621120  0.8369090624035965 17.3671362101407674   F   F   F
 10.1469823100269565  0.8369090624035965 17.3671362101407674   F   F   F
 13.0461201128918045  0.8369090624035965 17.3671362101407674   F   F   F
 15.9452579157566472  0.8369090624035965 17.3671362101407674   F   F   F
 18.8443957186214917  0.8369090624035965 17.3671362101407674   F   F   F
 21.7435335214863379  0.8369090624035965 17.3671362101407674   F   F   F
  0.0000000000000000  3.3476360487563541 17.3671362101407674   F   F   F
  2.8991378028648449  3.3476360487563541 17.3671362101407674   F   F   F
  5.7982756057296898  3.3476360487563541 17.3671362101407674   F   F   F
  8.6974134085945352  3.3476360487563541 17.3671362101407674   F   F   F
 11.5965512114593796  3.3476360487563541 17.3671362101407674   F   F   F
 14.4956890143242241  3.3476360487563541 17.3671362101407674   F   F   F
 17.3948268171890703  3.3476360487563541 17.3671362101407674   F   F   F
 20.2939646200539130  3.3476360487563541 17.3671362101407674   F   F   F
  1.4495689014324225  5.8583630351091109 17.3671362101407674   F   F   F
  4.3487067042972676  5.8583630351091109 17.3671362101407674   F   F   F
  7.2478445071621120  5.8583630351091109 17.3671362101407674   F   F   F
 10.1469823100269565  5.8583630351091109 17.3671362101407674   F   F   F
 13.0461201128918045  5.8583630351091109 17.3671362101407674   F   F   F
 15.9452579157566472  5.8583630351091109 17.3671362101407674   F   F   F
 18.8443957186214917  5.8583630351091109 17.3671362101407674   F   F   F
 21.7435335214863379  5.8583630351091109 17.3671362101407674   F   F   F
  0.0000000000000000  8.3690900214618686 17.3671362101407674   F   F   F
  2.8991378028648449  8.3690900214618686 17.3671362101407674   F   F   F
  5.7982756057296898  8.3690900214618686 17.3671362101407674   F   F   F
  8.6974134085945352  8.3690900214618686 17.3671362101407674   F   F   F
 11.5965512114593796  8.3690900214618686 17.3671362101407674   F   F   F
 14.4956890143242241  8.3690900214618686 17.3671362101407674   F   F   F
 17.3948268171890703  8.3690900214618686 17.3671362101407674   F   F   F
 20.2939646200539130  8.3690900214618686 17.3671362101407674   F   F   F
  1.4495689014324225 10.8798170078146264 17.3671362101407674   F   F   F
  4.3487067042972676 10.8798170078146264 17.3671362101407674   F   F   F
  7.2478445071621120 10.8798170078146264 17.3671362101407674   F   F   F
 10.1469823100269565 10.8798170078146264 17.3671362101407674   F   F   F
 13.0461201128918045 10.8798170078146264 17.3671362101407674   F   F   F
 15.9452579157566472 10.8798170078146264 17.3671362101407674   F   F   F
 18.8443957186214917 10.8798170078146264 17.3671362101407674   F   F   F
 21.7435335214863379 10.8798170078146264 17.3671362101407674   F   F   F
  0.0000000000000000 13.3905439941673823 17.3671362101407674   F   F   F
  2.8991378028648449 13.3905439941673823 17.3671362101407674   F   F   F
  5.7982756057296898 13.3905439941673823 17.3671362101407674   F   F   F
  8.6974134085945352 13.3905439941673823 17.3671362101407674   F   F   F
 11.5965512114593796 13.3905439941673823 17.3671362101407674   F   F   F
 14.4956890143242241 13.3905439941673823 17.3671362101407674   F   F   F
 17.3948268171890703 13.3905439941673823 17.3671362101407674   F   F   F
 20.2939646200539130 13.3905439941673823 17.3671362101407674   F   F   F
  1.4495689014324225 15.9012709805201400 17.3671362101407674   F   F   F
  4.3487067042972676 15.9012709805201400 17.3671362101407674   F   F   F
  7.2478445071621120 15.9012709805201400 17.3671362101407674   F   F   F
 10.1469823100269565 15.9012709805201400 17.3671362101407674   F   F   F
 13.0461201128918045 15.9012709805201400 17.3671362101407674   F   F   F
 15.9452579157566472 15.9012709805201400 17.3671362101407674   F   F   F
 18.8443957186214917 15.9012709805201400 17.3671362101407674   F   F   F
 21.7435335214863379 15.9012709805201400 17.3671362101407674   F   F   F
  0.0000000000000000 18.4119979668728959 17.3671362101407674   F   F   F
  2.8991378028648449 18.4119979668728959 17.3671362101407674   F   F   F
  5.7982756057296898 18.4119979668728959 17.3671362101407674   F   F   F
  8.6974134085945352 18.4119979668728959 17.3671362101407674   F   F   F
 11.5965512114593796 18.4119979668728959 17.3671362101407674   F   F   F
 14.4956890143242241 18.4119979668728959 17.3671362101407674   F   F   F
 17.3948268171890703 18.4119979668728959 17.3671362101407674   F   F   F
 20.2939646200539130 18.4119979668728959 17.3671362101407674   F   F   F
 -0.0001395247173150  1.6698072338949421 19.7126230171760284   T   T   T
  2.8987363602723826  1.6696477123014368 19.7143321413763850   T   T   T
  5.7970642294554713  1.6715274662343931 19.7152222257062384   T   T   T
  8.6935705980861524  1.6748637652851810 19.7137370533112311   T   T   T
 11.5949085413017414  1.6747849360796756 19.7120585354412547   T   T   T
 14.4953442514948705  1.6732476997643924 19.7136433565070952   T   T   T
 17.3921991860918297  1.6693472243524079 19.7142065269867075   T   T   T
 20.2924384271206115  1.6689731165813961 19.7130505652900396   T   T   T
  1.4497066642621070  4.1789065347229579 19.7138245473677465   T   T   T
  4.3475357708193503  4.1808106914552621 19.7159117464121465   T   T   T
  7.2445010909794396  4.1821380856115260 19.7149139959645687   T   T   T
 10.1442673866199087  4.1835771624900824 19.7137573350047042   T   T   T
 13.0447918237839158  4.1827169329625429 19.7139239573207057   T   T   T
 15.9450752979465022  4.1813851591140292 19.7147954267646881   T   T   T
 18.8447752690985446  4.1780275671481766 19.7127580238702826   T   T   T
 21.7442853897046291  4.1780159118842048 19.7119668489522155   T   T   T
  0.0002996851200010  6.6876587973787558 19.7137395896746028   T   T   T
  2.8943757265855390  6.6874236847901534 19.7103552974853429   T   T   T
  5.7949543149367049  6.6901772823377863 19.7100120690826053   T   T   T
  8.6977022868300597  6.6913503988044667 19.7095661815373013   T   T   T
 11.5974711230513474  6.6906884645309352 19.7115227470964314   T   T   T
 14.4956134255815581  6.6921830988067406 19.7147621821863908   T   T   T
 17.3991174689344525  6.6859074116856458 19.7132545439423552   T   T   T
 20.2968168128125122  6.6869862513826455 19.7133510744951082   T   T   T
  1.4472617693734466  9.1982123045018582 19.7112401161611608   T   T   T
  4.3460090296282141  9.2015991746441230 19.7149464400398315   T   T   T
  7.2434564636494363  9.2038165477867846 19.7214710259863608   T   T   T
 10.1447204758618970  9.2027633195767784 19.7179849331178296   T   T   T
 13.0400551895895003  9.2010904733760288 19.7158622847553069   T   T   T
 15.9526565834685492  9.1912816672665247 19.7050964482671098   T   T   T
 18.8539221293021342  9.1957735226618951 19.7098433914247231   T   T   T
 21.7499830739348106  9.1984807174482182 19.7132659997034807   T   T   T
  0.0050805369085495 11.7123084983731243 19.7135677755989178   T   T   T
  2.8979720604338115 11.7134928710884108 19.7105862290641127   T   T   T
  5.7979557691433365 11.7129645880464786 19.7214768597047438   T   T   T
  8.6941806039512013 11.7121310911464924 19.7313772914771555   T   T   T
 11.5800463506905569 11.7124026821206417 19.7065961284173135   T   T   T
 14.5030630608734352 11.7019800259402977 19.6937562867441578   T   T   T
 17.4100882368447287 11.7085749564078121 19.7032534338749947   T   T   T
 20.3023210483070926 11.7107676975405877 19.7133087152797941   T   T   T
  1.4493063033032201 14.2249120213664586 19.7151814450176843   T   T   T
  4.3488737921733023 14.2285956435020111 19.7115919371705388   T   T   T
  7.2502813408894591 14.2252505419341055 19.7255750715715870   T   T   T
 10.1334483518706389 14.2141434529523245 19.6932778721414046   T   T   T
 13.0530372804075139 14.2254663361473135 19.7173626892918321   T   T   T
 15.9271173927238028 14.2298300072064734 19.7521838666659768   T   T   T
 18.8381105231889698 14.2210248491673443 19.7212958539090941   T   T   T
 21.7454340110865232 14.2223371227475646 19.7117582254219492   T   T   T
 -0.0004398356375770 16.7343758299731213 19.7146192914925678   T   T   T
  2.8984705605744612 16.7344355512107370 19.7151589424853633   T   T   T
  5.7974154172801233 16.7363209052451225 19.7137803231591064   T   T   T
  8.6973118359472590 16.7287624747997441 19.7239710658966807   T   T   T
 11.5927316622121808 16.7566310847752185 19.6886422990725265   T   T   T
 14.4873871242360490 16.7062517629624736 19.7578167209918476   T   T   T
 17.3908286183615211 16.7349390008443173 19.7110530896369660   T   T   T
 20.2918975590015798 16.7335312578052502 19.7117647450245101   T   T   T
  1.4485723341179104 19.2447120616908087 19.7139966963846973   T   T   T
  4.3474522478353670 19.2453999519857568 19.7146178695596959   T   T   T
  7.2460004404562914 19.2441753641869724 19.7154056691228732   T   T   T
 10.1412554325520095 19.2550025104677545 19.7108090637878810   T   T   T
 13.0496612781648267 19.2526518984299955 19.7089365082145846   T   T   T
 15.9384541315181725 19.2417208315486263 19.7101505886471493   T   T   T
 18.8406175868205636 19.2479726360595045 19.7094360194325873   T   T   T
 21.7414941575819256 19.2441654937008195 19.7144522592854372   T   T   T
 -0.0006608573614516 -0.0058823592089818 22.0722960547746503   T   T   T
  2.8969544083268843 -0.0044334066620238 22.0739280974219980   T   T   T
  5.7938342770112623 -0.0031416422329034 22.0741874185233158   T   T   T
  8.6864727745905927  0.0078099707730954 22.0743367105791748   T   T   T
 11.5921010792496695  0.0097219165966422 22.0711058382880729   T   T   T
 14.4952818178803042  0.0011370244612739 22.0751614320260465   T   T   T
 17.3922195465464497 -0.0061873283090311 22.0744851215797055   T   T   T
 20.2932220296418961 -0.0034805456876641 22.0748160727987255   T   T   T
  1.4478467643616275  2.5032679431056346 22.0726825827429742   T   T   T
  4.3456170678300916  2.5055432300137492 22.0756240226988645   T   T   T
  7.2434693840352944  2.5114004105094874 22.0756296414262039   T   T   T
 10.1423680165950714  2.5106965484625476 22.0725905171127863   T   T   T
 13.0450022668570451  2.5076814922836892 22.0728226633461020   T   T   T
 15.9454726798299280  2.5034353103678280 22.0730864432755034   T   T   T
 18.8440422489392354  2.5004207724064584 22.0722972251434548   T   T   T
 21.7435520379610701  2.5031412147471106 22.0697458226172998   T   T   T
 -0.0001164175125896  5.0116116926434060 22.0719204927890225   T   T   T
  2.8953524375584641  5.0134432924467873 22.0776718067294766   T   T   T
  5.7923624183669453  5.0152578027206696 22.0800068378174750   T   T   T
  8.6946512174264559  5.0173264930563866 22.0775949276736974   T   T   T
 11.5949612514777698  5.0140414946634460 22.0736000887903963   T   T   T
 14.4948384539838351  5.0118150587766701 22.0730148359093334   T   T   T
 17.3986192284112100  5.0092578343153757 22.0732933792367589   T   T   T
 20.2956352949974139  5.0098207537244610 22.0708991191735286   T   T   T
  1.4483017820294231  7.5251447903155704 22.0757608808933448   T   T   T
  4.3385326307672942  7.5170686738544337 22.0647842385851263   T   T   T
  7.2442419590478293  7.5128975012891139 22.0574443539624561   T   T   T
 10.1475349789797455  7.5194920682702975 22.0701935619457004   T   T   T
 13.0435453418604208  7.5191275025295612 22.0764834222131334   T   T   T
 15.9523481084609422  7.5077697913008485 22.0747311951630074   T   T   T
 18.8517915402939096  7.5155551105879832 22.0763652587167982   T   T   T
 21.7463026410582501  7.5215305825617396 22.0737926239417632   T   T   T
  0.0004204908244401 10.0369283138917975 22.0774546713974189   T   T   T
  2.8855428018350731 10.0364712741019861 22.0674213452082135   T   T   T
  5.7770071413422937 10.0283588457906330 22.0734603443452393   T   T   T
  8.7009407703207646 10.0272550859462690 22.0744714123091512   T   T   T
 11.5906900373096562 10.0322370018930940 22.0884280714964554   T   T   T
 14.5159493790480028  9.9936238534967430 22.0644084305226293   T   T   T
 17.4107201197031145 10.0075381758958013 22.0623512826045314   T   T   T
 20.3030514085936105 10.0279443775380788 22.0724704235663189   T   T   T
  1.4478429884877619 12.5501118133787788 22.0791411454660000   T   T   T
  4.3319513572911932 12.5564987701495507 22.0606795229577806   T   T   T
  7.2321792778326559 12.5544519893096460 22.0797879798382759   T   T   T
 10.1295661276788920 12.5581215310500252 22.1143199895792648   T   T   T
 13.0882227960459456 12.4651042326220445 21.9908737740965279   T   T   T
 15.9789126616820667 12.5049026969385118 22.0268342601996707   T   T   T
 18.8647512836594977 12.5327399720838155 22.0717654757254067   T   T   T
 21.7523142180726303 12.5471202415627161 22.0724762282049731   T   T   T
  0.0015890506693346 15.0604514214735943 22.0769639442948886   T   T   T
  2.8970382105350740 15.0631215487948928 22.0786565307515303   T   T   T
  5.7931706964743777 15.0649909571001643 22.0778249422070054   T   T   T
  8.6930862445829522 15.0577530110635003 22.1110476776807445   T   T   T
 11.5407655862761196 15.1467310989412152 21.9637183380659664   T   T   T
 14.4546075648115693 15.0378998638134540 22.2164058694237205   T   T   T
 17.4043232749821613 15.0788394370277441 22.0625931828684436   T   T   T
 20.3039204573767904 15.0614697627679384 22.0626871099290085   T   T   T
  1.4486657205855726 17.5714759004639305 22.0750680033483455   T   T   T
  4.3458773447123713 17.5728964504397744 22.0760930882345967   T   T   T
  7.2417781864970756 17.5716355953891146 22.0773067060789110   T   T   T
 10.1261057613212007 17.6084364074193189 22.0753769849227268   T   T   T
 13.0382028774446646 17.5975926645102874 22.0681502304833650   T   T   T
 15.9385206452300512 17.5742302708416105 22.0689906054722833   T   T   T
 18.8483373034549473 17.5821785521736338 22.0636539686315878   T   T   T
 21.7431491914870705 17.5711085966944438 22.0759509219133250   T   T   T
 11.7710934888323298 13.5352922898380132 24.1299185698889360   T   T   T
  5.9081320946883951 11.3696839213127756 25.1476106479461947   T   T   T
  7.1337956286985618 12.0405071565379327 25.2147127274895126   T   T   T
  8.3260763938646942 11.3104606061189870 25.2469497302951389   T   T   T
  8.2969695563459869  9.9131053893554455 25.2061995244085750   T   T   T
  7.0704791172617218  9.2434725641789619 25.1393010349136041   T   T   T
  5.8753722203339720  9.9711085130248449 25.1062787927055062   T   T   T
 16.9945757793949355 12.6396750724563223 25.1272055660094829   T   T   T
 16.3854828210057022 13.9065996514895467 24.9855126362315971   T   T   T
 17.1993115341186282 15.0606013779324517 25.0406651239395259   T   T   T
 18.5764375867901492 14.9438009421574609 25.2355790933194157   T   T   T
 19.1693682831360803 13.6839293256611079 25.3624428882310369   T   T   T
 18.3737213543625337 12.5347585472084724 25.3080283830184314   T   T   T
 14.9840080471274817 13.9971657137093892 24.7431035258618373   T   T   T
 13.7478023747388196 13.9807049277412574 24.6122586691502363   T   T   T
  4.9732962928411171 11.9381091213754775 25.1317616548352980   T   T   T
  9.2851556214008646 11.8346190699403184 25.2985582882445605   T   T   T
  9.2302992955016379  9.3440145519193241 25.2434468561334384   T   T   T
  7.0446117353496520  8.1497551406986322 25.1189558269733659   T   T   T
  4.9160747937427320  9.4464355779258131 25.0737873168282981   T   T   T
 16.3687370634686218 11.7432942511259739 25.0959935033726396   T   T   T
 16.7308530695360140 16.0451550750412437 24.9589116622202312   T   T   T
 19.1914475961791631 15.8468201843223930 25.2849536106550801   T   T   T
 20.2492046289339136 13.5968783419097008 25.5065111163938845   T   T   T
 18.8298645592127620 11.5463047430332875 25.4130856309551838   T   T   T
  7.1586099865003341 13.1330847217569602 25.2582030320066799   T   T   T
