# Supplementary material for: Universal inter-molecular radical transfer reactions on metal surfaces
Source: Nat Commun. 2024 Apr 8;15:3030. doi: 10.1038/s41467-024-47252-1 (PMC11001993; doi:10.1038/s41467-024-47252-1)
Supplement: Supplementary file 4 — Source Data [file 41467_2024_47252_MOESM4_ESM.zip › Source data/Figure_S10f/CONTCAR_AgOrgano_TS1_coad]

Ag  C  H 
 1.0000000000000000
    23.1931024229187592    0.0000000000000000    0.0000000000000000
     0.0000000000000000   20.0858158908220581    0.0000000000000000
     0.0000000000000000    0.0000000000000000   37.1014083110324009
  Ag   C   H
 257  14  11
Selective dynamics
Cartesian
  0.0000000000000000  0.0000000000000000 14.9999999483760380   F   F   F
  2.8991378028648449  0.0000000000000000 14.9999999483760380   F   F   F
  5.7982756057296898  0.0000000000000000 14.9999999483760380   F   F   F
  8.6974134085945369  0.0000000000000000 14.9999999483760380   F   F   F
 11.5965512114593796  0.0000000000000000 14.9999999483760380   F   F   F
 14.4956890143242241  0.0000000000000000 14.9999999483760380   F   F   F
 17.3948268171890703  0.0000000000000000 14.9999999483760380   F   F   F
 20.2939646200539130  0.0000000000000000 14.9999999483760380   F   F   F
  1.4495689014324225  2.5107269863527573 14.9999999483760380   F   F   F
  4.3487067042972676  2.5107269863527573 14.9999999483760380   F   F   F
  7.2478445071621120  2.5107269863527573 14.9999999483760380   F   F   F
 10.1469823100269565  2.5107269863527573 14.9999999483760380   F   F   F
 13.0461201128918045  2.5107269863527573 14.9999999483760380   F   F   F
 15.9452579157566472  2.5107269863527573 14.9999999483760380   F   F   F
 18.8443957186214917  2.5107269863527573 14.9999999483760380   F   F   F
 21.7435335214863379  2.5107269863527573 14.9999999483760380   F   F   F
  0.0000000000000000  5.0214539727055145 14.9999999483760380   F   F   F
  2.8991378028648449  5.0214539727055145 14.9999999483760380   F   F   F
  5.7982756057296898  5.0214539727055145 14.9999999483760380   F   F   F
  8.6974134085945369  5.0214539727055145 14.9999999483760380   F   F   F
 11.5965512114593796  5.0214539727055145 14.9999999483760380   F   F   F
 14.4956890143242241  5.0214539727055145 14.9999999483760380   F   F   F
 17.3948268171890703  5.0214539727055145 14.9999999483760380   F   F   F
 20.2939646200539130  5.0214539727055145 14.9999999483760380   F   F   F
  1.4495689014324225  7.5321809590582713 14.9999999483760380   F   F   F
  4.3487067042972676  7.5321809590582713 14.9999999483760380   F   F   F
  7.2478445071621120  7.5321809590582713 14.9999999483760380   F   F   F
 10.1469823100269565  7.5321809590582713 14.9999999483760380   F   F   F
 13.0461201128918045  7.5321809590582713 14.9999999483760380   F   F   F
 15.9452579157566472  7.5321809590582713 14.9999999483760380   F   F   F
 18.8443957186214917  7.5321809590582713 14.9999999483760380   F   F   F
 21.7435335214863379  7.5321809590582713 14.9999999483760380   F   F   F
  0.0000000000000000 10.0429079454110290 14.9999999483760380   F   F   F
  2.8991378028648449 10.0429079454110290 14.9999999483760380   F   F   F
  5.7982756057296898 10.0429079454110290 14.9999999483760380   F   F   F
  8.6974134085945369 10.0429079454110290 14.9999999483760380   F   F   F
 11.5965512114593796 10.0429079454110290 14.9999999483760380   F   F   F
 14.4956890143242241 10.0429079454110290 14.9999999483760380   F   F   F
 17.3948268171890703 10.0429079454110290 14.9999999483760380   F   F   F
 20.2939646200539130 10.0429079454110290 14.9999999483760380   F   F   F
  1.4495689014324225 12.5536349317637868 14.9999999483760380   F   F   F
  4.3487067042972676 12.5536349317637868 14.9999999483760380   F   F   F
  7.2478445071621120 12.5536349317637868 14.9999999483760380   F   F   F
 10.1469823100269565 12.5536349317637868 14.9999999483760380   F   F   F
 13.0461201128918045 12.5536349317637868 14.9999999483760380   F   F   F
 15.9452579157566472 12.5536349317637868 14.9999999483760380   F   F   F
 18.8443957186214917 12.5536349317637868 14.9999999483760380   F   F   F
 21.7435335214863379 12.5536349317637868 14.9999999483760380   F   F   F
  0.0000000000000000 15.0643619181165427 14.9999999483760380   F   F   F
  2.8991378028648449 15.0643619181165427 14.9999999483760380   F   F   F
  5.7982756057296898 15.0643619181165427 14.9999999483760380   F   F   F
  8.6974134085945369 15.0643619181165427 14.9999999483760380   F   F   F
 11.5965512114593796 15.0643619181165427 14.9999999483760380   F   F   F
 14.4956890143242241 15.0643619181165427 14.9999999483760380   F   F   F
 17.3948268171890703 15.0643619181165427 14.9999999483760380   F   F   F
 20.2939646200539130 15.0643619181165427 14.9999999483760380   F   F   F
  1.4495689014324225 17.5750889044693004 14.9999999483760380   F   F   F
  4.3487067042972676 17.5750889044693004 14.9999999483760380   F   F   F
  7.2478445071621120 17.5750889044693004 14.9999999483760380   F   F   F
 10.1469823100269565 17.5750889044693004 14.9999999483760380   F   F   F
 13.0461201128918045 17.5750889044693004 14.9999999483760380   F   F   F
 15.9452579157566472 17.5750889044693004 14.9999999483760380   F   F   F
 18.8443957186214917 17.5750889044693004 14.9999999483760380   F   F   F
 21.7435335214863379 17.5750889044693004 14.9999999483760380   F   F   F
  1.4495689014324225  0.8369090624035965 17.3671362101407674   F   F   F
  4.3487067042972676  0.8369090624035965 17.3671362101407674   F   F   F
  7.2478445071621120  0.8369090624035965 17.3671362101407674   F   F   F
 10.1469823100269565  0.8369090624035965 17.3671362101407674   F   F   F
 13.0461201128918045  0.8369090624035965 17.3671362101407674   F   F   F
 15.9452579157566472  0.8369090624035965 17.3671362101407674   F   F   F
 18.8443957186214917  0.8369090624035965 17.3671362101407674   F   F   F
 21.7435335214863379  0.8369090624035965 17.3671362101407674   F   F   F
  0.0000000000000000  3.3476360487563541 17.3671362101407674   F   F   F
  2.8991378028648449  3.3476360487563541 17.3671362101407674   F   F   F
  5.7982756057296898  3.3476360487563541 17.3671362101407674   F   F   F
  8.6974134085945369  3.3476360487563541 17.3671362101407674   F   F   F
 11.5965512114593796  3.3476360487563541 17.3671362101407674   F   F   F
 14.4956890143242241  3.3476360487563541 17.3671362101407674   F   F   F
 17.3948268171890703  3.3476360487563541 17.3671362101407674   F   F   F
 20.2939646200539130  3.3476360487563541 17.3671362101407674   F   F   F
  1.4495689014324225  5.8583630351091109 17.3671362101407674   F   F   F
  4.3487067042972676  5.8583630351091109 17.3671362101407674   F   F   F
  7.2478445071621120  5.8583630351091109 17.3671362101407674   F   F   F
 10.1469823100269565  5.8583630351091109 17.3671362101407674   F   F   F
 13.0461201128918045  5.8583630351091109 17.3671362101407674   F   F   F
 15.9452579157566472  5.8583630351091109 17.3671362101407674   F   F   F
 18.8443957186214917  5.8583630351091109 17.3671362101407674   F   F   F
 21.7435335214863379  5.8583630351091109 17.3671362101407674   F   F   F
  0.0000000000000000  8.3690900214618686 17.3671362101407674   F   F   F
  2.8991378028648449  8.3690900214618686 17.3671362101407674   F   F   F
  5.7982756057296898  8.3690900214618686 17.3671362101407674   F   F   F
  8.6974134085945369  8.3690900214618686 17.3671362101407674   F   F   F
 11.5965512114593796  8.3690900214618686 17.3671362101407674   F   F   F
 14.4956890143242241  8.3690900214618686 17.3671362101407674   F   F   F
 17.3948268171890703  8.3690900214618686 17.3671362101407674   F   F   F
 20.2939646200539130  8.3690900214618686 17.3671362101407674   F   F   F
  1.4495689014324225 10.8798170078146264 17.3671362101407674   F   F   F
  4.3487067042972676 10.8798170078146264 17.3671362101407674   F   F   F
  7.2478445071621120 10.8798170078146264 17.3671362101407674   F   F   F
 10.1469823100269565 10.8798170078146264 17.3671362101407674   F   F   F
 13.0461201128918045 10.8798170078146264 17.3671362101407674   F   F   F
 15.9452579157566472 10.8798170078146264 17.3671362101407674   F   F   F
 18.8443957186214917 10.8798170078146264 17.3671362101407674   F   F   F
 21.7435335214863379 10.8798170078146264 17.3671362101407674   F   F   F
  0.0000000000000000 13.3905439941673823 17.3671362101407674   F   F   F
  2.8991378028648449 13.3905439941673823 17.3671362101407674   F   F   F
  5.7982756057296898 13.3905439941673823 17.3671362101407674   F   F   F
  8.6974134085945369 13.3905439941673823 17.3671362101407674   F   F   F
 11.5965512114593796 13.3905439941673823 17.3671362101407674   F   F   F
 14.4956890143242241 13.3905439941673823 17.3671362101407674   F   F   F
 17.3948268171890703 13.3905439941673823 17.3671362101407674   F   F   F
 20.2939646200539130 13.3905439941673823 17.3671362101407674   F   F   F
  1.4495689014324225 15.9012709805201400 17.3671362101407674   F   F   F
  4.3487067042972676 15.9012709805201400 17.3671362101407674   F   F   F
  7.2478445071621120 15.9012709805201400 17.3671362101407674   F   F   F
 10.1469823100269565 15.9012709805201400 17.3671362101407674   F   F   F
 13.0461201128918045 15.9012709805201400 17.3671362101407674   F   F   F
 15.9452579157566472 15.9012709805201400 17.3671362101407674   F   F   F
 18.8443957186214917 15.9012709805201400 17.3671362101407674   F   F   F
 21.7435335214863379 15.9012709805201400 17.3671362101407674   F   F   F
  0.0000000000000000 18.4119979668728959 17.3671362101407674   F   F   F
  2.8991378028648449 18.4119979668728959 17.3671362101407674   F   F   F
  5.7982756057296898 18.4119979668728959 17.3671362101407674   F   F   F
  8.6974134085945369 18.4119979668728959 17.3671362101407674   F   F   F
 11.5965512114593796 18.4119979668728959 17.3671362101407674   F   F   F
 14.4956890143242241 18.4119979668728959 17.3671362101407674   F   F   F
 17.3948268171890703 18.4119979668728959 17.3671362101407674   F   F   F
 20.2939646200539130 18.4119979668728959 17.3671362101407674   F   F   F
 -0.0019645299889771  1.6735076337493753 19.7122385963720532   T   T   T
  2.8983352441793819  1.6731127154710121 19.7127781855113717   T   T   T
  5.7963306690303149  1.6769755122558831 19.7136700114604899   T   T   T
  8.6952827901662282  1.6824567955953409 19.7128224958743772   T   T   T
 11.5971256586441243  1.6828747511090674 19.7130299072454598   T   T   T
 14.4967752357605910  1.6798724058735635 19.7130880830102164   T   T   T
 17.3951453780053598  1.6768613627148043 19.7139211242081380   T   T   T
 20.2928112298800087  1.6752620238162863 19.7129103081565056   T   T   T
  1.4449478055554088  4.1815301579385986 19.7140567088808645   T   T   T
  4.3456206086258629  4.1848257046533295 19.7131893382342795   T   T   T
  7.2458122254940429  4.1881823676583725 19.7122945549950330   T   T   T
 10.1464959966596222  4.1905188108488947 19.7126071004156280   T   T   T
 13.0474152584914176  4.1893905176234822 19.7137098198256062   T   T   T
 15.9460882132277018  4.1876972209462853 19.7127079722139733   T   T   T
 18.8433341478841712  4.1862008749534700 19.7118292795018917   T   T   T
 21.7398295511352089  4.1837806347154407 19.7123986205677184   T   T   T
 -0.0086533843210534  6.6928387813960279 19.7133145701678458   T   T   T
  2.8867861686772525  6.6880170863616621 19.7093109098823831   T   T   T
  5.7931203718348048  6.6956821048578581 19.7119685692046929   T   T   T
  8.6945637177652699  6.6985011676793480 19.7127194352793857   T   T   T
 11.6003216730355181  6.6967575865858526 19.7100862086842952   T   T   T
 14.4973051222219116  6.6988135308398853 19.7142204967134091   T   T   T
 17.3940273144936803  6.6976062133069112 19.7130210301058995   T   T   T
 20.2898449707820454  6.6958261949132112 19.7124024999613816   T   T   T
  1.4321415148127636  9.2002905488986269 19.7077543842227385   T   T   T
  4.3271822354755152  9.1916253296499608 19.7119687224903650   T   T   T
  7.2401733873906933  9.2124760972105317 19.7428881672111594   T   T   T
 10.1475186750541315  9.2016001982646767 19.7188208679972981   T   T   T
 13.0486910846571380  9.2080154774416094 19.7084855910666690   T   T   T
 15.9458273595216102  9.2081359802118552 19.7125282955150389   T   T   T
 18.8413428745995724  9.2082096783999869 19.7140771882206245   T   T   T
 21.7354029709025127  9.2066220867645487 19.7131210157192314   T   T   T
 -0.0102792224071952 11.7199413360683558 19.7138490472679706   T   T   T
  2.8742547017366724 11.7140190117594010 19.7041036779566312   T   T   T
  5.7571056913915557 11.6911434656104944 19.6697037413741285   T   T   T
  8.7085967565505182 11.6988957760143624 19.6831882052800431   T   T   T
 11.5925280350836992 11.7224518506245161 19.7164037957446610   T   T   T
 14.4967416985370097 11.7198596800915666 19.7107648376555957   T   T   T
 17.3941733705263637 11.7202106900126051 19.7140596040732099   T   T   T
 20.2901466360260336 11.7201153543186276 19.7135576023632773   T   T   T
  1.4518112953082138 14.2317164373216070 19.7157376417409900   T   T   T
  4.3600606391867949 14.2359303198621081 19.7247441390227713   T   T   T
  7.2442825010068379 14.2343348026897338 19.6857056033170004   T   T   T
 10.1398079628114441 14.2339749149919257 19.7044938288543356   T   T   T
 13.0402394076966299 14.2357723010845802 19.7213710763132894   T   T   T
 15.9418852822810528 14.2309395741726750 19.7177618936419492   T   T   T
 18.8439306935583275 14.2298513950667722 19.7120946063215143   T   T   T
 21.7425001490919207 14.2315459409381724 19.7138192223338429   T   T   T
  0.0007017178146124 16.7410427289801440 19.7128944239358823   T   T   T
  2.9018378724737115 16.7394470258182260 19.7146886930324925   T   T   T
  5.8011971540277294 16.7353588038088823 19.7265773732690519   T   T   T
  8.6980533550358281 16.7607530043830693 19.6954276775123844   T   T   T
 11.5911016930113977 16.7445088032664025 19.7152249032877833   T   T   T
 14.4955183664845091 16.7472050510503827 19.7076250677599347   T   T   T
 17.3947257273006777 16.7412077579476097 19.7107879533025852   T   T   T
 20.2935302462890768 16.7408462865645795 19.7129667249759244   T   T   T
  1.4497480073896436 19.2493371215230589 19.7121714054902313   T   T   T
  4.3490670328300913 19.2473468383441215 19.7146472132884121   T   T   T
  7.2453291544762140 19.2522182080365241 19.7178562046956749   T   T   T
 10.1478682681173371 19.2653289721229370 19.7100341968047630   T   T   T
 13.0459471532060629 19.2604091270813989 19.7070941833391906   T   T   T
 15.9451599198112675 19.2561430448693578 19.7101911071192362   T   T   T
 18.8438093503345279 19.2507217188592072 19.7137678088782771   T   T   T
 21.7427859178042375 19.2502558747459567 19.7128051450877742   T   T   T
 -0.0007769931049944  0.0013314579828816 22.0708927839061992   T   T   T
  2.8982431778974509 -0.0017332804977780 22.0714252792395591   T   T   T
  5.7929000522328415  0.0056482115706214 22.0731463938685941   T   T   T
  8.6938828488005679  0.0165503060914963 22.0732952730130130   T   T   T
 11.5996983618387102  0.0191539344634491 22.0743477578478071   T   T   T
 14.4982029823343694  0.0096928462357015 22.0735435188832874   T   T   T
 17.3966742420415912  0.0072983929789570 22.0730719265518260   T   T   T
 20.2936216803521710  0.0033951368989392 22.0710456817442058   T   T   T
  1.4450057214378009  2.5074921058869020 22.0712646261553331   T   T   T
  4.3437332662087647  2.5107991030628130 22.0718827993187929   T   T   T
  7.2439444408708153  2.5173389084606836 22.0719728599509040   T   T   T
 10.1464868523360714  2.5202037984568877 22.0716008357483204   T   T   T
 13.0500328428374761  2.5194075443504338 22.0723779040464940   T   T   T
 15.9475841169313792  2.5174283271029636 22.0716799328574069   T   T   T
 18.8448178805642073  2.5166192332602089 22.0719914154221470   T   T   T
 21.7408991321412941  2.5120120477620826 22.0710920859367192   T   T   T
 -0.0074427910929805  5.0203442287651656 22.0718408851344243   T   T   T
  2.8887682678669893  5.0137606972803583 22.0733320012890282   T   T   T
  5.7911747287238793  5.0166191595544705 22.0749536947241403   T   T   T
  8.6960640333514370  5.0217895780814832 22.0750637734595223   T   T   T
 11.5997710154501643  5.0239816560724702 22.0726144745022737   T   T   T
 14.4983916642638970  5.0283432358402722 22.0719981017788207   T   T   T
 17.3959543188948551  5.0265868481319451 22.0721816433408478   T   T   T
 20.2902610219418165  5.0245052884152868 22.0717135478258655   T   T   T
  1.4334666570845485  7.5287916978579812 22.0726858173947775   T   T   T
  4.3226362825325699  7.5080774333562506 22.0675808710934582   T   T   T
  7.2382605643483595  7.5115090114091334 22.0714706091507011   T   T   T
 10.1554707195031799  7.5211407960480114 22.0678525119395061   T   T   T
 13.0474870195811334  7.5395906523422447 22.0735803833775641   T   T   T
 15.9462573359627928  7.5375999404721883 22.0735490784676713   T   T   T
 18.8413695935432202  7.5360951841162347 22.0723567444861288   T   T   T
 21.7348621819733552  7.5343933962082907 22.0723205786352885   T   T   T
 -0.0198958134443711 10.0460050644371499 22.0738484162264363   T   T   T
  2.8565875488812904 10.0374837666361127 22.0634018860436534   T   T   T
  5.7299088027249212 10.0019224117277457 22.0728521627565968   T   T   T
  8.7144913294740523 10.0185866779782895 22.0835815461185199   T   T   T
 11.6048397447510503 10.0539349879885727 22.0672537409148042   T   T   T
 14.4976754898490281 10.0456240432013004 22.0721229670530761   T   T   T
 17.3913000401275681 10.0494687751351002 22.0749551338972516   T   T   T
 20.2851077025614899 10.0489124610660348 22.0734541744974386   T   T   T
  1.4262247762270903 12.5602884492307307 22.0765925634761189   T   T   T
  4.2942857170222100 12.5549590389164454 22.0395931964909515   T   T   T
  7.1709727444875870 12.4633061805465637 21.8847730712870607   T   T   T
 10.1182284977513142 12.5800191990985493 22.0581389992382277   T   T   T
 13.0428168092530239 12.5548929800452331 22.0544928680382277   T   T   T
 15.9435725840040217 12.5596304210915939 22.0732352445079165   T   T   T
 18.8382643561060945 12.5620641984443360 22.0753873022499576   T   T   T
 21.7317040218627469 12.5619562470628878 22.0741108470596288   T   T   T
 -0.0019747931880779 15.0721393248194335 22.0714557229153741   T   T   T
  2.9059577032040087 15.0715991378326777 22.0765154075753642   T   T   T
  5.8322147397238124 15.0404884486628525 22.1355425847980811   T   T   T
  8.6867100826097978 15.1386974053009027 22.0255596348527938   T   T   T
 11.5733470588145764 15.0873568989274602 22.0667654153283621   T   T   T
 14.4917657478940445 15.0911067534409788 22.0598553466935421   T   T   T
 17.3947801330900198 15.0732746087937972 22.0694818343851011   T   T   T
 20.2900659076572083 15.0716170973694865 22.0748138728113759   T   T   T
  1.4509876941752271 17.5783408553094773 22.0712881070217151   T   T   T
  4.3541438386879880 17.5682901103979390 22.0768217826239592   T   T   T
  7.2412348945018570 17.5941348174559664 22.0885994786435766   T   T   T
 10.1480627820175080 17.6145938713691095 22.0663925097524185   T   T   T
 13.0438780966340726 17.5996524040236366 22.0560218083794837   T   T   T
 15.9502962217568971 17.5903386787628406 22.0640315056661649   T   T   T
 18.8436626317375051 17.5800440063118053 22.0745939662420270   T   T   T
 21.7422037699302493 17.5792968630191986 22.0711217289103878   T   T   T
  7.9695556757909483 13.5378458382020082 24.1498437415249043   T   T   T
  6.1462396900362215 11.1072598846115831 24.8534488948120043   T   T   T
  7.4786353289249963 11.5478293275770554 24.7308335587892287   T   T   T
  8.4978596299193239 10.5840350469903406 24.8753016781704339   T   T   T
  8.1987109612861939  9.2405826809624649 25.1572484713450315   T   T   T
  6.8702586612055505  8.8269111860638638 25.2783115112704557   T   T   T
  5.8429202601067525  9.7639990959716627 25.1274169440352502   T   T   T
 13.7401319284404355 13.0408045498356682 25.2927009152580915   T   T   T
 13.1253160259275319 14.3005699478629147 25.1578574962256525   T   T   T
 13.9226591296806070 15.4665989636636443 25.1676637189328751   T   T   T
 15.2915095096007203 15.3751773155326479 25.3999777686186725   T   T   T
 15.8869378747626797 14.1258493317735709 25.5987728504220478   T   T   T
 15.1151741260277284 12.9632883158284642 25.5157560851613745   T   T   T
 11.7132069399160947 14.4690768152336204 25.0890423549012382   T   T   T
 10.5369410848490510 14.7534507816581790 25.1201656960421253   T   T   T
  5.3195308560779901 11.8211224914113320 24.7594906328145115   T   T   T
  9.5506793469507478 10.8837634557551972 24.8140108144156741   T   T   T
  9.0130349571796469  8.5192878301194579 25.2806924042745536   T   T   T
  6.6347288577413588  7.7815995369814814 25.4951257017371233   T   T   T
  4.7976506663924843  9.4556102081018203 25.2338080974576400   T   T   T
 13.1315166320156784 12.1334142785813395 25.2519673037816794   T   T   T
 13.4383412663277433 16.4376259716021167 25.0350705840853145   T   T   T
 15.8906349604699848 16.2889719770492114 25.4427148151474221   T   T   T
 16.9548333342344009 14.0613488492327043 25.8200944750889327   T   T   T
 15.5862169684407696 11.9855030939901006 25.6480710999713537   T   T   T
  9.5252666850392878 15.0925952770447420 25.2628818740280181   T   T   T
