# Supplementary material for: Universal inter-molecular radical transfer reactions on metal surfaces
Source: Nat Commun. 2024 Apr 8;15:3030. doi: 10.1038/s41467-024-47252-1 (PMC11001993; doi:10.1038/s41467-024-47252-1)
Supplement: Supplementary file 4 — Source Data [file 41467_2024_47252_MOESM4_ESM.zip › Source data/Figure_S10f/CONTCAR_AgOrgano_TS2_coad]

Ag  C  H 
 1.0000000000000000
    23.1931024229187592    0.0000000000000000    0.0000000000000000
     0.0000000000000000   20.0858158908220581    0.0000000000000000
     0.0000000000000000    0.0000000000000000   37.1014083110324009
  Ag   C   H
 257  14  11
Selective dynamics
Cartesian
  0.0000000000000000  0.0000000000000000 14.9999999483760380   F   F   F
  2.8991378028648449  0.0000000000000000 14.9999999483760380   F   F   F
  5.7982756057296898  0.0000000000000000 14.9999999483760380   F   F   F
  8.6974134085945369  0.0000000000000000 14.9999999483760380   F   F   F
 11.5965512114593796  0.0000000000000000 14.9999999483760380   F   F   F
 14.4956890143242241  0.0000000000000000 14.9999999483760380   F   F   F
 17.3948268171890703  0.0000000000000000 14.9999999483760380   F   F   F
 20.2939646200539130  0.0000000000000000 14.9999999483760380   F   F   F
  1.4495689014324225  2.5107269863527573 14.9999999483760380   F   F   F
  4.3487067042972676  2.5107269863527573 14.9999999483760380   F   F   F
  7.2478445071621120  2.5107269863527573 14.9999999483760380   F   F   F
 10.1469823100269565  2.5107269863527573 14.9999999483760380   F   F   F
 13.0461201128918045  2.5107269863527573 14.9999999483760380   F   F   F
 15.9452579157566472  2.5107269863527573 14.9999999483760380   F   F   F
 18.8443957186214917  2.5107269863527573 14.9999999483760380   F   F   F
 21.7435335214863379  2.5107269863527573 14.9999999483760380   F   F   F
  0.0000000000000000  5.0214539727055145 14.9999999483760380   F   F   F
  2.8991378028648449  5.0214539727055145 14.9999999483760380   F   F   F
  5.7982756057296898  5.0214539727055145 14.9999999483760380   F   F   F
  8.6974134085945369  5.0214539727055145 14.9999999483760380   F   F   F
 11.5965512114593796  5.0214539727055145 14.9999999483760380   F   F   F
 14.4956890143242241  5.0214539727055145 14.9999999483760380   F   F   F
 17.3948268171890703  5.0214539727055145 14.9999999483760380   F   F   F
 20.2939646200539130  5.0214539727055145 14.9999999483760380   F   F   F
  1.4495689014324225  7.5321809590582713 14.9999999483760380   F   F   F
  4.3487067042972676  7.5321809590582713 14.9999999483760380   F   F   F
  7.2478445071621120  7.5321809590582713 14.9999999483760380   F   F   F
 10.1469823100269565  7.5321809590582713 14.9999999483760380   F   F   F
 13.0461201128918045  7.5321809590582713 14.9999999483760380   F   F   F
 15.9452579157566472  7.5321809590582713 14.9999999483760380   F   F   F
 18.8443957186214917  7.5321809590582713 14.9999999483760380   F   F   F
 21.7435335214863379  7.5321809590582713 14.9999999483760380   F   F   F
  0.0000000000000000 10.0429079454110290 14.9999999483760380   F   F   F
  2.8991378028648449 10.0429079454110290 14.9999999483760380   F   F   F
  5.7982756057296898 10.0429079454110290 14.9999999483760380   F   F   F
  8.6974134085945369 10.0429079454110290 14.9999999483760380   F   F   F
 11.5965512114593796 10.0429079454110290 14.9999999483760380   F   F   F
 14.4956890143242241 10.0429079454110290 14.9999999483760380   F   F   F
 17.3948268171890703 10.0429079454110290 14.9999999483760380   F   F   F
 20.2939646200539130 10.0429079454110290 14.9999999483760380   F   F   F
  1.4495689014324225 12.5536349317637868 14.9999999483760380   F   F   F
  4.3487067042972676 12.5536349317637868 14.9999999483760380   F   F   F
  7.2478445071621120 12.5536349317637868 14.9999999483760380   F   F   F
 10.1469823100269565 12.5536349317637868 14.9999999483760380   F   F   F
 13.0461201128918045 12.5536349317637868 14.9999999483760380   F   F   F
 15.9452579157566472 12.5536349317637868 14.9999999483760380   F   F   F
 18.8443957186214917 12.5536349317637868 14.9999999483760380   F   F   F
 21.7435335214863379 12.5536349317637868 14.9999999483760380   F   F   F
  0.0000000000000000 15.0643619181165427 14.9999999483760380   F   F   F
  2.8991378028648449 15.0643619181165427 14.9999999483760380   F   F   F
  5.7982756057296898 15.0643619181165427 14.9999999483760380   F   F   F
  8.6974134085945369 15.0643619181165427 14.9999999483760380   F   F   F
 11.5965512114593796 15.0643619181165427 14.9999999483760380   F   F   F
 14.4956890143242241 15.0643619181165427 14.9999999483760380   F   F   F
 17.3948268171890703 15.0643619181165427 14.9999999483760380   F   F   F
 20.2939646200539130 15.0643619181165427 14.9999999483760380   F   F   F
  1.4495689014324225 17.5750889044693004 14.9999999483760380   F   F   F
  4.3487067042972676 17.5750889044693004 14.9999999483760380   F   F   F
  7.2478445071621120 17.5750889044693004 14.9999999483760380   F   F   F
 10.1469823100269565 17.5750889044693004 14.9999999483760380   F   F   F
 13.0461201128918045 17.5750889044693004 14.9999999483760380   F   F   F
 15.9452579157566472 17.5750889044693004 14.9999999483760380   F   F   F
 18.8443957186214917 17.5750889044693004 14.9999999483760380   F   F   F
 21.7435335214863379 17.5750889044693004 14.9999999483760380   F   F   F
  1.4495689014324225  0.8369090624035965 17.3671362101407674   F   F   F
  4.3487067042972676  0.8369090624035965 17.3671362101407674   F   F   F
  7.2478445071621120  0.8369090624035965 17.3671362101407674   F   F   F
 10.1469823100269565  0.8369090624035965 17.3671362101407674   F   F   F
 13.0461201128918045  0.8369090624035965 17.3671362101407674   F   F   F
 15.9452579157566472  0.8369090624035965 17.3671362101407674   F   F   F
 18.8443957186214917  0.8369090624035965 17.3671362101407674   F   F   F
 21.7435335214863379  0.8369090624035965 17.3671362101407674   F   F   F
  0.0000000000000000  3.3476360487563541 17.3671362101407674   F   F   F
  2.8991378028648449  3.3476360487563541 17.3671362101407674   F   F   F
  5.7982756057296898  3.3476360487563541 17.3671362101407674   F   F   F
  8.6974134085945369  3.3476360487563541 17.3671362101407674   F   F   F
 11.5965512114593796  3.3476360487563541 17.3671362101407674   F   F   F
 14.4956890143242241  3.3476360487563541 17.3671362101407674   F   F   F
 17.3948268171890703  3.3476360487563541 17.3671362101407674   F   F   F
 20.2939646200539130  3.3476360487563541 17.3671362101407674   F   F   F
  1.4495689014324225  5.8583630351091109 17.3671362101407674   F   F   F
  4.3487067042972676  5.8583630351091109 17.3671362101407674   F   F   F
  7.2478445071621120  5.8583630351091109 17.3671362101407674   F   F   F
 10.1469823100269565  5.8583630351091109 17.3671362101407674   F   F   F
 13.0461201128918045  5.8583630351091109 17.3671362101407674   F   F   F
 15.9452579157566472  5.8583630351091109 17.3671362101407674   F   F   F
 18.8443957186214917  5.8583630351091109 17.3671362101407674   F   F   F
 21.7435335214863379  5.8583630351091109 17.3671362101407674   F   F   F
  0.0000000000000000  8.3690900214618686 17.3671362101407674   F   F   F
  2.8991378028648449  8.3690900214618686 17.3671362101407674   F   F   F
  5.7982756057296898  8.3690900214618686 17.3671362101407674   F   F   F
  8.6974134085945369  8.3690900214618686 17.3671362101407674   F   F   F
 11.5965512114593796  8.3690900214618686 17.3671362101407674   F   F   F
 14.4956890143242241  8.3690900214618686 17.3671362101407674   F   F   F
 17.3948268171890703  8.3690900214618686 17.3671362101407674   F   F   F
 20.2939646200539130  8.3690900214618686 17.3671362101407674   F   F   F
  1.4495689014324225 10.8798170078146264 17.3671362101407674   F   F   F
  4.3487067042972676 10.8798170078146264 17.3671362101407674   F   F   F
  7.2478445071621120 10.8798170078146264 17.3671362101407674   F   F   F
 10.1469823100269565 10.8798170078146264 17.3671362101407674   F   F   F
 13.0461201128918045 10.8798170078146264 17.3671362101407674   F   F   F
 15.9452579157566472 10.8798170078146264 17.3671362101407674   F   F   F
 18.8443957186214917 10.8798170078146264 17.3671362101407674   F   F   F
 21.7435335214863379 10.8798170078146264 17.3671362101407674   F   F   F
  0.0000000000000000 13.3905439941673823 17.3671362101407674   F   F   F
  2.8991378028648449 13.3905439941673823 17.3671362101407674   F   F   F
  5.7982756057296898 13.3905439941673823 17.3671362101407674   F   F   F
  8.6974134085945369 13.3905439941673823 17.3671362101407674   F   F   F
 11.5965512114593796 13.3905439941673823 17.3671362101407674   F   F   F
 14.4956890143242241 13.3905439941673823 17.3671362101407674   F   F   F
 17.3948268171890703 13.3905439941673823 17.3671362101407674   F   F   F
 20.2939646200539130 13.3905439941673823 17.3671362101407674   F   F   F
  1.4495689014324225 15.9012709805201400 17.3671362101407674   F   F   F
  4.3487067042972676 15.9012709805201400 17.3671362101407674   F   F   F
  7.2478445071621120 15.9012709805201400 17.3671362101407674   F   F   F
 10.1469823100269565 15.9012709805201400 17.3671362101407674   F   F   F
 13.0461201128918045 15.9012709805201400 17.3671362101407674   F   F   F
 15.9452579157566472 15.9012709805201400 17.3671362101407674   F   F   F
 18.8443957186214917 15.9012709805201400 17.3671362101407674   F   F   F
 21.7435335214863379 15.9012709805201400 17.3671362101407674   F   F   F
  0.0000000000000000 18.4119979668728959 17.3671362101407674   F   F   F
  2.8991378028648449 18.4119979668728959 17.3671362101407674   F   F   F
  5.7982756057296898 18.4119979668728959 17.3671362101407674   F   F   F
  8.6974134085945369 18.4119979668728959 17.3671362101407674   F   F   F
 11.5965512114593796 18.4119979668728959 17.3671362101407674   F   F   F
 14.4956890143242241 18.4119979668728959 17.3671362101407674   F   F   F
 17.3948268171890703 18.4119979668728959 17.3671362101407674   F   F   F
 20.2939646200539130 18.4119979668728959 17.3671362101407674   F   F   F
 -0.0008643041795603  1.6749157567927042 19.7126816785184573   T   T   T
  2.8990852215954148  1.6755715133315432 19.7128061308906943   T   T   T
  5.7985339626330132  1.6783455764169952 19.7130455552771053   T   T   T
  8.6964522613110766  1.6823494508290233 19.7129895709211631   T   T   T
 11.5953470490199191  1.6873794960959818 19.7112582584406120   T   T   T
 14.4973060691264912  1.6845966948696041 19.7131384473250684   T   T   T
 17.3958900886524290  1.6782377505786559 19.7131856639456693   T   T   T
 20.2938643813535613  1.6761211600976185 19.7127322879367775   T   T   T
  1.4462083036859741  4.1838470322379875 19.7132217917650436   T   T   T
  4.3454474431678820  4.1857109244186415 19.7123799071389350   T   T   T
  7.2454741593163376  4.1905164304373024 19.7131006631370624   T   T   T
 10.1454946379911846  4.1941912892281925 19.7128076476101697   T   T   T
 13.0463931551845249  4.1933169398404733 19.7130495713682450   T   T   T
 15.9466824154791098  4.1895305173939281 19.7126957111191032   T   T   T
 18.8440597341687912  4.1864385649931091 19.7127044294060099   T   T   T
 21.7413175180455021  4.1842812630686232 19.7130620701670907   T   T   T
 -0.0068745397726636  6.6930952727782529 19.7133349667896205   T   T   T
  2.8891531055980613  6.6924944157419173 19.7085111147031249   T   T   T
  5.7934420778350582  6.6992692212953227 19.7117310633298466   T   T   T
  8.6925418827520176  6.7031174375001292 19.7130058581457419   T   T   T
 11.5985305464589992  6.7022715991334119 19.7094929406164461   T   T   T
 14.4985490729486273  6.6985726268925116 19.7131709110003115   T   T   T
 17.3955014630149165  6.6973581297511178 19.7130709031249793   T   T   T
 20.2912413814029300  6.6954279215538142 19.7129459805035268   T   T   T
  1.4357571428519591  9.2016005444404634 19.7076806805863995   T   T   T
  4.3358223097998438  9.2040914929042099 19.7107522635623837   T   T   T
  7.2391119511401536  9.2198823713080298 19.7435602726744968   T   T   T
 10.1404949680248784  9.2114516839451763 19.7207152413194891   T   T   T
 13.0522675938350776  9.2070009424850703 19.7063121869891731   T   T   T
 15.9499762009615829  9.2068280651136778 19.7126032283845447   T   T   T
 18.8441609342479097  9.2067152562606847 19.7134737535590681   T   T   T
 21.7377248387150352  9.2057606250437551 19.7133904307584729   T   T   T
 -0.0061044232035379 11.7183673457214965 19.7129722314973854   T   T   T
  2.8844519019429105 11.7162009069083073 19.7032266590299372   T   T   T
  5.7875949105304230 11.7178040466436109 19.7035253018652874   T   T   T
  8.6967806750884105 11.7149123547457528 19.7029408105370436   T   T   T
 11.6004444743963759 11.7267846385249754 19.7135006780020952   T   T   T
 14.5065519644963103 11.7177455129581123 19.7070365504796676   T   T   T
 17.4006817847535160 11.7182751553522735 19.7132535754471654   T   T   T
 20.2936157405519282 11.7188118142125504 19.7133965756272360   T   T   T
  1.4506672028890186 14.2306526447378960 19.7139087585166202   T   T   T
  4.3567041756274847 14.2360664050108969 19.7079722387603482   T   T   T
  7.2676129399495260 14.2429815753868692 19.7299308924039920   T   T   T
 10.1435112125618669 14.2378419107415173 19.7117628015701598   T   T   T
 13.0432393406345302 14.2372863212074030 19.7221835208929903   T   T   T
 15.9495052266227280 14.2285952788251109 19.7120726029624507   T   T   T
 18.8470996901934846 14.2298027216270473 19.7133778897189025   T   T   T
 21.7443299938730839 14.2301119117537684 19.7131260381467719   T   T   T
  0.0009785964075251 16.7415608337575854 19.7128223160798548   T   T   T
  2.9004135412661300 16.7416087166614531 19.7135288143085461   T   T   T
  5.8006033795417391 16.7429239197711723 19.7149442741314083   T   T   T
  8.7024904400113421 16.7134829994149072 19.7596256950373323   T   T   T
 11.5966391241127162 16.7503293939333204 19.7046444273613695   T   T   T
 14.5005096676451917 16.7480772404047897 19.7072363323320090   T   T   T
 17.3981083952674958 16.7417156327878622 19.7135520782652236   T   T   T
 20.2954502231794010 16.7414042066636313 19.7133200383383027   T   T   T
  1.4504429523225379 19.2513953202239883 19.7126455545606021   T   T   T
  4.3513395794142191 19.2513208160252347 19.7136946814428917   T   T   T
  7.2515519935205601 19.2512963531960928 19.7096365491696943   T   T   T
 10.1450098793454000 19.2596662771541247 19.7054581589771480   T   T   T
 13.0472015340749525 19.2691738413820097 19.7026402165431449   T   T   T
 15.9473740755903517 19.2576505587097344 19.7121044263390353   T   T   T
 18.8453764024381520 19.2521787196305461 19.7136184560532968   T   T   T
 21.7438934081108108 19.2513387502655249 19.7123675107361969   T   T   T
  0.0001778923794962  0.0055726117243194 22.0711340692385818   T   T   T
  2.8980371198368235  0.0049641905037442 22.0704986012983717   T   T   T
  5.7959141092397788  0.0087230216220643 22.0691840918342983   T   T   T
  8.6932291263814161  0.0206036869425964 22.0705108760302053   T   T   T
 11.6025808157110024  0.0281163089034887 22.0698232148373918   T   T   T
 14.5085325506849205  0.0255784312840159 22.0728725005248521   T   T   T
 17.4038489878476987  0.0136886464933718 22.0741731625319773   T   T   T
 20.2979018673275498  0.0073052329036031 22.0715472645890891   T   T   T
  1.4469253859481734  2.5127481540610992 22.0716756889060868   T   T   T
  4.3455582438397506  2.5150679544586887 22.0708096562483718   T   T   T
  7.2440630521774416  2.5205368834750024 22.0714590380407891   T   T   T
 10.1459906080266329  2.5252966617233352 22.0708383294656620   T   T   T
 13.0495062513904525  2.5257786012012673 22.0709257226627678   T   T   T
 15.9515745179742883  2.5237203572602720 22.0723626910711985   T   T   T
 18.8481725350295832  2.5188451035552220 22.0722029963815878   T   T   T
 21.7432875605205140  2.5146020993725395 22.0716191014428560   T   T   T
 -0.0050024972537368  5.0225150161065457 22.0726610372316685   T   T   T
  2.8898160537612805  5.0193424551172159 22.0732239670805974   T   T   T
  5.7903040245709274  5.0217878860770142 22.0731117756848683   T   T   T
  8.6938566920733162  5.0273772060706516 22.0731702865053663   T   T   T
 11.5979903110561811  5.0292105502298137 22.0722503029351103   T   T   T
 14.4995121791994119  5.0296343314078857 22.0717997859304731   T   T   T
 17.3982982896298815  5.0279873405067894 22.0722606405181736   T   T   T
 20.2931335512165738  5.0254364369510816 22.0720845574982718   T   T   T
  1.4355300196189331  7.5305210146455215 22.0728957815183229   T   T   T
  4.3244745213966951  7.5181602709781057 22.0594099920551621   T   T   T
  7.2348905126323233  7.5227818979369854 22.0700536015059718   T   T   T
 10.1524313833044069  7.5277469091993030 22.0615881073974158   T   T   T
 13.0515285936914562  7.5347213246296212 22.0717869643712241   T   T   T
 15.9497855453455468  7.5354866075204141 22.0734655613258361   T   T   T
 18.8440226810103084  7.5367481927473170 22.0724965206613462   T   T   T
 21.7368328314045698  7.5342709117946534 22.0727328976447126   T   T   T
 -0.0198569486216397 10.0459200121723384 22.0736121196839719   T   T   T
  2.8537517599943114 10.0451347415971135 22.0583507197128519   T   T   T
  5.7255337323340312 10.0333311239114149 22.0694637050347175   T   T   T
  8.7025328055069711 10.0351536529422454 22.0892793636873463   T   T   T
 11.6199550370387676 10.0357244670152674 22.0647105226669176   T   T   T
 14.5107384640678490 10.0404888543022075 22.0729414083813111   T   T   T
 17.3983074270715683 10.0485572113776609 22.0749340439065733   T   T   T
 20.2885450005928689 10.0480726340806292 22.0735556131379873   T   T   T
  1.4277730610287660 12.5620619176197312 22.0743970445938551   T   T   T
  4.2984653075169676 12.5728511820531104 22.0377472226604851   T   T   T
  7.1959218047600091 12.5314268169209466 22.0038880457724773   T   T   T
 10.1732601435333567 12.5221454134873369 22.0268236844892655   T   T   T
 13.0843816311657282 12.5449266136320947 22.0495795028209614   T   T   T
 15.9617376134335487 12.5622088726891548 22.0749082042060927   T   T   T
 18.8470286451686455 12.5609876797931559 22.0756010927783386   T   T   T
 21.7357178755223757 12.5608986971725276 22.0727124895856939   T   T   T
 -0.0035768611409300 15.0734644016102077 22.0712217521567133   T   T   T
  2.8906167072120650 15.0778931135929000 22.0726252791577977   T   T   T
  5.7921608861299623 15.0684590018943663 22.0764841956670246   T   T   T
  8.6966434119311398 15.0765651767171445 22.2129877473383281   T   T   T
 11.6259369677095989 15.1362858985711668 22.0243476130482456   T   T   T
 14.5350019338500420 15.0933710934608349 22.0540039129133874   T   T   T
 17.4104185824025244 15.0754451196301869 22.0754391160807657   T   T   T
 20.2977331360479845 15.0727776121310537 22.0730495092039227   T   T   T
  1.4482996664870202 17.5838732424099931 22.0708587380432526   T   T   T
  4.3474153493760941 17.5819976826651327 22.0727123497196658   T   T   T
  7.2409228985555032 17.5905773274826522 22.0720836757984422   T   T   T
 10.1507056805662543 17.6332266808742304 22.0596105754315737   T   T   T
 13.0727361042833419 17.6305607367997936 22.0393970988159715   T   T   T
 15.9655837159448808 17.5983013897757878 22.0700651170174567   T   T   T
 18.8524055114314066 17.5848955872161667 22.0744537685975573   T   T   T
 21.7454295510364801 17.5828544908788480 22.0713201203322171   T   T   T
  8.4919209004190108 13.0155898465303128 24.3496229348195570   T   T   T
  6.1361306680813739 10.9979970186018985 24.7958313210343420   T   T   T
  7.5297491763401974 11.1996084491104071 24.6933732652017142   T   T   T
  8.3571813732307607 10.0667655452056515 24.8683199429284727   T   T   T
  7.8201771383747190  8.7949558238594037 25.1258269159155319   T   T   T
  6.4381924224346783  8.6192446078838838 25.2123285617419235   T   T   T
  5.5978834515357985  9.7279760048299710 25.0553823619336740   T   T   T
 12.9278503006466785 13.3709776431386995 25.1794201117350767   T   T   T
 12.4356748054799997 14.6623958830973180 24.8790964270277932   T   T   T
 13.2679095033887222 15.7774162844826940 25.1025789969295516   T   T   T
 14.5600479352982344 15.6024432260794779 25.5930492025019873   T   T   T
 15.0483538837487849 14.3196284541998793 25.8619719310897054   T   T   T
 14.2245431297729255 13.2086042945723925 25.6635565772398877   T   T   T
 11.1449965947007126 14.7680060981364374 24.2578509028717555   T   T   T
  9.9072715192285017 14.4818583557522391 24.1730764551183626   T   T   T
  5.4525345510768748 11.8493749404138935 24.7080763221376358   T   T   T
  9.4476476775063833 10.1775655251270400 24.8606993410806929   T   T   T
  8.4943607938593466  7.9442903709822872 25.2680518734750592   T   T   T
  6.0162029107567054  7.6316648547672115 25.4162774742112241   T   T   T
  4.5134260441734826  9.6118194356393136 25.1491080220227978   T   T   T
 12.2785201999058380 12.5046803097103343 25.0207149633574026   T   T   T
 12.8900387255729783 16.7792799323552870 24.8760667518219059   T   T   T
 15.1970753143780986 16.4765955658085304 25.7525081903158721   T   T   T
 16.0705748111666971 14.1872927518329117 26.2238907720063530   T   T   T
 14.5961401043277785 12.2027888105409463 25.8777084535430433   T   T   T
  9.3123513277905801 13.5984047278512570 25.7140009878706479   T   T   T
