# Supplementary material for: Universal inter-molecular radical transfer reactions on metal surfaces
Source: Nat Commun. 2024 Apr 8;15:3030. doi: 10.1038/s41467-024-47252-1 (PMC11001993; doi:10.1038/s41467-024-47252-1)
Supplement: Supplementary file 4 — Source Data [file 41467_2024_47252_MOESM4_ESM.zip › Source data/Figure_S12/CONTCAR_bromoalkyne_3x3_drift_FS]

Ag  C  H Br 
 1.0000000000000000
    23.1931024229187592    0.0000000000000000    0.0000000000000000
     0.0000000000000000   20.0858158908220581    0.0000000000000000
     0.0000000000000000    0.0000000000000000   37.1014083110324009
  Ag   C   H  Br
 256  14  11   1
Selective dynamics
Cartesian
  0.0000000000000000  0.0000000000000000 14.9999999483760380   F   F   F
  2.8991378028648449  0.0000000000000000 14.9999999483760380   F   F   F
  5.7982756057296898  0.0000000000000000 14.9999999483760380   F   F   F
  8.6974134085945352  0.0000000000000000 14.9999999483760380   F   F   F
 11.5965512114593796  0.0000000000000000 14.9999999483760380   F   F   F
 14.4956890143242241  0.0000000000000000 14.9999999483760380   F   F   F
 17.3948268171890703  0.0000000000000000 14.9999999483760380   F   F   F
 20.2939646200539130  0.0000000000000000 14.9999999483760380   F   F   F
  1.4495689014324225  2.5107269863527573 14.9999999483760380   F   F   F
  4.3487067042972676  2.5107269863527573 14.9999999483760380   F   F   F
  7.2478445071621120  2.5107269863527573 14.9999999483760380   F   F   F
 10.1469823100269565  2.5107269863527573 14.9999999483760380   F   F   F
 13.0461201128918045  2.5107269863527573 14.9999999483760380   F   F   F
 15.9452579157566472  2.5107269863527573 14.9999999483760380   F   F   F
 18.8443957186214917  2.5107269863527573 14.9999999483760380   F   F   F
 21.7435335214863379  2.5107269863527573 14.9999999483760380   F   F   F
  0.0000000000000000  5.0214539727055145 14.9999999483760380   F   F   F
  2.8991378028648449  5.0214539727055145 14.9999999483760380   F   F   F
  5.7982756057296898  5.0214539727055145 14.9999999483760380   F   F   F
  8.6974134085945352  5.0214539727055145 14.9999999483760380   F   F   F
 11.5965512114593796  5.0214539727055145 14.9999999483760380   F   F   F
 14.4956890143242241  5.0214539727055145 14.9999999483760380   F   F   F
 17.3948268171890703  5.0214539727055145 14.9999999483760380   F   F   F
 20.2939646200539130  5.0214539727055145 14.9999999483760380   F   F   F
  1.4495689014324225  7.5321809590582713 14.9999999483760380   F   F   F
  4.3487067042972676  7.5321809590582713 14.9999999483760380   F   F   F
  7.2478445071621120  7.5321809590582713 14.9999999483760380   F   F   F
 10.1469823100269565  7.5321809590582713 14.9999999483760380   F   F   F
 13.0461201128918045  7.5321809590582713 14.9999999483760380   F   F   F
 15.9452579157566472  7.5321809590582713 14.9999999483760380   F   F   F
 18.8443957186214917  7.5321809590582713 14.9999999483760380   F   F   F
 21.7435335214863379  7.5321809590582713 14.9999999483760380   F   F   F
  0.0000000000000000 10.0429079454110290 14.9999999483760380   F   F   F
  2.8991378028648449 10.0429079454110290 14.9999999483760380   F   F   F
  5.7982756057296898 10.0429079454110290 14.9999999483760380   F   F   F
  8.6974134085945352 10.0429079454110290 14.9999999483760380   F   F   F
 11.5965512114593796 10.0429079454110290 14.9999999483760380   F   F   F
 14.4956890143242241 10.0429079454110290 14.9999999483760380   F   F   F
 17.3948268171890703 10.0429079454110290 14.9999999483760380   F   F   F
 20.2939646200539130 10.0429079454110290 14.9999999483760380   F   F   F
  1.4495689014324225 12.5536349317637868 14.9999999483760380   F   F   F
  4.3487067042972676 12.5536349317637868 14.9999999483760380   F   F   F
  7.2478445071621120 12.5536349317637868 14.9999999483760380   F   F   F
 10.1469823100269565 12.5536349317637868 14.9999999483760380   F   F   F
 13.0461201128918045 12.5536349317637868 14.9999999483760380   F   F   F
 15.9452579157566472 12.5536349317637868 14.9999999483760380   F   F   F
 18.8443957186214917 12.5536349317637868 14.9999999483760380   F   F   F
 21.7435335214863379 12.5536349317637868 14.9999999483760380   F   F   F
  0.0000000000000000 15.0643619181165427 14.9999999483760380   F   F   F
  2.8991378028648449 15.0643619181165427 14.9999999483760380   F   F   F
  5.7982756057296898 15.0643619181165427 14.9999999483760380   F   F   F
  8.6974134085945352 15.0643619181165427 14.9999999483760380   F   F   F
 11.5965512114593796 15.0643619181165427 14.9999999483760380   F   F   F
 14.4956890143242241 15.0643619181165427 14.9999999483760380   F   F   F
 17.3948268171890703 15.0643619181165427 14.9999999483760380   F   F   F
 20.2939646200539130 15.0643619181165427 14.9999999483760380   F   F   F
  1.4495689014324225 17.5750889044693004 14.9999999483760380   F   F   F
  4.3487067042972676 17.5750889044693004 14.9999999483760380   F   F   F
  7.2478445071621120 17.5750889044693004 14.9999999483760380   F   F   F
 10.1469823100269565 17.5750889044693004 14.9999999483760380   F   F   F
 13.0461201128918045 17.5750889044693004 14.9999999483760380   F   F   F
 15.9452579157566472 17.5750889044693004 14.9999999483760380   F   F   F
 18.8443957186214917 17.5750889044693004 14.9999999483760380   F   F   F
 21.7435335214863379 17.5750889044693004 14.9999999483760380   F   F   F
  1.4495689014324225  0.8369090624035965 17.3671362101407674   F   F   F
  4.3487067042972676  0.8369090624035965 17.3671362101407674   F   F   F
  7.2478445071621120  0.8369090624035965 17.3671362101407674   F   F   F
 10.1469823100269565  0.8369090624035965 17.3671362101407674   F   F   F
 13.0461201128918045  0.8369090624035965 17.3671362101407674   F   F   F
 15.9452579157566472  0.8369090624035965 17.3671362101407674   F   F   F
 18.8443957186214917  0.8369090624035965 17.3671362101407674   F   F   F
 21.7435335214863379  0.8369090624035965 17.3671362101407674   F   F   F
  0.0000000000000000  3.3476360487563541 17.3671362101407674   F   F   F
  2.8991378028648449  3.3476360487563541 17.3671362101407674   F   F   F
  5.7982756057296898  3.3476360487563541 17.3671362101407674   F   F   F
  8.6974134085945352  3.3476360487563541 17.3671362101407674   F   F   F
 11.5965512114593796  3.3476360487563541 17.3671362101407674   F   F   F
 14.4956890143242241  3.3476360487563541 17.3671362101407674   F   F   F
 17.3948268171890703  3.3476360487563541 17.3671362101407674   F   F   F
 20.2939646200539130  3.3476360487563541 17.3671362101407674   F   F   F
  1.4495689014324225  5.8583630351091109 17.3671362101407674   F   F   F
  4.3487067042972676  5.8583630351091109 17.3671362101407674   F   F   F
  7.2478445071621120  5.8583630351091109 17.3671362101407674   F   F   F
 10.1469823100269565  5.8583630351091109 17.3671362101407674   F   F   F
 13.0461201128918045  5.8583630351091109 17.3671362101407674   F   F   F
 15.9452579157566472  5.8583630351091109 17.3671362101407674   F   F   F
 18.8443957186214917  5.8583630351091109 17.3671362101407674   F   F   F
 21.7435335214863379  5.8583630351091109 17.3671362101407674   F   F   F
  0.0000000000000000  8.3690900214618686 17.3671362101407674   F   F   F
  2.8991378028648449  8.3690900214618686 17.3671362101407674   F   F   F
  5.7982756057296898  8.3690900214618686 17.3671362101407674   F   F   F
  8.6974134085945352  8.3690900214618686 17.3671362101407674   F   F   F
 11.5965512114593796  8.3690900214618686 17.3671362101407674   F   F   F
 14.4956890143242241  8.3690900214618686 17.3671362101407674   F   F   F
 17.3948268171890703  8.3690900214618686 17.3671362101407674   F   F   F
 20.2939646200539130  8.3690900214618686 17.3671362101407674   F   F   F
  1.4495689014324225 10.8798170078146264 17.3671362101407674   F   F   F
  4.3487067042972676 10.8798170078146264 17.3671362101407674   F   F   F
  7.2478445071621120 10.8798170078146264 17.3671362101407674   F   F   F
 10.1469823100269565 10.8798170078146264 17.3671362101407674   F   F   F
 13.0461201128918045 10.8798170078146264 17.3671362101407674   F   F   F
 15.9452579157566472 10.8798170078146264 17.3671362101407674   F   F   F
 18.8443957186214917 10.8798170078146264 17.3671362101407674   F   F   F
 21.7435335214863379 10.8798170078146264 17.3671362101407674   F   F   F
  0.0000000000000000 13.3905439941673823 17.3671362101407674   F   F   F
  2.8991378028648449 13.3905439941673823 17.3671362101407674   F   F   F
  5.7982756057296898 13.3905439941673823 17.3671362101407674   F   F   F
  8.6974134085945352 13.3905439941673823 17.3671362101407674   F   F   F
 11.5965512114593796 13.3905439941673823 17.3671362101407674   F   F   F
 14.4956890143242241 13.3905439941673823 17.3671362101407674   F   F   F
 17.3948268171890703 13.3905439941673823 17.3671362101407674   F   F   F
 20.2939646200539130 13.3905439941673823 17.3671362101407674   F   F   F
  1.4495689014324225 15.9012709805201400 17.3671362101407674   F   F   F
  4.3487067042972676 15.9012709805201400 17.3671362101407674   F   F   F
  7.2478445071621120 15.9012709805201400 17.3671362101407674   F   F   F
 10.1469823100269565 15.9012709805201400 17.3671362101407674   F   F   F
 13.0461201128918045 15.9012709805201400 17.3671362101407674   F   F   F
 15.9452579157566472 15.9012709805201400 17.3671362101407674   F   F   F
 18.8443957186214917 15.9012709805201400 17.3671362101407674   F   F   F
 21.7435335214863379 15.9012709805201400 17.3671362101407674   F   F   F
  0.0000000000000000 18.4119979668728959 17.3671362101407674   F   F   F
  2.8991378028648449 18.4119979668728959 17.3671362101407674   F   F   F
  5.7982756057296898 18.4119979668728959 17.3671362101407674   F   F   F
  8.6974134085945352 18.4119979668728959 17.3671362101407674   F   F   F
 11.5965512114593796 18.4119979668728959 17.3671362101407674   F   F   F
 14.4956890143242241 18.4119979668728959 17.3671362101407674   F   F   F
 17.3948268171890703 18.4119979668728959 17.3671362101407674   F   F   F
 20.2939646200539130 18.4119979668728959 17.3671362101407674   F   F   F
 -0.0021607859120554  1.6747948113594220 19.7133265057166902   T   T   T
  2.8967981009181241  1.6810269406817118 19.7067704639010230   T   T   T
  5.7968375769811429  1.6817572421748146 19.7054807069307891   T   T   T
  8.6981492935484308  1.6818895237888796 19.7075856822133808   T   T   T
 11.5977482172864423  1.6769182351508523 19.7134138208978520   T   T   T
 14.4980258321037496  1.6753801419538059 19.7139385678998771   T   T   T
 17.3958322259585643  1.6738449274785074 19.7143507523843127   T   T   T
 20.2935847785025025  1.6732842169425124 19.7144895348854554   T   T   T
  1.4467545942298194  4.1882366650139922 19.7110193793605646   T   T   T
  4.3465222210523562  4.1902125671393122 19.7121075739507496   T   T   T
  7.2476152134557319  4.1904991680494570 19.7135552685313904   T   T   T
 10.1504261419487367  4.1884776877189349 19.7118801728444311   T   T   T
 13.0503101113261479  4.1837242150979792 19.7135648282640901   T   T   T
 15.9485891386795942  4.1830904728671809 19.7144767398413236   T   T   T
 18.8454846758762464  4.1826182450103770 19.7148974737453884   T   T   T
 21.7424308683486416  4.1831259284556808 19.7143578273044398   T   T   T
 -0.0029916131824754  6.6931762473175667 19.7128958142345994   T   T   T
  2.8963282471780536  6.7004030337639229 19.7104239295103909   T   T   T
  5.7941952340738938  6.6939729635648142 19.7096766516350925   T   T   T
  8.7021943559257089  6.6925907125532529 19.7093783132442262   T   T   T
 11.6028746271721932  6.6948511590385538 19.7100958989818409   T   T   T
 14.5015625684258751  6.6915515233231648 19.7146859027408929   T   T   T
 17.3974653194689068  6.6909906436153763 19.7152781538763797   T   T   T
 20.2936367074617934  6.6916274280909542 19.7145253814500521   T   T   T
  1.4433556191245449  9.2009633327746503 19.7065413979274702   T   T   T
  4.3605866252161034  9.2178069615967431 19.7295808411892430   T   T   T
  7.2457424372060926  9.2080206727549410 19.7222838810854313   T   T   T
 10.1414309313870135  9.2081032818360704 19.7161110716111097   T   T   T
 13.0538260633468415  9.1982931938228241 19.7056118110280494   T   T   T
 15.9535471385017829  9.1999092651750090 19.7108133253420732   T   T   T
 18.8487548492226153  9.2008119746180768 19.7138916163381843   T   T   T
 21.7408266137809605  9.2025379373890335 19.7141488940856853   T   T   T
 -0.0057151559853337 11.7152089555806889 19.7126668508397955   T   T   T
  2.8887361374926841 11.7109695535207941 19.6935177794252283   T   T   T
  5.8088047965171494 11.7154068847889832 19.7311626338390020   T   T   T
  8.6889326313709159 11.7197760359424823 19.7296488786352846   T   T   T
 11.6008256964203245 11.7103426909660175 19.6989419798720355   T   T   T
 14.5074406483963756 11.7106881160676188 19.7056990817970146   T   T   T
 17.4009563860868752 11.7132780653350732 19.7129954396618601   T   T   T
 20.2947554941946038 11.7142663532879681 19.7126928185052392   T   T   T
  1.4437289648560911 14.2269392168791100 19.7053578734994979   T   T   T
  4.3580116006064102 14.2454969620572065 19.7146913194447819   T   T   T
  7.2374252332318241 14.2001343898946057 19.7666494157445136   T   T   T
 10.1453248934762037 14.2316614543228894 19.6967271087493998   T   T   T
 13.0455173460366005 14.2294916264950029 19.7190815680041283   T   T   T
 15.9428438777479506 14.2249043652916729 19.7183673258406245   T   T   T
 18.8449456947045668 14.2257660317594130 19.7099606410028407   T   T   T
 21.7390435041263430 14.2254125663829711 19.7143261640003260   T   T   T
 -0.0055083000968693 16.7355979656830662 19.7094374307166653   T   T   T
  2.9056543834916533 16.7462206058632361 19.7253884471234180   T   T   T
  5.8011105941633740 16.7411327897766320 19.7317673556525826   T   T   T
  8.6824311093492597 16.7479898057259504 19.7176506759593870   T   T   T
 11.5963925120260285 16.7383951912522839 19.7102211666302551   T   T   T
 14.4987226417451325 16.7418631345015605 19.7103618369802689   T   T   T
 17.3944419802970067 16.7393587249263938 19.7093291772554124   T   T   T
 20.2910723875830534 16.7358335907924349 19.7139849372828699   T   T   T
  1.4422765935976922 19.2528297972351368 19.7091710706038299   T   T   T
  4.3483564690783361 19.2422936383301071 19.7247170591365979   T   T   T
  7.2446944592752462 19.2443859380209901 19.7259522831376870   T   T   T
 10.1516180777452796 19.2541832402771753 19.7092209428173923   T   T   T
 13.0472993363594068 19.2531163676739503 19.7102852725244446   T   T   T
 15.9455277407118796 19.2537997251405493 19.7104686219081593   T   T   T
 18.8443960667715622 19.2482413050677081 19.7148078640571072   T   T   T
 21.7409858043062130 19.2468091638967529 19.7150246920584316   T   T   T
 -0.0145735677317938  0.0090594355920728 22.0734686870087025   T   T   T
  2.8744304653370754  0.0258228283280527 22.0618172162461867   T   T   T
  5.7930195938915352  0.0417837851339286 22.0529011742874133   T   T   T
  8.7141435297047476  0.0267886668771776 22.0633027804199351   T   T   T
 11.6078629363819950  0.0106117548498934 22.0733979299375243   T   T   T
 14.5010218473603185  0.0055558616114138 22.0747335225360786   T   T   T
 17.3960155867625019  0.0052220291304680 22.0773326081687742   T   T   T
 20.2867796478945266  0.0038051944871990 22.0761455599863829   T   T   T
  1.4402290351893139  2.5232436698018228 22.0695270772034497   T   T   T
  4.3383594774147234  2.5236597622174890 22.0678724868900993   T   T   T
  7.2506048012239512  2.5223094836255333 22.0685463922902763   T   T   T
 10.1550286514323993  2.5180444678524432 22.0703954473309309   T   T   T
 13.0520043051131278  2.5156214304588960 22.0743988593930567   T   T   T
 15.9486335183094941  2.5121051778033370 22.0758093436124625   T   T   T
 18.8433185209916303  2.5128362143374066 22.0768110225789123   T   T   T
 21.7362630031989212  2.5144383859473836 22.0754148822146306   T   T   T
 -0.0053976927892046  5.0246525257210077 22.0734356734504793   T   T   T
  2.8919156097444612  5.0279995283753669 22.0712431273056886   T   T   T
  5.7922964796231415  5.0176141583736653 22.0746988415065140   T   T   T
  8.7051783836685974  5.0159413716491104 22.0743514552768048   T   T   T
 11.6039681342405405  5.0211046419703784 22.0723221336294806   T   T   T
 14.5021604386448271  5.0218937782040207 22.0760106705517707   T   T   T
 17.3971351531858858  5.0206166774461387 22.0778708117109375   T   T   T
 20.2911027366675256  5.0220833770825033 22.0772376186024673   T   T   T
  1.4433642736373959  7.5334590815013307 22.0711081862081393   T   T   T
  4.3425014452880122  7.5260698468355205 22.0713604052761099   T   T   T
  7.2485678937258529  7.4992832436165777 22.0604241004268893   T   T   T
 10.1603091923783477  7.5166678500447111 22.0688844393325354   T   T   T
 13.0544641182425742  7.5281909771529305 22.0752651592171070   T   T   T
 15.9512814548618103  7.5289870229891518 22.0787660777182211   T   T   T
 18.8452252739834059  7.5297390595967082 22.0770060225061187   T   T   T
 21.7395707658444906  7.5316731642500985 22.0741031128314269   T   T   T
 -0.0092457181927536 10.0401638725596012 22.0736791813543718   T   T   T
  2.8795229221969820 10.0403258697924667 22.0577032405088609   T   T   T
  5.7903319998718699 10.0142118558254420 22.0973724542578651   T   T   T
  8.7200135561650907  9.9947705340773716 22.0619586256408589   T   T   T
 11.6174036785605601 10.0359803623229187 22.0575762151671420   T   T   T
 14.5083615990325860 10.0292610465015013 22.0665302483245078   T   T   T
 17.4007436115079130 10.0372965129513201 22.0738345807073344   T   T   T
 20.2916577936615319 10.0420071169706109 22.0759555766472921   T   T   T
  1.4214322714331735 12.5490569889205315 22.0743363797668088   T   T   T
  4.2852782617728780 12.5664237118874347 21.9997410100578250   T   T   T
  7.2686266945199733 12.5733004232361321 22.1958817671807012   T   T   T
 10.2010251633268112 12.5688919159554153 22.0203313952796620   T   T   T
 13.0783163763715002 12.5393202760757614 22.0361014850755268   T   T   T
 15.9631421130868691 12.5441832958852775 22.0689315223654994   T   T   T
 18.8477582779204802 12.5534712519486824 22.0720375031912113   T   T   T
 21.7336009443244613 12.5517492514977889 22.0769711240337507   T   T   T
 -0.0229529130732533 15.0670175483866231 22.0738785448000137   T   T   T
  2.8482982474967380 15.0641938610408239 22.0548160872948351   T   T   T
  5.7723902671199552 15.0308131045347224 22.0856054583248955   T   T   T
  8.7271578062001822 15.0778108648198401 22.0324965372781740   T   T   T
 11.6045033569529785 15.0844522127721525 22.0737510600377504   T   T   T
 14.5007002397650275 15.0848633956335121 22.0660328919318047   T   T   T
 17.3998112666140301 15.0690994898616921 22.0564379904118297   T   T   T
 20.2849527591432235 15.0652487329365776 22.0789408851877234   T   T   T
  1.4158321410251453 17.5877874210005096 22.0652047808811993   T   T   T
  4.2907113443236744 17.6169852314500588 22.0903502052164136   T   T   T
  7.2934526476007147 17.6180506229755203 22.0899082863484608   T   T   T
 10.1707789470790164 17.5943109718845037 22.0679739671139572   T   T   T
 13.0545730402801752 17.5903539465094596 22.0677579375544184   T   T   T
 15.9520851853942638 17.5876198874622602 22.0660203088522593   T   T   T
 18.8400535738836723 17.5786567034638388 22.0762916654603991   T   T   T
 21.7275280923104184 17.5786081673341208 22.0750603585355414   T   T   T
  5.9256397680203303 11.0961381342992684 24.6480736137364786   T   T   T
  7.1660232805470425 11.4241654818471723 24.0490387029455448   T   T   T
  8.3170171662061136 10.8694700097630772 24.6604614891930076   T   T   T
  8.2304619845643359 10.0023552464744032 25.7567458544139249   T   T   T
  6.9865748536432895  9.6613596866725047 26.2880270727797516   T   T   T
  5.8347361022167128 10.2288995260249092 25.7448219815454813   T   T   T
 14.0528798581612300 12.5718095164537225 25.2475942321025499   T   T   T
 13.3501304002766901 13.7926846775397234 25.1873515687189524   T   T   T
 14.0769525194972509 15.0039180792004991 25.1727683255737311   T   T   T
 15.4693476220713766 14.9872479282113176 25.2400294663740752   T   T   T
 16.1580307819849622 13.7714176752380428 25.3084574847130561   T   T   T
 15.4474548185823419 12.5675583572911123 25.3047533011257286   T   T   T
 11.9308449747439553 13.8132693735379721 25.1164359372235495   T   T   T
 10.7184368409210204 13.8423405190362114 25.0077943822170141   T   T   T
  4.9993958817464481 11.5666739683623145 24.2935116523685757   T   T   T
  9.3203150175784106 11.1545902074795187 24.3160988771082920   T   T   T
  9.1469287353177915  9.5952812204577764 26.1947557928784747   T   T   T
  6.9170985339631619  8.9756403184496580 27.1359186169304998   T   T   T
  4.8531487785506808 10.0040876660313707 26.1728664821598116   T   T   T
 13.4947847750822820 11.6320401648055771 25.2559823596802815   T   T   T
 13.5335410758973822 15.9515187723289795 25.1311320984710136   T   T   T
 16.0205846585529592 15.9317469965215590 25.2398773179114215   T   T   T
 17.2499509567248062 13.7636168081999273 25.3620665578675251   T   T   T
 15.9830056298681651 11.6157057322373429 25.3556097769466646   T   T   T
  9.6453899042660698 13.8718987196833705 25.0185604583077179   T   T   T
  5.8040194175806645 16.7434250217100420 24.2493355557928112   T   T   T
