# Supplementary material for: Universal inter-molecular radical transfer reactions on metal surfaces
Source: Nat Commun. 2024 Apr 8;15:3030. doi: 10.1038/s41467-024-47252-1 (PMC11001993; doi:10.1038/s41467-024-47252-1)
Supplement: Supplementary file 4 — Source Data [file 41467_2024_47252_MOESM4_ESM.zip › Source data/Figure_S12/CONTCAR_bromoalkyne_3x3_drift_TS]

Ag  C  H Br 
 1.0000000000000000
    23.1931024229187592    0.0000000000000000    0.0000000000000000
     0.0000000000000000   20.0858158908220581    0.0000000000000000
     0.0000000000000000    0.0000000000000000   37.1014083110324009
  Ag   C   H  Br
 256  14  11   1
Selective dynamics
Cartesian
  0.0000000000000000  0.0000000000000000 14.9999999483760380   F   F   F
  2.8991378028648449  0.0000000000000000 14.9999999483760380   F   F   F
  5.7982756057296898  0.0000000000000000 14.9999999483760380   F   F   F
  8.6974134085945369  0.0000000000000000 14.9999999483760380   F   F   F
 11.5965512114593796  0.0000000000000000 14.9999999483760380   F   F   F
 14.4956890143242241  0.0000000000000000 14.9999999483760380   F   F   F
 17.3948268171890703  0.0000000000000000 14.9999999483760380   F   F   F
 20.2939646200539130  0.0000000000000000 14.9999999483760380   F   F   F
  1.4495689014324225  2.5107269863527573 14.9999999483760380   F   F   F
  4.3487067042972676  2.5107269863527573 14.9999999483760380   F   F   F
  7.2478445071621120  2.5107269863527573 14.9999999483760380   F   F   F
 10.1469823100269565  2.5107269863527573 14.9999999483760380   F   F   F
 13.0461201128918045  2.5107269863527573 14.9999999483760380   F   F   F
 15.9452579157566472  2.5107269863527573 14.9999999483760380   F   F   F
 18.8443957186214917  2.5107269863527573 14.9999999483760380   F   F   F
 21.7435335214863379  2.5107269863527573 14.9999999483760380   F   F   F
  0.0000000000000000  5.0214539727055145 14.9999999483760380   F   F   F
  2.8991378028648449  5.0214539727055145 14.9999999483760380   F   F   F
  5.7982756057296898  5.0214539727055145 14.9999999483760380   F   F   F
  8.6974134085945369  5.0214539727055145 14.9999999483760380   F   F   F
 11.5965512114593796  5.0214539727055145 14.9999999483760380   F   F   F
 14.4956890143242241  5.0214539727055145 14.9999999483760380   F   F   F
 17.3948268171890703  5.0214539727055145 14.9999999483760380   F   F   F
 20.2939646200539130  5.0214539727055145 14.9999999483760380   F   F   F
  1.4495689014324225  7.5321809590582713 14.9999999483760380   F   F   F
  4.3487067042972676  7.5321809590582713 14.9999999483760380   F   F   F
  7.2478445071621120  7.5321809590582713 14.9999999483760380   F   F   F
 10.1469823100269565  7.5321809590582713 14.9999999483760380   F   F   F
 13.0461201128918045  7.5321809590582713 14.9999999483760380   F   F   F
 15.9452579157566472  7.5321809590582713 14.9999999483760380   F   F   F
 18.8443957186214917  7.5321809590582713 14.9999999483760380   F   F   F
 21.7435335214863379  7.5321809590582713 14.9999999483760380   F   F   F
  0.0000000000000000 10.0429079454110290 14.9999999483760380   F   F   F
  2.8991378028648449 10.0429079454110290 14.9999999483760380   F   F   F
  5.7982756057296898 10.0429079454110290 14.9999999483760380   F   F   F
  8.6974134085945369 10.0429079454110290 14.9999999483760380   F   F   F
 11.5965512114593796 10.0429079454110290 14.9999999483760380   F   F   F
 14.4956890143242241 10.0429079454110290 14.9999999483760380   F   F   F
 17.3948268171890703 10.0429079454110290 14.9999999483760380   F   F   F
 20.2939646200539130 10.0429079454110290 14.9999999483760380   F   F   F
  1.4495689014324225 12.5536349317637868 14.9999999483760380   F   F   F
  4.3487067042972676 12.5536349317637868 14.9999999483760380   F   F   F
  7.2478445071621120 12.5536349317637868 14.9999999483760380   F   F   F
 10.1469823100269565 12.5536349317637868 14.9999999483760380   F   F   F
 13.0461201128918045 12.5536349317637868 14.9999999483760380   F   F   F
 15.9452579157566472 12.5536349317637868 14.9999999483760380   F   F   F
 18.8443957186214917 12.5536349317637868 14.9999999483760380   F   F   F
 21.7435335214863379 12.5536349317637868 14.9999999483760380   F   F   F
  0.0000000000000000 15.0643619181165427 14.9999999483760380   F   F   F
  2.8991378028648449 15.0643619181165427 14.9999999483760380   F   F   F
  5.7982756057296898 15.0643619181165427 14.9999999483760380   F   F   F
  8.6974134085945369 15.0643619181165427 14.9999999483760380   F   F   F
 11.5965512114593796 15.0643619181165427 14.9999999483760380   F   F   F
 14.4956890143242241 15.0643619181165427 14.9999999483760380   F   F   F
 17.3948268171890703 15.0643619181165427 14.9999999483760380   F   F   F
 20.2939646200539130 15.0643619181165427 14.9999999483760380   F   F   F
  1.4495689014324225 17.5750889044693004 14.9999999483760380   F   F   F
  4.3487067042972676 17.5750889044693004 14.9999999483760380   F   F   F
  7.2478445071621120 17.5750889044693004 14.9999999483760380   F   F   F
 10.1469823100269565 17.5750889044693004 14.9999999483760380   F   F   F
 13.0461201128918045 17.5750889044693004 14.9999999483760380   F   F   F
 15.9452579157566472 17.5750889044693004 14.9999999483760380   F   F   F
 18.8443957186214917 17.5750889044693004 14.9999999483760380   F   F   F
 21.7435335214863379 17.5750889044693004 14.9999999483760380   F   F   F
  1.4495689014324225  0.8369090624035965 17.3671362101407674   F   F   F
  4.3487067042972676  0.8369090624035965 17.3671362101407674   F   F   F
  7.2478445071621120  0.8369090624035965 17.3671362101407674   F   F   F
 10.1469823100269565  0.8369090624035965 17.3671362101407674   F   F   F
 13.0461201128918045  0.8369090624035965 17.3671362101407674   F   F   F
 15.9452579157566472  0.8369090624035965 17.3671362101407674   F   F   F
 18.8443957186214917  0.8369090624035965 17.3671362101407674   F   F   F
 21.7435335214863379  0.8369090624035965 17.3671362101407674   F   F   F
  0.0000000000000000  3.3476360487563541 17.3671362101407674   F   F   F
  2.8991378028648449  3.3476360487563541 17.3671362101407674   F   F   F
  5.7982756057296898  3.3476360487563541 17.3671362101407674   F   F   F
  8.6974134085945369  3.3476360487563541 17.3671362101407674   F   F   F
 11.5965512114593796  3.3476360487563541 17.3671362101407674   F   F   F
 14.4956890143242241  3.3476360487563541 17.3671362101407674   F   F   F
 17.3948268171890703  3.3476360487563541 17.3671362101407674   F   F   F
 20.2939646200539130  3.3476360487563541 17.3671362101407674   F   F   F
  1.4495689014324225  5.8583630351091109 17.3671362101407674   F   F   F
  4.3487067042972676  5.8583630351091109 17.3671362101407674   F   F   F
  7.2478445071621120  5.8583630351091109 17.3671362101407674   F   F   F
 10.1469823100269565  5.8583630351091109 17.3671362101407674   F   F   F
 13.0461201128918045  5.8583630351091109 17.3671362101407674   F   F   F
 15.9452579157566472  5.8583630351091109 17.3671362101407674   F   F   F
 18.8443957186214917  5.8583630351091109 17.3671362101407674   F   F   F
 21.7435335214863379  5.8583630351091109 17.3671362101407674   F   F   F
  0.0000000000000000  8.3690900214618686 17.3671362101407674   F   F   F
  2.8991378028648449  8.3690900214618686 17.3671362101407674   F   F   F
  5.7982756057296898  8.3690900214618686 17.3671362101407674   F   F   F
  8.6974134085945369  8.3690900214618686 17.3671362101407674   F   F   F
 11.5965512114593796  8.3690900214618686 17.3671362101407674   F   F   F
 14.4956890143242241  8.3690900214618686 17.3671362101407674   F   F   F
 17.3948268171890703  8.3690900214618686 17.3671362101407674   F   F   F
 20.2939646200539130  8.3690900214618686 17.3671362101407674   F   F   F
  1.4495689014324225 10.8798170078146264 17.3671362101407674   F   F   F
  4.3487067042972676 10.8798170078146264 17.3671362101407674   F   F   F
  7.2478445071621120 10.8798170078146264 17.3671362101407674   F   F   F
 10.1469823100269565 10.8798170078146264 17.3671362101407674   F   F   F
 13.0461201128918045 10.8798170078146264 17.3671362101407674   F   F   F
 15.9452579157566472 10.8798170078146264 17.3671362101407674   F   F   F
 18.8443957186214917 10.8798170078146264 17.3671362101407674   F   F   F
 21.7435335214863379 10.8798170078146264 17.3671362101407674   F   F   F
  0.0000000000000000 13.3905439941673823 17.3671362101407674   F   F   F
  2.8991378028648449 13.3905439941673823 17.3671362101407674   F   F   F
  5.7982756057296898 13.3905439941673823 17.3671362101407674   F   F   F
  8.6974134085945369 13.3905439941673823 17.3671362101407674   F   F   F
 11.5965512114593796 13.3905439941673823 17.3671362101407674   F   F   F
 14.4956890143242241 13.3905439941673823 17.3671362101407674   F   F   F
 17.3948268171890703 13.3905439941673823 17.3671362101407674   F   F   F
 20.2939646200539130 13.3905439941673823 17.3671362101407674   F   F   F
  1.4495689014324225 15.9012709805201400 17.3671362101407674   F   F   F
  4.3487067042972676 15.9012709805201400 17.3671362101407674   F   F   F
  7.2478445071621120 15.9012709805201400 17.3671362101407674   F   F   F
 10.1469823100269565 15.9012709805201400 17.3671362101407674   F   F   F
 13.0461201128918045 15.9012709805201400 17.3671362101407674   F   F   F
 15.9452579157566472 15.9012709805201400 17.3671362101407674   F   F   F
 18.8443957186214917 15.9012709805201400 17.3671362101407674   F   F   F
 21.7435335214863379 15.9012709805201400 17.3671362101407674   F   F   F
  0.0000000000000000 18.4119979668728959 17.3671362101407674   F   F   F
  2.8991378028648449 18.4119979668728959 17.3671362101407674   F   F   F
  5.7982756057296898 18.4119979668728959 17.3671362101407674   F   F   F
  8.6974134085945369 18.4119979668728959 17.3671362101407674   F   F   F
 11.5965512114593796 18.4119979668728959 17.3671362101407674   F   F   F
 14.4956890143242241 18.4119979668728959 17.3671362101407674   F   F   F
 17.3948268171890703 18.4119979668728959 17.3671362101407674   F   F   F
 20.2939646200539130 18.4119979668728959 17.3671362101407674   F   F   F
 -0.0005408920218302  1.6816478426985626 19.7111755436755232   T   T   T
  2.8990676457933180  1.6833834966269061 19.7091300893810164   T   T   T
  5.7989844370872454  1.6931292888845153 19.7039110866483398   T   T   T
  8.6979559949281153  1.6954721105778283 19.7053553538106243   T   T   T
 11.5974932875634327  1.6874031096508382 19.7126134156448387   T   T   T
 14.4973248957288341  1.6842702125193987 19.7112829450468183   T   T   T
 17.3964567595513735  1.6830078405377196 19.7109338137199117   T   T   T
 20.2948791122363801  1.6813241843662530 19.7113833207933453   T   T   T
  1.4472365541771441  4.1933446393325786 19.7100246006960376   T   T   T
  4.3452436586594407  4.1979680177912844 19.7099893756740165   T   T   T
  7.2477212537955840  4.2017900626755535 19.7117703856883182   T   T   T
 10.1511167573157906  4.1990511151916605 19.7109307878739237   T   T   T
 13.0499448058425678  4.1931666570853707 19.7109198488377722   T   T   T
 15.9480050562242237  4.1919067638355090 19.7102750350820841   T   T   T
 18.8459760446282338  4.1913387047486941 19.7108199853766060   T   T   T
 21.7432805185155082  4.1902241512131591 19.7116154533048551   T   T   T
 -0.0033171909981233  6.7003881348343963 19.7118589903187313   T   T   T
  2.8953088036409440  6.7067596390202420 19.7088292398454215   T   T   T
  5.7932490327187196  6.7029448383737389 19.7069587546887028   T   T   T
  8.7021019907885027  6.7025582882506116 19.7074938185486914   T   T   T
 11.6032396832699689  6.7046378462539549 19.7087515119713927   T   T   T
 14.5012655871944709  6.7012520491242658 19.7114775250710217   T   T   T
 17.3976799912586699  6.7011919059298863 19.7111605757278170   T   T   T
 20.2946409860827970  6.7008928637347216 19.7117885875623138   T   T   T
  1.4404491293406576  9.2056104606270761 19.7059129335489693   T   T   T
  4.3574091809297038  9.2248105012544528 19.7258139568320559   T   T   T
  7.2448675212965137  9.2158800049110727 19.7191297836134680   T   T   T
 10.1418686212482463  9.2169201053331342 19.7152386224333185   T   T   T
 13.0543699096847146  9.2068020367246532 19.7035732871201965   T   T   T
 15.9530446140793387  9.2094037123423487 19.7083670312272048   T   T   T
 18.8478073564935080  9.2107187020205394 19.7100196397490421   T   T   T
 21.7399399689292601  9.2099361518846177 19.7123225189228499   T   T   T
 -0.0081422253582542 11.7205876329521743 19.7113256066982672   T   T   T
  2.8834614019152949 11.7154301815337689 19.6900293033077709   T   T   T
  5.8066922130944487 11.7244518413899428 19.7272994516138773   T   T   T
  8.6912772990350273 11.7262882807415476 19.7258702363611178   T   T   T
 11.6001558090365666 11.7196954068758750 19.6985569735914510   T   T   T
 14.5058116691289190 11.7192617459089981 19.7040879439617420   T   T   T
 17.3998738727596702 11.7224347314169659 19.7098193701168078   T   T   T
 20.2941769817401436 11.7215649324059257 19.7099274289972080   T   T   T
  1.4413448089461083 14.2322619664300394 19.7047405776955564   T   T   T
  4.3560631966562067 14.2489838896377901 19.7082411110850515   T   T   T
  7.2433022474314859 14.2071261952296428 19.7554885814684624   T   T   T
 10.1400288636230247 14.2446514679696286 19.7064203811049623   T   T   T
 13.0441732427018184 14.2380163655686705 19.7181666376489098   T   T   T
 15.9424241175080752 14.2342820637436294 19.7154750257864535   T   T   T
 18.8458701752952713 14.2336641561949513 19.7061190125753569   T   T   T
 21.7402376018783805 14.2344674369480195 19.7116857379757846   T   T   T
  0.0000512795157530 16.7467067539062349 19.7122309998525616   T   T   T
  2.9051261089521616 16.7498901979122650 19.7188922668990045   T   T   T
  5.8067314280541034 16.7467680436286948 19.7208251967219965   T   T   T
  8.6894152138489638 16.7543529625536607 19.7117582800928339   T   T   T
 11.5996662513544582 16.7493590133508583 19.7092137484999981   T   T   T
 14.4974085291212766 16.7510718371844405 19.7095786712368017   T   T   T
 17.3950022704785390 16.7482636632611062 19.7061466661387996   T   T   T
 20.2945584768682572 16.7459568155254246 19.7112995838533465   T   T   T
  1.4469865541338585 19.2596986036374247 19.7105474473688282   T   T   T
  4.3537699571087805 19.2545656187210206 19.7183121629434517   T   T   T
  7.2492250051195999 19.2573421721677747 19.7220244418596451   T   T   T
 10.1506099259850391 19.2672267168671283 19.7078981426817350   T   T   T
 13.0468312777842357 19.2632001151612506 19.7103650881223409   T   T   T
 15.9457723418760082 19.2627554709910385 19.7077194956344712   T   T   T
 18.8456576638541442 19.2572062673505613 19.7112193852843234   T   T   T
 21.7439488150490661 19.2558926374351564 19.7127415068733995   T   T   T
 -0.0058288651690958  0.0138278831009281 22.0713110590271100   T   T   T
  2.8891447196831401  0.0200811179916310 22.0705390541972406   T   T   T
  5.7881136775791164  0.0499722291411781 22.0564577912230568   T   T   T
  8.7183916646003485  0.0495236190053610 22.0614074044672499   T   T   T
 11.6117094216829244  0.0267012071175814 22.0750904767359124   T   T   T
 14.5048809476830325  0.0163670975804369 22.0721243020084508   T   T   T
 17.3995141250639485  0.0143583355987742 22.0704805843906620   T   T   T
 20.2914606436419334  0.0116814560841170 22.0704161521108020   T   T   T
  1.4441671877391953  2.5237570847084991 22.0675591690816475   T   T   T
  4.3390414924011607  2.5309120407540684 22.0675441590504704   T   T   T
  7.2491086891674916  2.5331808053724960 22.0689187885683147   T   T   T
 10.1575564370307259  2.5324676791977176 22.0714009634386983   T   T   T
 13.0555746475206735  2.5267587929999982 22.0714754533324786   T   T   T
 15.9514659814911433  2.5222697604388866 22.0696567945534632   T   T   T
 18.8458592373030065  2.5221194237917479 22.0703327871260448   T   T   T
 21.7396860024291598  2.5208705451909212 22.0705819367963514   T   T   T
 -0.0044241195433610  5.0287625592951875 22.0710143008552500   T   T   T
  2.8907041381389740  5.0328880367464981 22.0693063906374078   T   T   T
  5.7914836432895420  5.0253404972058133 22.0723594636794012   T   T   T
  8.7042794139536053  5.0248400710123597 22.0735405808079079   T   T   T
 11.6073133545383733  5.0303277250092275 22.0716169027505131   T   T   T
 14.5033821715225191  5.0309226529493065 22.0702305623413828   T   T   T
 17.3989098213954563  5.0295324930371201 22.0693567398035846   T   T   T
 20.2927097935816541  5.0293035264867108 22.0709242671824590   T   T   T
  1.4415766192204225  7.5366745674850995 22.0725315809992573   T   T   T
  4.3400353385460386  7.5291741064591857 22.0689567933629043   T   T   T
  7.2471638220023085  7.5039467317521673 22.0587066801646827   T   T   T
 10.1616186317444868  7.5220042869344601 22.0683363222893405   T   T   T
 13.0552544328589448  7.5369807688480694 22.0734182521886169   T   T   T
 15.9530558656502812  7.5374184933170918 22.0722832349728719   T   T   T
 18.8463279606412790  7.5384170470892453 22.0709970882428124   T   T   T
 21.7396526730282922  7.5375318733807912 22.0725561907770107   T   T   T
 -0.0123349085776765 10.0454736523289814 22.0735390141926331   T   T   T
  2.8734511356279930 10.0423243250587255 22.0547613410236139   T   T   T
  5.7854682848912269 10.0153570307556006 22.0888750342609121   T   T   T
  8.7203677595742644  9.9972903904878994 22.0588390120043627   T   T   T
 11.6183132536890135 10.0443189097497036 22.0549048958296723   T   T   T
 14.5083267067842741 10.0367612793834269 22.0634183299822162   T   T   T
 17.4009446027292896 10.0459978443898716 22.0695754244192202   T   T   T
 20.2908472863561649 10.0495182464809965 22.0728915155292995   T   T   T
  1.4164540507735546 12.5572002322252523 22.0702690524824163   T   T   T
  4.2759350476414149 12.5628272100918323 21.9932037727005465   T   T   T
  7.2696309814337772 12.5691648068549995 22.1733342245619163   T   T   T
 10.1986116211604418 12.5801239283105115 22.0204768507486648   T   T   T
 13.0772906260417514 12.5487738734944063 22.0351777742949189   T   T   T
 15.9629641404039990 12.5539914992283457 22.0648555943562208   T   T   T
 18.8481093808050240 12.5617737946162933 22.0673160777726700   T   T   T
 21.7309000603257338 12.5610752621332651 22.0734362858969746   T   T   T
 -0.0226787945846660 15.0762065251004547 22.0726085386309769   T   T   T
  2.8474707091763456 15.0784089927460734 22.0575281161518433   T   T   T
  5.7350975231171519 15.0262053912803299 22.0567321968911685   T   T   T
  8.7174545106111818 15.0939758144295872 22.0440136147916057   T   T   T
 11.6013925330588101 15.0972496026251637 22.0740817749280076   T   T   T
 14.5003290380784993 15.0933204051800480 22.0645609447743070   T   T   T
 17.4010956026017460 15.0785262259402835 22.0518268309100129   T   T   T
 20.2861737209844648 15.0746420753429256 22.0722041353089722   T   T   T
  1.4345644160512130 17.5934350289455637 22.0731717154127765   T   T   T
  4.3256735447310346 17.6050269330384772 22.0742198573713750   T   T   T
  7.2837552344862688 17.6631842830007351 22.0655346509463790   T   T   T
 10.1780376639126793 17.6129427834683696 22.0560079783422580   T   T   T
 13.0592816403041017 17.6026646004580307 22.0688089598173924   T   T   T
 15.9555317945513284 17.5966800142140656 22.0610526105901492   T   T   T
 18.8443771118581793 17.5875803044516843 22.0702075560959265   T   T   T
 21.7362960441817101 17.5877857908047552 22.0722452749393305   T   T   T
  5.9319077358251215 11.1045532180907429 24.6287134722402463   T   T   T
  7.1731803993580785 11.4323386057508234 24.0315926074168864   T   T   T
  8.3238361927105018 10.8798318497521667 24.6451333959283971   T   T   T
  8.2362660396111274 10.0145296349556361 25.7428884876762325   T   T   T
  6.9918301146240340  9.6736031677264993 26.2727518934471433   T   T   T
  5.8402120142269300 10.2398822926786845 25.7273503078490258   T   T   T
 14.0385325954249947 12.5653577683517277 25.2409034099632485   T   T   T
 13.3388470056058033 13.7882103352168226 25.1826528042788027   T   T   T
 14.0695834744735802 14.9973474577863488 25.1665826001029451   T   T   T
 15.4623750351832481 14.9765600473747416 25.2267018277062860   T   T   T
 16.1481065469315155 13.7584861245444596 25.2898718651588084   T   T   T
 15.4335522280894786 12.5567798620994040 25.2913357038433091   T   T   T
 11.9188613068302409 13.8135429894689103 25.1156047866272232   T   T   T
 10.7062517573217093 13.8484542962336103 25.0115443298937308   T   T   T
  5.0059493986840042 11.5747582181456714 24.2721585094897812   T   T   T
  9.3272937190013856 11.1665997272670960 24.3021712637311964   T   T   T
  9.1527399582363653  9.6098848526242708 26.1831288081724480   T   T   T
  6.9216266790998899  8.9892947390469189 27.1216049958523229   T   T   T
  4.8582040266053914 10.0166038858820183 26.1553482448201109   T   T   T
 13.4777688685336923 11.6271862972485192 25.2530420215913978   T   T   T
 13.5291775267248653 15.9468968484150810 25.1289683712037295   T   T   T
 16.0165293386884642 15.9194349637112715 25.2248784199568910   T   T   T
 17.2403478667289285 13.7473541640619583 25.3369879329380403   T   T   T
 15.9664977295472621 11.6033077977272630 25.3408875026652751   T   T   T
  9.6328922726323203 13.8859796606689638 25.0293828582034870   T   T   T
  6.4409576959915462 16.3656751879272910 24.2728803514865952   T   T   T
