# Supplementary material for: Universal inter-molecular radical transfer reactions on metal surfaces
Source: Nat Commun. 2024 Apr 8;15:3030. doi: 10.1038/s41467-024-47252-1 (PMC11001993; doi:10.1038/s41467-024-47252-1)
Supplement: Supplementary file 4 — Source Data [file 41467_2024_47252_MOESM4_ESM.zip › Source data/Figure_S12/CONTCAR_chloroalkyne_3x3_drift_FS]

Ag  C  H Cl 
 1.0000000000000000
    23.1931024229187592    0.0000000000000000    0.0000000000000000
     0.0000000000000000   20.0858158908220581    0.0000000000000000
     0.0000000000000000    0.0000000000000000   37.1014083110324009
  Ag   C   H  Cl
 256  14  11   1
Selective dynamics
Cartesian
  0.0000000000000000  0.0000000000000000 14.9999999483760380   F   F   F
  2.8991378028648449  0.0000000000000000 14.9999999483760380   F   F   F
  5.7982756057296898  0.0000000000000000 14.9999999483760380   F   F   F
  8.6974134085945352  0.0000000000000000 14.9999999483760380   F   F   F
 11.5965512114593796  0.0000000000000000 14.9999999483760380   F   F   F
 14.4956890143242241  0.0000000000000000 14.9999999483760380   F   F   F
 17.3948268171890703  0.0000000000000000 14.9999999483760380   F   F   F
 20.2939646200539130  0.0000000000000000 14.9999999483760380   F   F   F
  1.4495689014324225  2.5107269863527573 14.9999999483760380   F   F   F
  4.3487067042972676  2.5107269863527573 14.9999999483760380   F   F   F
  7.2478445071621120  2.5107269863527573 14.9999999483760380   F   F   F
 10.1469823100269565  2.5107269863527573 14.9999999483760380   F   F   F
 13.0461201128918045  2.5107269863527573 14.9999999483760380   F   F   F
 15.9452579157566472  2.5107269863527573 14.9999999483760380   F   F   F
 18.8443957186214917  2.5107269863527573 14.9999999483760380   F   F   F
 21.7435335214863379  2.5107269863527573 14.9999999483760380   F   F   F
  0.0000000000000000  5.0214539727055145 14.9999999483760380   F   F   F
  2.8991378028648449  5.0214539727055145 14.9999999483760380   F   F   F
  5.7982756057296898  5.0214539727055145 14.9999999483760380   F   F   F
  8.6974134085945352  5.0214539727055145 14.9999999483760380   F   F   F
 11.5965512114593796  5.0214539727055145 14.9999999483760380   F   F   F
 14.4956890143242241  5.0214539727055145 14.9999999483760380   F   F   F
 17.3948268171890703  5.0214539727055145 14.9999999483760380   F   F   F
 20.2939646200539130  5.0214539727055145 14.9999999483760380   F   F   F
  1.4495689014324225  7.5321809590582713 14.9999999483760380   F   F   F
  4.3487067042972676  7.5321809590582713 14.9999999483760380   F   F   F
  7.2478445071621120  7.5321809590582713 14.9999999483760380   F   F   F
 10.1469823100269565  7.5321809590582713 14.9999999483760380   F   F   F
 13.0461201128918045  7.5321809590582713 14.9999999483760380   F   F   F
 15.9452579157566472  7.5321809590582713 14.9999999483760380   F   F   F
 18.8443957186214917  7.5321809590582713 14.9999999483760380   F   F   F
 21.7435335214863379  7.5321809590582713 14.9999999483760380   F   F   F
  0.0000000000000000 10.0429079454110290 14.9999999483760380   F   F   F
  2.8991378028648449 10.0429079454110290 14.9999999483760380   F   F   F
  5.7982756057296898 10.0429079454110290 14.9999999483760380   F   F   F
  8.6974134085945352 10.0429079454110290 14.9999999483760380   F   F   F
 11.5965512114593796 10.0429079454110290 14.9999999483760380   F   F   F
 14.4956890143242241 10.0429079454110290 14.9999999483760380   F   F   F
 17.3948268171890703 10.0429079454110290 14.9999999483760380   F   F   F
 20.2939646200539130 10.0429079454110290 14.9999999483760380   F   F   F
  1.4495689014324225 12.5536349317637868 14.9999999483760380   F   F   F
  4.3487067042972676 12.5536349317637868 14.9999999483760380   F   F   F
  7.2478445071621120 12.5536349317637868 14.9999999483760380   F   F   F
 10.1469823100269565 12.5536349317637868 14.9999999483760380   F   F   F
 13.0461201128918045 12.5536349317637868 14.9999999483760380   F   F   F
 15.9452579157566472 12.5536349317637868 14.9999999483760380   F   F   F
 18.8443957186214917 12.5536349317637868 14.9999999483760380   F   F   F
 21.7435335214863379 12.5536349317637868 14.9999999483760380   F   F   F
  0.0000000000000000 15.0643619181165427 14.9999999483760380   F   F   F
  2.8991378028648449 15.0643619181165427 14.9999999483760380   F   F   F
  5.7982756057296898 15.0643619181165427 14.9999999483760380   F   F   F
  8.6974134085945352 15.0643619181165427 14.9999999483760380   F   F   F
 11.5965512114593796 15.0643619181165427 14.9999999483760380   F   F   F
 14.4956890143242241 15.0643619181165427 14.9999999483760380   F   F   F
 17.3948268171890703 15.0643619181165427 14.9999999483760380   F   F   F
 20.2939646200539130 15.0643619181165427 14.9999999483760380   F   F   F
  1.4495689014324225 17.5750889044693004 14.9999999483760380   F   F   F
  4.3487067042972676 17.5750889044693004 14.9999999483760380   F   F   F
  7.2478445071621120 17.5750889044693004 14.9999999483760380   F   F   F
 10.1469823100269565 17.5750889044693004 14.9999999483760380   F   F   F
 13.0461201128918045 17.5750889044693004 14.9999999483760380   F   F   F
 15.9452579157566472 17.5750889044693004 14.9999999483760380   F   F   F
 18.8443957186214917 17.5750889044693004 14.9999999483760380   F   F   F
 21.7435335214863379 17.5750889044693004 14.9999999483760380   F   F   F
  1.4495689014324225  0.8369090624035965 17.3671362101407674   F   F   F
  4.3487067042972676  0.8369090624035965 17.3671362101407674   F   F   F
  7.2478445071621120  0.8369090624035965 17.3671362101407674   F   F   F
 10.1469823100269565  0.8369090624035965 17.3671362101407674   F   F   F
 13.0461201128918045  0.8369090624035965 17.3671362101407674   F   F   F
 15.9452579157566472  0.8369090624035965 17.3671362101407674   F   F   F
 18.8443957186214917  0.8369090624035965 17.3671362101407674   F   F   F
 21.7435335214863379  0.8369090624035965 17.3671362101407674   F   F   F
  0.0000000000000000  3.3476360487563541 17.3671362101407674   F   F   F
  2.8991378028648449  3.3476360487563541 17.3671362101407674   F   F   F
  5.7982756057296898  3.3476360487563541 17.3671362101407674   F   F   F
  8.6974134085945352  3.3476360487563541 17.3671362101407674   F   F   F
 11.5965512114593796  3.3476360487563541 17.3671362101407674   F   F   F
 14.4956890143242241  3.3476360487563541 17.3671362101407674   F   F   F
 17.3948268171890703  3.3476360487563541 17.3671362101407674   F   F   F
 20.2939646200539130  3.3476360487563541 17.3671362101407674   F   F   F
  1.4495689014324225  5.8583630351091109 17.3671362101407674   F   F   F
  4.3487067042972676  5.8583630351091109 17.3671362101407674   F   F   F
  7.2478445071621120  5.8583630351091109 17.3671362101407674   F   F   F
 10.1469823100269565  5.8583630351091109 17.3671362101407674   F   F   F
 13.0461201128918045  5.8583630351091109 17.3671362101407674   F   F   F
 15.9452579157566472  5.8583630351091109 17.3671362101407674   F   F   F
 18.8443957186214917  5.8583630351091109 17.3671362101407674   F   F   F
 21.7435335214863379  5.8583630351091109 17.3671362101407674   F   F   F
  0.0000000000000000  8.3690900214618686 17.3671362101407674   F   F   F
  2.8991378028648449  8.3690900214618686 17.3671362101407674   F   F   F
  5.7982756057296898  8.3690900214618686 17.3671362101407674   F   F   F
  8.6974134085945352  8.3690900214618686 17.3671362101407674   F   F   F
 11.5965512114593796  8.3690900214618686 17.3671362101407674   F   F   F
 14.4956890143242241  8.3690900214618686 17.3671362101407674   F   F   F
 17.3948268171890703  8.3690900214618686 17.3671362101407674   F   F   F
 20.2939646200539130  8.3690900214618686 17.3671362101407674   F   F   F
  1.4495689014324225 10.8798170078146264 17.3671362101407674   F   F   F
  4.3487067042972676 10.8798170078146264 17.3671362101407674   F   F   F
  7.2478445071621120 10.8798170078146264 17.3671362101407674   F   F   F
 10.1469823100269565 10.8798170078146264 17.3671362101407674   F   F   F
 13.0461201128918045 10.8798170078146264 17.3671362101407674   F   F   F
 15.9452579157566472 10.8798170078146264 17.3671362101407674   F   F   F
 18.8443957186214917 10.8798170078146264 17.3671362101407674   F   F   F
 21.7435335214863379 10.8798170078146264 17.3671362101407674   F   F   F
  0.0000000000000000 13.3905439941673823 17.3671362101407674   F   F   F
  2.8991378028648449 13.3905439941673823 17.3671362101407674   F   F   F
  5.7982756057296898 13.3905439941673823 17.3671362101407674   F   F   F
  8.6974134085945352 13.3905439941673823 17.3671362101407674   F   F   F
 11.5965512114593796 13.3905439941673823 17.3671362101407674   F   F   F
 14.4956890143242241 13.3905439941673823 17.3671362101407674   F   F   F
 17.3948268171890703 13.3905439941673823 17.3671362101407674   F   F   F
 20.2939646200539130 13.3905439941673823 17.3671362101407674   F   F   F
  1.4495689014324225 15.9012709805201400 17.3671362101407674   F   F   F
  4.3487067042972676 15.9012709805201400 17.3671362101407674   F   F   F
  7.2478445071621120 15.9012709805201400 17.3671362101407674   F   F   F
 10.1469823100269565 15.9012709805201400 17.3671362101407674   F   F   F
 13.0461201128918045 15.9012709805201400 17.3671362101407674   F   F   F
 15.9452579157566472 15.9012709805201400 17.3671362101407674   F   F   F
 18.8443957186214917 15.9012709805201400 17.3671362101407674   F   F   F
 21.7435335214863379 15.9012709805201400 17.3671362101407674   F   F   F
  0.0000000000000000 18.4119979668728959 17.3671362101407674   F   F   F
  2.8991378028648449 18.4119979668728959 17.3671362101407674   F   F   F
  5.7982756057296898 18.4119979668728959 17.3671362101407674   F   F   F
  8.6974134085945352 18.4119979668728959 17.3671362101407674   F   F   F
 11.5965512114593796 18.4119979668728959 17.3671362101407674   F   F   F
 14.4956890143242241 18.4119979668728959 17.3671362101407674   F   F   F
 17.3948268171890703 18.4119979668728959 17.3671362101407674   F   F   F
 20.2939646200539130 18.4119979668728959 17.3671362101407674   F   F   F
 -0.0017414675923345  1.6733679475374292 19.7136617732648105   T   T   T
  2.8972505316610051  1.6774214923229529 19.7072256909346812   T   T   T
  5.7971359920712349  1.6807882511670169 19.7045966314207703   T   T   T
  8.6986514530647536  1.6813262157630009 19.7071551567383239   T   T   T
 11.5987021474608678  1.6758327076604340 19.7134194018992552   T   T   T
 14.4984881822434364  1.6740980562790926 19.7140110121488910   T   T   T
 17.3961621386129544  1.6728256999944016 19.7144045082569228   T   T   T
 20.2938969076035534  1.6721780078104622 19.7145544330420357   T   T   T
  1.4464139109106184  4.1854837009297770 19.7116959570266346   T   T   T
  4.3463054976826836  4.1882507562536908 19.7116078794059923   T   T   T
  7.2476648633222212  4.1897051709405098 19.7131562896993877   T   T   T
 10.1507356272119846  4.1876951097696251 19.7116416457607286   T   T   T
 13.0506583484891205  4.1826442817297647 19.7137312804656801   T   T   T
 15.9486430328232753  4.1818422979453560 19.7146565597078585   T   T   T
 18.8454663530891935  4.1814974126899962 19.7149658061651536   T   T   T
 21.7422017344020979  4.1815375121627616 19.7148821929323503   T   T   T
 -0.0033307819493223  6.6910487196997117 19.7127992956233413   T   T   T
  2.8955330294082020  6.6968428421869302 19.7098894638307982   T   T   T
  5.7947318385676274  6.6927533830539927 19.7092162245378333   T   T   T
  8.7023892223141477  6.6913265866813081 19.7091141258161677   T   T   T
 11.6020307403523155  6.6939350393761243 19.7100824179374108   T   T   T
 14.5010933253656535  6.6901205261462202 19.7145279861818565   T   T   T
 17.3972771450922465  6.6897625824958382 19.7153660541528275   T   T   T
 20.2933815625460170  6.6905617276825717 19.7145879132213260   T   T   T
  1.4427999621965959  9.1988129765543185 19.7068982947124169   T   T   T
  4.3586604595805740  9.2140818858550020 19.7259912241110165   T   T   T
  7.2485156069159018  9.2071597522012780 19.7240994281150179   T   T   T
 10.1385309794544920  9.2085546748730565 19.7206745816545101   T   T   T
 13.0528074984522195  9.1965479146874429 19.7050879962369834   T   T   T
 15.9532011951629027  9.1987067214087865 19.7108046621256570   T   T   T
 18.8480206248986555  9.1996789940469021 19.7141677105659632   T   T   T
 21.7405324099734756  9.2009815465367772 19.7141178787426554   T   T   T
 -0.0059517646297593 11.7134327953270141 19.7128100922247143   T   T   T
  2.8889398206060504 11.7091679625297012 19.6948747856774773   T   T   T
  5.8085182761921086 11.7129282266376720 19.7315546048388732   T   T   T
  8.6890073556425627 11.7173298651085656 19.7289214177660845   T   T   T
 11.6021545377047683 11.7086972371268381 19.6991471466594419   T   T   T
 14.5067471394931502 11.7094812353157334 19.7074951867993953   T   T   T
 17.4010093497109999 11.7119274578866293 19.7126381914592272   T   T   T
 20.2942531924003973 11.7126771482667476 19.7129530712674992   T   T   T
  1.4432230642622348 14.2246700840339244 19.7049872571927907   T   T   T
  4.3574418043782801 14.2411819262404347 19.7163150494142485   T   T   T
  7.2364488525687420 14.1983379550038613 19.7647989701239659   T   T   T
 10.1460408069960231 14.2310875398426067 19.6927387734180179   T   T   T
 13.0471896870655328 14.2269018013167763 19.7215932923827602   T   T   T
 15.9430212278300285 14.2234970009270896 19.7175796635741314   T   T   T
 18.8451085575872170 14.2236557386906703 19.7100424204852231   T   T   T
 21.7387575922109235 14.2239932821024517 19.7141195203565012   T   T   T
 -0.0043430726689114 16.7341682912218062 19.7097508956137482   T   T   T
  2.9072363000700321 16.7432123463360547 19.7267842561116922   T   T   T
  5.8015865811313265 16.7383908709995417 19.7332630984646542   T   T   T
  8.6829640235840522 16.7481454409741168 19.7159933021965692   T   T   T
 11.5976330475049600 16.7375334706409191 19.7091935724972380   T   T   T
 14.4995050748132961 16.7398197271386877 19.7105313502872654   T   T   T
 17.3954877382174757 16.7372956431336881 19.7093152535622700   T   T   T
 20.2918172970214670 16.7344048171716224 19.7140872835572942   T   T   T
  1.4422605695830608 19.2504528309455729 19.7091618649683191   T   T   T
  4.3491021475153291 19.2394788015811500 19.7259508491429898   T   T   T
  7.2451079339736566 19.2433949948538228 19.7258141176288220   T   T   T
 10.1526585250206267 19.2543659494971457 19.7079675688991927   T   T   T
 13.0486177195206761 19.2520972893370050 19.7101868424671345   T   T   T
 15.9464977402722088 19.2517881840920744 19.7111246466780372   T   T   T
 18.8449759190146082 19.2467381774815429 19.7152987788126062   T   T   T
 21.7413568786237477 19.2455082494955754 19.7151077148195562   T   T   T
 -0.0125523873716268  0.0052956046048834 22.0736903215436442   T   T   T
  2.8766849691159346  0.0198534905034511 22.0628462217443158   T   T   T
  5.7939502627935706  0.0410619245966674 22.0511800432499143   T   T   T
  8.7149961695108580  0.0260370215742143 22.0625331040121466   T   T   T
 11.6094380389266494  0.0095750083337719 22.0737120470123180   T   T   T
 14.5025516029617059  0.0037943828125408 22.0752526075365942   T   T   T
 17.3971235932716048  0.0028956523933540 22.0773237337206396   T   T   T
 20.2883264604348454  0.0016673593409107 22.0759663706242364   T   T   T
  1.4417347791746895  2.5178858126825032 22.0710471388535083   T   T   T
  4.3389296627361915  2.5203659114942516 22.0679176458577615   T   T   T
  7.2517021043828098  2.5206704218399358 22.0679758035063429   T   T   T
 10.1563526923177214  2.5159737909377786 22.0697906911615718   T   T   T
 13.0531792564646132  2.5139563024989409 22.0744499197750947   T   T   T
 15.9495356990636861  2.5097993090048374 22.0757647469835590   T   T   T
 18.8438734649720310  2.5108350770164369 22.0767028906930562   T   T   T
 21.7370287451304876  2.5114355036241061 22.0756821392620566   T   T   T
 -0.0046625735792097  5.0203450973335633 22.0739800997420126   T   T   T
  2.8919203326097875  5.0231013864922671 22.0719010783739762   T   T   T
  5.7926644043581490  5.0140771685186509 22.0743888619475221   T   T   T
  8.7058500153351766  5.0135610611123980 22.0740637740358281   T   T   T
 11.6040798497993443  5.0195458534845203 22.0721276474876333   T   T   T
 14.5027881512726431  5.0198755048364001 22.0759807603325235   T   T   T
 17.3978258512357051  5.0187674406597447 22.0779873218705021   T   T   T
 20.2915099506274252  5.0202147620191440 22.0774261492548369   T   T   T
  1.4434029102703532  7.5287988782229354 22.0709464381472209   T   T   T
  4.3410073875441890  7.5196009320895651 22.0690603412061890   T   T   T
  7.2490052447974112  7.4953590185229162 22.0607877015475502   T   T   T
 10.1586696154633778  7.5165338658045426 22.0696953926904911   T   T   T
 13.0536600774362697  7.5259505951016878 22.0746258174322847   T   T   T
 15.9509562531368481  7.5271334688532825 22.0782189781919627   T   T   T
 18.8451905521330829  7.5283974077326379 22.0769020770133189   T   T   T
 21.7399050365043820  7.5282720891021357 22.0744439128775518   T   T   T
 -0.0094113507491645 10.0369714346452277 22.0734188258728246   T   T   T
  2.8794402133476775 10.0363454162700485 22.0582486865795069   T   T   T
  5.7863001488491888 10.0034976626496839 22.0879013575723953   T   T   T
  8.7168236105629777  9.9979489535962127 22.0775521246671751   T   T   T
 11.6179042292402670 10.0338738947752351 22.0569769937637616   T   T   T
 14.5091537377327224 10.0267161679972130 22.0665468919754275   T   T   T
 17.4001964074248185 10.0368867869171030 22.0741546261803379   T   T   T
 20.2916353437671511 10.0395094559224702 22.0754815309784931   T   T   T
  1.4222413318479648 12.5451934033168531 22.0744162989372619   T   T   T
  4.2887305883098703 12.5585755851931253 22.0069173088669032   T   T   T
  7.2700689287274294 12.5747877652069331 22.1903876262979729   T   T   T
 10.2045837960716366 12.5705984377197453 22.0119854038030560   T   T   T
 13.0788758690860334 12.5357013235555037 22.0450024254639843   T   T   T
 15.9638138670617273 12.5446218427711393 22.0678360388526649   T   T   T
 18.8471854713735496 12.5512833307769789 22.0736858686147315   T   T   T
 21.7334701272724509 12.5490871924454606 22.0761731633651976   T   T   T
 -0.0227191739838048 15.0636960673783324 22.0734482058063257   T   T   T
  2.8476370719691566 15.0577195185673247 22.0541481743741059   T   T   T
  5.7710289939263157 15.0219848815594279 22.0860735589407398   T   T   T
  8.7290286112244289 15.0790678570264873 22.0237702840126950   T   T   T
 11.6054151906066600 15.0855490103261403 22.0696948473273800   T   T   T
 14.5029351306271490 15.0830118068334773 22.0677428534976521   T   T   T
 17.4011179384050259 15.0671005045491082 22.0575812836137644   T   T   T
 20.2857204528199482 15.0628173706177559 22.0785281566742917   T   T   T
  1.4187687740506565 17.5832694789979911 22.0663645734206320   T   T   T
  4.2925020606016133 17.6124854139218598 22.0926900342966306   T   T   T
  7.2967537962023963 17.6181921131149011 22.0898867015596174   T   T   T
 10.1717827041696580 17.5955065129521806 22.0650679234389457   T   T   T
 13.0562139391393632 17.5899307579642077 22.0670460579279606   T   T   T
 15.9534082231219880 17.5845137746111426 22.0667959491131711   T   T   T
 18.8416323771023109 17.5762989754857735 22.0762092525801918   T   T   T
 21.7295610342294161 17.5762375586635500 22.0751779522338936   T   T   T
  6.0430137132780706 11.0197788153647878 24.6461267056278288   T   T   T
  7.2588322322604890 11.4292962875566566 24.0455076375009469   T   T   T
  8.4448455178523183 10.9379305224156020 24.6440332359675232   T   T   T
  8.4169784821890108 10.0522118486303143 25.7292061210027541   T   T   T
  7.1991435674575364  9.6294523955121747 26.2608858565499617   T   T   T
  6.0118047843231768 10.1346444704307128 25.7315175768850786   T   T   T
 13.7519080495446779 12.5961408752081763 25.2367222720137896   T   T   T
 13.1296127606166468 13.8601011281436222 25.1786732123930328   T   T   T
 13.9329553460436646 15.0218411369064118 25.1729615746263562   T   T   T
 15.3209991590711638 14.9150767006349714 25.2445917881167752   T   T   T
 15.9298198688160841 13.6568170863670861 25.3124880551566029   T   T   T
 15.1430881649023092 12.5017836385014487 25.3032426050257300   T   T   T
 11.7145548079824255 13.9696710238175381 25.1020000733341995   T   T   T
 10.5059367475604279 14.0691658993104891 24.9932559951319249   T   T   T
  5.0892509538038402 11.4428935414509318 24.3053981030329851   T   T   T
  9.4260286159172129 11.2932121404515922 24.3024542169281368   T   T   T
  9.3590855022239943  9.6974110298495475 26.1584612589336913   T   T   T
  7.1758886212822253  8.9301167051312653 27.1000414181428866   T   T   T
  5.0486893816291794  9.8468850726259269 26.1638533666384738   T   T   T
 13.1336347257324348 11.6946722964364476 25.2415811966570196   T   T   T
 13.4522711869117373 16.0026574041243101 25.1317308791735279   T   T   T
 15.9325607898198705 15.8215940312979342 25.2498087966511200   T   T   T
 17.0185599920849064 13.5779258515226164 25.3713748684743976   T   T   T
 15.6151346777949431 11.5168530944989485 25.3531982652957453   T   T   T
  9.4360967913996827 14.1582188687751938 25.0008987113961645   T   T   T
  5.8133652741126927 16.7309658044730050 24.0955587852927984   T   T   T
