# Supplementary material for: Universal inter-molecular radical transfer reactions on metal surfaces
Source: Nat Commun. 2024 Apr 8;15:3030. doi: 10.1038/s41467-024-47252-1 (PMC11001993; doi:10.1038/s41467-024-47252-1)
Supplement: Supplementary file 4 — Source Data [file 41467_2024_47252_MOESM4_ESM.zip › Source data/Figure_S12/CONTCAR_chloroalkyne_3x3_S01_deCl]

Ag  C  H Cl 
 1.0000000000000000
    23.1931024229187592    0.0000000000000000    0.0000000000000000
     0.0000000000000000   20.0858158908220581    0.0000000000000000
     0.0000000000000000    0.0000000000000000   37.1014083110324009
  Ag   C   H  Cl
 256  14  11   1
Selective dynamics
Cartesian
  0.0000000000000000  0.0000000000000000 14.9999999483760380   F   F   F
  2.8991378028648449  0.0000000000000000 14.9999999483760380   F   F   F
  5.7982756057296898  0.0000000000000000 14.9999999483760380   F   F   F
  8.6974134085945352  0.0000000000000000 14.9999999483760380   F   F   F
 11.5965512114593796  0.0000000000000000 14.9999999483760380   F   F   F
 14.4956890143242241  0.0000000000000000 14.9999999483760380   F   F   F
 17.3948268171890703  0.0000000000000000 14.9999999483760380   F   F   F
 20.2939646200539130  0.0000000000000000 14.9999999483760380   F   F   F
  1.4495689014324225  2.5107269863527573 14.9999999483760380   F   F   F
  4.3487067042972676  2.5107269863527573 14.9999999483760380   F   F   F
  7.2478445071621120  2.5107269863527573 14.9999999483760380   F   F   F
 10.1469823100269565  2.5107269863527573 14.9999999483760380   F   F   F
 13.0461201128918045  2.5107269863527573 14.9999999483760380   F   F   F
 15.9452579157566472  2.5107269863527573 14.9999999483760380   F   F   F
 18.8443957186214917  2.5107269863527573 14.9999999483760380   F   F   F
 21.7435335214863379  2.5107269863527573 14.9999999483760380   F   F   F
  0.0000000000000000  5.0214539727055145 14.9999999483760380   F   F   F
  2.8991378028648449  5.0214539727055145 14.9999999483760380   F   F   F
  5.7982756057296898  5.0214539727055145 14.9999999483760380   F   F   F
  8.6974134085945352  5.0214539727055145 14.9999999483760380   F   F   F
 11.5965512114593796  5.0214539727055145 14.9999999483760380   F   F   F
 14.4956890143242241  5.0214539727055145 14.9999999483760380   F   F   F
 17.3948268171890703  5.0214539727055145 14.9999999483760380   F   F   F
 20.2939646200539130  5.0214539727055145 14.9999999483760380   F   F   F
  1.4495689014324225  7.5321809590582713 14.9999999483760380   F   F   F
  4.3487067042972676  7.5321809590582713 14.9999999483760380   F   F   F
  7.2478445071621120  7.5321809590582713 14.9999999483760380   F   F   F
 10.1469823100269565  7.5321809590582713 14.9999999483760380   F   F   F
 13.0461201128918045  7.5321809590582713 14.9999999483760380   F   F   F
 15.9452579157566472  7.5321809590582713 14.9999999483760380   F   F   F
 18.8443957186214917  7.5321809590582713 14.9999999483760380   F   F   F
 21.7435335214863379  7.5321809590582713 14.9999999483760380   F   F   F
  0.0000000000000000 10.0429079454110290 14.9999999483760380   F   F   F
  2.8991378028648449 10.0429079454110290 14.9999999483760380   F   F   F
  5.7982756057296898 10.0429079454110290 14.9999999483760380   F   F   F
  8.6974134085945352 10.0429079454110290 14.9999999483760380   F   F   F
 11.5965512114593796 10.0429079454110290 14.9999999483760380   F   F   F
 14.4956890143242241 10.0429079454110290 14.9999999483760380   F   F   F
 17.3948268171890703 10.0429079454110290 14.9999999483760380   F   F   F
 20.2939646200539130 10.0429079454110290 14.9999999483760380   F   F   F
  1.4495689014324225 12.5536349317637868 14.9999999483760380   F   F   F
  4.3487067042972676 12.5536349317637868 14.9999999483760380   F   F   F
  7.2478445071621120 12.5536349317637868 14.9999999483760380   F   F   F
 10.1469823100269565 12.5536349317637868 14.9999999483760380   F   F   F
 13.0461201128918045 12.5536349317637868 14.9999999483760380   F   F   F
 15.9452579157566472 12.5536349317637868 14.9999999483760380   F   F   F
 18.8443957186214917 12.5536349317637868 14.9999999483760380   F   F   F
 21.7435335214863379 12.5536349317637868 14.9999999483760380   F   F   F
  0.0000000000000000 15.0643619181165427 14.9999999483760380   F   F   F
  2.8991378028648449 15.0643619181165427 14.9999999483760380   F   F   F
  5.7982756057296898 15.0643619181165427 14.9999999483760380   F   F   F
  8.6974134085945352 15.0643619181165427 14.9999999483760380   F   F   F
 11.5965512114593796 15.0643619181165427 14.9999999483760380   F   F   F
 14.4956890143242241 15.0643619181165427 14.9999999483760380   F   F   F
 17.3948268171890703 15.0643619181165427 14.9999999483760380   F   F   F
 20.2939646200539130 15.0643619181165427 14.9999999483760380   F   F   F
  1.4495689014324225 17.5750889044693004 14.9999999483760380   F   F   F
  4.3487067042972676 17.5750889044693004 14.9999999483760380   F   F   F
  7.2478445071621120 17.5750889044693004 14.9999999483760380   F   F   F
 10.1469823100269565 17.5750889044693004 14.9999999483760380   F   F   F
 13.0461201128918045 17.5750889044693004 14.9999999483760380   F   F   F
 15.9452579157566472 17.5750889044693004 14.9999999483760380   F   F   F
 18.8443957186214917 17.5750889044693004 14.9999999483760380   F   F   F
 21.7435335214863379 17.5750889044693004 14.9999999483760380   F   F   F
  1.4495689014324225  0.8369090624035965 17.3671362101407674   F   F   F
  4.3487067042972676  0.8369090624035965 17.3671362101407674   F   F   F
  7.2478445071621120  0.8369090624035965 17.3671362101407674   F   F   F
 10.1469823100269565  0.8369090624035965 17.3671362101407674   F   F   F
 13.0461201128918045  0.8369090624035965 17.3671362101407674   F   F   F
 15.9452579157566472  0.8369090624035965 17.3671362101407674   F   F   F
 18.8443957186214917  0.8369090624035965 17.3671362101407674   F   F   F
 21.7435335214863379  0.8369090624035965 17.3671362101407674   F   F   F
  0.0000000000000000  3.3476360487563541 17.3671362101407674   F   F   F
  2.8991378028648449  3.3476360487563541 17.3671362101407674   F   F   F
  5.7982756057296898  3.3476360487563541 17.3671362101407674   F   F   F
  8.6974134085945352  3.3476360487563541 17.3671362101407674   F   F   F
 11.5965512114593796  3.3476360487563541 17.3671362101407674   F   F   F
 14.4956890143242241  3.3476360487563541 17.3671362101407674   F   F   F
 17.3948268171890703  3.3476360487563541 17.3671362101407674   F   F   F
 20.2939646200539130  3.3476360487563541 17.3671362101407674   F   F   F
  1.4495689014324225  5.8583630351091109 17.3671362101407674   F   F   F
  4.3487067042972676  5.8583630351091109 17.3671362101407674   F   F   F
  7.2478445071621120  5.8583630351091109 17.3671362101407674   F   F   F
 10.1469823100269565  5.8583630351091109 17.3671362101407674   F   F   F
 13.0461201128918045  5.8583630351091109 17.3671362101407674   F   F   F
 15.9452579157566472  5.8583630351091109 17.3671362101407674   F   F   F
 18.8443957186214917  5.8583630351091109 17.3671362101407674   F   F   F
 21.7435335214863379  5.8583630351091109 17.3671362101407674   F   F   F
  0.0000000000000000  8.3690900214618686 17.3671362101407674   F   F   F
  2.8991378028648449  8.3690900214618686 17.3671362101407674   F   F   F
  5.7982756057296898  8.3690900214618686 17.3671362101407674   F   F   F
  8.6974134085945352  8.3690900214618686 17.3671362101407674   F   F   F
 11.5965512114593796  8.3690900214618686 17.3671362101407674   F   F   F
 14.4956890143242241  8.3690900214618686 17.3671362101407674   F   F   F
 17.3948268171890703  8.3690900214618686 17.3671362101407674   F   F   F
 20.2939646200539130  8.3690900214618686 17.3671362101407674   F   F   F
  1.4495689014324225 10.8798170078146264 17.3671362101407674   F   F   F
  4.3487067042972676 10.8798170078146264 17.3671362101407674   F   F   F
  7.2478445071621120 10.8798170078146264 17.3671362101407674   F   F   F
 10.1469823100269565 10.8798170078146264 17.3671362101407674   F   F   F
 13.0461201128918045 10.8798170078146264 17.3671362101407674   F   F   F
 15.9452579157566472 10.8798170078146264 17.3671362101407674   F   F   F
 18.8443957186214917 10.8798170078146264 17.3671362101407674   F   F   F
 21.7435335214863379 10.8798170078146264 17.3671362101407674   F   F   F
  0.0000000000000000 13.3905439941673823 17.3671362101407674   F   F   F
  2.8991378028648449 13.3905439941673823 17.3671362101407674   F   F   F
  5.7982756057296898 13.3905439941673823 17.3671362101407674   F   F   F
  8.6974134085945352 13.3905439941673823 17.3671362101407674   F   F   F
 11.5965512114593796 13.3905439941673823 17.3671362101407674   F   F   F
 14.4956890143242241 13.3905439941673823 17.3671362101407674   F   F   F
 17.3948268171890703 13.3905439941673823 17.3671362101407674   F   F   F
 20.2939646200539130 13.3905439941673823 17.3671362101407674   F   F   F
  1.4495689014324225 15.9012709805201400 17.3671362101407674   F   F   F
  4.3487067042972676 15.9012709805201400 17.3671362101407674   F   F   F
  7.2478445071621120 15.9012709805201400 17.3671362101407674   F   F   F
 10.1469823100269565 15.9012709805201400 17.3671362101407674   F   F   F
 13.0461201128918045 15.9012709805201400 17.3671362101407674   F   F   F
 15.9452579157566472 15.9012709805201400 17.3671362101407674   F   F   F
 18.8443957186214917 15.9012709805201400 17.3671362101407674   F   F   F
 21.7435335214863379 15.9012709805201400 17.3671362101407674   F   F   F
  0.0000000000000000 18.4119979668728959 17.3671362101407674   F   F   F
  2.8991378028648449 18.4119979668728959 17.3671362101407674   F   F   F
  5.7982756057296898 18.4119979668728959 17.3671362101407674   F   F   F
  8.6974134085945352 18.4119979668728959 17.3671362101407674   F   F   F
 11.5965512114593796 18.4119979668728959 17.3671362101407674   F   F   F
 14.4956890143242241 18.4119979668728959 17.3671362101407674   F   F   F
 17.3948268171890703 18.4119979668728959 17.3671362101407674   F   F   F
 20.2939646200539130 18.4119979668728959 17.3671362101407674   F   F   F
 -0.0014183048932046  1.6727968043160455 19.7135913606126287   T   T   T
  2.8983490247006238  1.6744828262893936 19.7125092243869631   T   T   T
  5.7986363890818522  1.6807460197921549 19.7080584030889661   T   T   T
  8.6959246497435227  1.6819634818888161 19.7074601921665113   T   T   T
 11.5973487980301702  1.6758243197761649 19.7123011928430252   T   T   T
 14.4977866174409780  1.6739034221521805 19.7136137143828627   T   T   T
 17.3963043748815238  1.6725853422452779 19.7144960601606911   T   T   T
 20.2942790297509852  1.6721521781325095 19.7142702774134584   T   T   T
  1.4469722277556145  4.1830816989165056 19.7128236205528573   T   T   T
  4.3449884901354769  4.1878852266948021 19.7115544953461175   T   T   T
  7.2470872315409975  4.1900147373837555 19.7137536603241159   T   T   T
 10.1503255428055734  4.1881693168755234 19.7111725077123658   T   T   T
 13.0501932704774113  4.1832282135247612 19.7126267545907758   T   T   T
 15.9482125884472250  4.1811553770170642 19.7149816040632047   T   T   T
 18.8458975520255869  4.1809912872909001 19.7152443367482384   T   T   T
 21.7426788305509788  4.1811363223461617 19.7151801783785885   T   T   T
 -0.0036888114384421  6.6903763096591309 19.7131050138663113   T   T   T
  2.8954739471748536  6.6954723390381101 19.7091629032399211   T   T   T
  5.7938578505060772  6.6918373342515540 19.7092226901176879   T   T   T
  8.7016223907635304  6.6913924334061949 19.7093724960916354   T   T   T
 11.6022845195719793  6.6944045275321740 19.7093006141665796   T   T   T
 14.5018650238002440  6.6894006906380188 19.7135820354032418   T   T   T
 17.3979563756720026  6.6889820356184648 19.7153242690202006   T   T   T
 20.2943685816746857  6.6894304600446945 19.7149195256930589   T   T   T
  1.4436543505738590  9.1975478053605570 19.7066081580044674   T   T   T
  4.3592408600492565  9.2142980318755310 19.7252684156095306   T   T   T
  7.2474304031325634  9.2072408606796987 19.7231694775151922   T   T   T
 10.1381126809511102  9.2105233117011487 19.7206971804350495   T   T   T
 13.0545210708810746  9.1948398207913336 19.7035933494492816   T   T   T
 15.9544886912181649  9.1974649861839524 19.7104284143407753   T   T   T
 18.8493907855503693  9.1988674845189387 19.7139899302233985   T   T   T
 21.7421225625359433  9.2004343282212293 19.7142750128297948   T   T   T
 -0.0049376159887723 11.7125152999612041 19.7134531217627931   T   T   T
  2.8895472098346047 11.7107570781018975 19.6957516911841353   T   T   T
  5.8058526293241881 11.7178731038554567 19.7314601883515586   T   T   T
  8.6906712384142981 11.7191070144292606 19.7314926004548887   T   T   T
 11.6057746336003049 11.7088281971011519 19.6963266174559379   T   T   T
 14.5104150880300082 11.7080350665625748 19.7060207196725230   T   T   T
 17.4030896468641032 11.7112443431342541 19.7124930174055812   T   T   T
 20.2963375223374989 11.7119095176412760 19.7125738628051721   T   T   T
  1.4442014702695871 14.2227833201715299 19.7085293620313742   T   T   T
  4.3609026224967771 14.2421115096696003 19.7211728542837079   T   T   T
  7.2435633545855040 14.1997337824336007 19.7656253218972680   T   T   T
 10.1374755854101792 14.2365158749248408 19.7165758199152990   T   T   T
 13.0504628825855882 14.2242368409845010 19.7181902700663301   T   T   T
 15.9467790529378135 14.2238422673178810 19.7166753273810720   T   T   T
 18.8476746065859864 14.2238429865238611 19.7099131032518784   T   T   T
 21.7402262304160061 14.2245255624405011 19.7135563102938072   T   T   T
 -0.0018129226317195 16.7348080869764679 19.7139598369013385   T   T   T
  2.8956866280769282 16.7367152012909450 19.7082542232329452   T   T   T
  5.8087614539318775 16.7337724511777353 19.7301508919243211   T   T   T
  8.6875301996668721 16.7399552826623328 19.7196533669525600   T   T   T
 11.5982926092884338 16.7345937565191250 19.7116975045419629   T   T   T
 14.4991524776279270 16.7391902504815917 19.7117919454629806   T   T   T
 17.3964499841404105 16.7371007672323202 19.7095999366016521   T   T   T
 20.2938587076423609 16.7350420170254779 19.7144299409321242   T   T   T
  1.4466873734462133 19.2487252248293821 19.7129408071744159   T   T   T
  4.3482717900810988 19.2520537559859335 19.7071509332086166   T   T   T
  7.2473776568602837 19.2378488295825498 19.7321634773634713   T   T   T
 10.1478361256826854 19.2557602876926097 19.7065433435616590   T   T   T
 13.0485877842094222 19.2521774234226584 19.7099715838074800   T   T   T
 15.9467883839633320 19.2514032629749003 19.7113279088147557   T   T   T
 18.8451190236587962 19.2474201324600678 19.7149539350597394   T   T   T
 21.7424899660656230 19.2462719753170930 19.7148970616946784   T   T   T
 -0.0067005189416867  0.0027684102325070 22.0736242950211654   T   T   T
  2.8853672127082741  0.0102980234670732 22.0722322591465208   T   T   T
  5.7827527214776326  0.0261587532367210 22.0659185823804300   T   T   T
  8.7117684983303700  0.0294847576685480 22.0657541518073792   T   T   T
 11.6108742299364813  0.0153332872417347 22.0746441383915695   T   T   T
 14.5039695945115614  0.0047402521359460 22.0758451461060510   T   T   T
 17.3999389124558377  0.0025595977792682 22.0770686264856444   T   T   T
 20.2925146916175727  0.0002722883578832 22.0763334753665141   T   T   T
  1.4443145750476896  2.5143115910225191 22.0728441833095808   T   T   T
  4.3405159766871027  2.5164763815713158 22.0698921005968387   T   T   T
  7.2464804677878538  2.5177674643434629 22.0692543430090922   T   T   T
 10.1543376835478423  2.5175190275579022 22.0693454842336365   T   T   T
 13.0527750231321047  2.5146157526544961 22.0725201355124057   T   T   T
 15.9508856579579010  2.5088428438617925 22.0756883122165775   T   T   T
 18.8459934747798492  2.5101561776590668 22.0760835218007649   T   T   T
 21.7396241288487140  2.5088577399920471 22.0758116892653788   T   T   T
 -0.0041542187200695  5.0194507764417038 22.0750004764980865   T   T   T
  2.8918773597746155  5.0203533080991329 22.0723490598075962   T   T   T
  5.7905884849141360  5.0130912917295944 22.0749722117888041   T   T   T
  8.7035857046901839  5.0122109975505138 22.0737053287994094   T   T   T
 11.6047470380408715  5.0185942224544791 22.0712952132930660   T   T   T
 14.5025450565711722  5.0183584253261282 22.0747920727310536   T   T   T
 17.3989258746054318  5.0173306149291088 22.0777967563931092   T   T   T
 20.2931184681034900  5.0182213775377891 22.0777460508940280   T   T   T
  1.4437475834776288  7.5280363466586637 22.0703382068652765   T   T   T
  4.3382455827244630  7.5176690830960098 22.0685755143559845   T   T   T
  7.2474473331465736  7.4932923920674295 22.0601450901653422   T   T   T
 10.1604523746466171  7.5130974466212912 22.0681287771064980   T   T   T
 13.0545530882468519  7.5243672168921183 22.0733334297035633   T   T   T
 15.9533398865661464  7.5242970828926756 22.0775340733724654   T   T   T
 18.8466846272244553  7.5272021135604925 22.0768505540733351   T   T   T
 21.7402914833296954  7.5275220004204790 22.0754811876996477   T   T   T
 -0.0088806169126693 10.0369649587977925 22.0739390239198698   T   T   T
  2.8778216445100147 10.0369992786787723 22.0573473797452912   T   T   T
  5.7810157925686259  9.9974313058470976 22.0894088582614927   T   T   T
  8.7199058933049809  9.9876995347436068 22.0783976001749132   T   T   T
 11.6238926914570939 10.0297344520442806 22.0556976889095182   T   T   T
 14.5131455784099899 10.0235914405426261 22.0656451649209977   T   T   T
 17.4030936379320984 10.0357658097329487 22.0737211576256378   T   T   T
 20.2931874914235166 10.0392313014166010 22.0752770964101011   T   T   T
  1.4239864461154719 12.5494662026166104 22.0737708651079920   T   T   T
  4.2851529155375836 12.5613303210802467 22.0123960869133839   T   T   T
  7.2593291682573398 12.5522526732913864 22.1666632755701265   T   T   T
 10.2153796115567843 12.5542457362964441 22.0168694268829164   T   T   T
 13.0874658078490409 12.5323675555682819 22.0426153345677989   T   T   T
 15.9683931045893637 12.5435491252581226 22.0672774801470233   T   T   T
 18.8510592748090531 12.5507707574356715 22.0724533274692440   T   T   T
 21.7355616540613319 12.5495930103864701 22.0753938121157702   T   T   T
 -0.0175878703421328 15.0641250286454582 22.0743819888316253   T   T   T
  2.8563289174751216 15.0760191106975405 22.0703304248048937   T   T   T
  5.7186710278094930 15.0459889372140090 22.0923324451323637   T   T   T
  8.7658838533406112 15.0566774258761775 22.0451123710078711   T   T   T
 11.6279448509035248 15.0827320272378778 22.0732363172735830   T   T   T
 14.5139440263164001 15.0816894620627000 22.0697281708486948   T   T   T
 17.4064527416989776 15.0681171123495599 22.0579696377744980   T   T   T
 20.2904783772990811 15.0635348642974485 22.0775029536863094   T   T   T
  1.4302857646789600 17.5819687954301003 22.0733706062639179   T   T   T
  4.3124523487636033 17.6015638610973291 22.0469580774002019   T   T   T
  7.2479572438909106 17.6521547279571251 22.0956802182476402   T   T   T
 10.1834640213322452 17.6098609464758340 22.0449975168165544   T   T   T
 13.0635193436135584 17.5914977745387056 22.0693485899196631   T   T   T
 15.9582006272884858 17.5850675866125599 22.0676875247048088   T   T   T
 18.8455030627539415 17.5769001112071201 22.0762327686095929   T   T   T
 21.7361769552610049 17.5755144392325171 22.0749156593381777   T   T   T
  6.0381777754704808 11.0180775109405573 24.6422296449090865   T   T   T
  7.2511601048658880 11.4182093162496159 24.0299427790588673   T   T   T
  8.4391054627684010 10.9322795870352483 24.6293197142312081   T   T   T
  8.4153562854018649 10.0589037434087967 25.7246891697953757   T   T   T
  7.1996138213029557  9.6444972713023898 26.2673119147588423   T   T   T
  6.0107678425039159 10.1472087466514918 25.7391289821949449   T   T   T
 13.7638978544134396 12.5977091310676901 25.2416276083307523   T   T   T
 13.1357583755512053 13.8582737331375849 25.1789202703732862   T   T   T
 13.9337056383488971 15.0239926469679901 25.1788584304511822   T   T   T
 15.3218219548408499 14.9250371623911882 25.2531672633192592   T   T   T
 15.9369971185662163 13.6697300250380334 25.3194505434798209   T   T   T
 15.1556928921303822 12.5109663894116281 25.3107742002271117   T   T   T
 11.7221177430925216 13.9709901924906958 25.0854925704206799   T   T   T
 10.5170788298039017 14.0934819237017113 24.9545307237901461   T   T   T
  5.0830548587920994 11.4383197853809904 24.3014594667317958   T   T   T
  9.4195976598985958 11.2851237972751335 24.2825400547164101   T   T   T
  9.3589952164889230  9.7075272495080842 26.1533751533912699   T   T   T
  7.1791448096914214  8.9539253965842889 27.1137982276721310   T   T   T
  5.0493784214546134  9.8676429542416777 26.1805764231664853   T   T   T
 13.1509515669274997 11.6926036819573351 25.2456096738822708   T   T   T
 13.4467066757952605 16.0017552950048483 25.1381898833198534   T   T   T
 15.9279166708398812 15.8351915540824209 25.2606698479374572   T   T   T
 17.0261826565117858 13.5967062483632741 25.3773441786195697   T   T   T
 15.6334039424551978 11.5288068847779837 25.3620199262348045   T   T   T
  9.4501948110877105 14.2327740159636917 24.9446643021709242   T   T   T
  7.2940117310678918 15.8601922046492305 24.0780537344488650   T   T   T
