# Supplementary material for: Universal inter-molecular radical transfer reactions on metal surfaces
Source: Nat Commun. 2024 Apr 8;15:3030. doi: 10.1038/s41467-024-47252-1 (PMC11001993; doi:10.1038/s41467-024-47252-1)
Supplement: Supplementary file 4 — Source Data [file 41467_2024_47252_MOESM4_ESM.zip › Source data/Figure_S12/CONTCAR_IodoAlkyne_3x3_drift_FS]

Ag  C  H  I 
 1.0000000000000000
    23.1931024229187592    0.0000000000000000    0.0000000000000000
     0.0000000000000000   20.0858158908220581    0.0000000000000000
     0.0000000000000000    0.0000000000000000   37.1014083110324009
  Ag   C   H   I
 256  14  11   1
Selective dynamics
Cartesian
  0.0000000000000000  0.0000000000000000 14.9999999483760380   F   F   F
  2.8991378028648449  0.0000000000000000 14.9999999483760380   F   F   F
  5.7982756057296898  0.0000000000000000 14.9999999483760380   F   F   F
  8.6974134085945352  0.0000000000000000 14.9999999483760380   F   F   F
 11.5965512114593796  0.0000000000000000 14.9999999483760380   F   F   F
 14.4956890143242241  0.0000000000000000 14.9999999483760380   F   F   F
 17.3948268171890703  0.0000000000000000 14.9999999483760380   F   F   F
 20.2939646200539130  0.0000000000000000 14.9999999483760380   F   F   F
  1.4495689014324225  2.5107269863527573 14.9999999483760380   F   F   F
  4.3487067042972676  2.5107269863527573 14.9999999483760380   F   F   F
  7.2478445071621120  2.5107269863527573 14.9999999483760380   F   F   F
 10.1469823100269565  2.5107269863527573 14.9999999483760380   F   F   F
 13.0461201128918045  2.5107269863527573 14.9999999483760380   F   F   F
 15.9452579157566472  2.5107269863527573 14.9999999483760380   F   F   F
 18.8443957186214917  2.5107269863527573 14.9999999483760380   F   F   F
 21.7435335214863379  2.5107269863527573 14.9999999483760380   F   F   F
  0.0000000000000000  5.0214539727055145 14.9999999483760380   F   F   F
  2.8991378028648449  5.0214539727055145 14.9999999483760380   F   F   F
  5.7982756057296898  5.0214539727055145 14.9999999483760380   F   F   F
  8.6974134085945352  5.0214539727055145 14.9999999483760380   F   F   F
 11.5965512114593796  5.0214539727055145 14.9999999483760380   F   F   F
 14.4956890143242241  5.0214539727055145 14.9999999483760380   F   F   F
 17.3948268171890703  5.0214539727055145 14.9999999483760380   F   F   F
 20.2939646200539130  5.0214539727055145 14.9999999483760380   F   F   F
  1.4495689014324225  7.5321809590582713 14.9999999483760380   F   F   F
  4.3487067042972676  7.5321809590582713 14.9999999483760380   F   F   F
  7.2478445071621120  7.5321809590582713 14.9999999483760380   F   F   F
 10.1469823100269565  7.5321809590582713 14.9999999483760380   F   F   F
 13.0461201128918045  7.5321809590582713 14.9999999483760380   F   F   F
 15.9452579157566472  7.5321809590582713 14.9999999483760380   F   F   F
 18.8443957186214917  7.5321809590582713 14.9999999483760380   F   F   F
 21.7435335214863379  7.5321809590582713 14.9999999483760380   F   F   F
  0.0000000000000000 10.0429079454110290 14.9999999483760380   F   F   F
  2.8991378028648449 10.0429079454110290 14.9999999483760380   F   F   F
  5.7982756057296898 10.0429079454110290 14.9999999483760380   F   F   F
  8.6974134085945352 10.0429079454110290 14.9999999483760380   F   F   F
 11.5965512114593796 10.0429079454110290 14.9999999483760380   F   F   F
 14.4956890143242241 10.0429079454110290 14.9999999483760380   F   F   F
 17.3948268171890703 10.0429079454110290 14.9999999483760380   F   F   F
 20.2939646200539130 10.0429079454110290 14.9999999483760380   F   F   F
  1.4495689014324225 12.5536349317637868 14.9999999483760380   F   F   F
  4.3487067042972676 12.5536349317637868 14.9999999483760380   F   F   F
  7.2478445071621120 12.5536349317637868 14.9999999483760380   F   F   F
 10.1469823100269565 12.5536349317637868 14.9999999483760380   F   F   F
 13.0461201128918045 12.5536349317637868 14.9999999483760380   F   F   F
 15.9452579157566472 12.5536349317637868 14.9999999483760380   F   F   F
 18.8443957186214917 12.5536349317637868 14.9999999483760380   F   F   F
 21.7435335214863379 12.5536349317637868 14.9999999483760380   F   F   F
  0.0000000000000000 15.0643619181165427 14.9999999483760380   F   F   F
  2.8991378028648449 15.0643619181165427 14.9999999483760380   F   F   F
  5.7982756057296898 15.0643619181165427 14.9999999483760380   F   F   F
  8.6974134085945352 15.0643619181165427 14.9999999483760380   F   F   F
 11.5965512114593796 15.0643619181165427 14.9999999483760380   F   F   F
 14.4956890143242241 15.0643619181165427 14.9999999483760380   F   F   F
 17.3948268171890703 15.0643619181165427 14.9999999483760380   F   F   F
 20.2939646200539130 15.0643619181165427 14.9999999483760380   F   F   F
  1.4495689014324225 17.5750889044693004 14.9999999483760380   F   F   F
  4.3487067042972676 17.5750889044693004 14.9999999483760380   F   F   F
  7.2478445071621120 17.5750889044693004 14.9999999483760380   F   F   F
 10.1469823100269565 17.5750889044693004 14.9999999483760380   F   F   F
 13.0461201128918045 17.5750889044693004 14.9999999483760380   F   F   F
 15.9452579157566472 17.5750889044693004 14.9999999483760380   F   F   F
 18.8443957186214917 17.5750889044693004 14.9999999483760380   F   F   F
 21.7435335214863379 17.5750889044693004 14.9999999483760380   F   F   F
  1.4495689014324225  0.8369090624035965 17.3671362101407674   F   F   F
  4.3487067042972676  0.8369090624035965 17.3671362101407674   F   F   F
  7.2478445071621120  0.8369090624035965 17.3671362101407674   F   F   F
 10.1469823100269565  0.8369090624035965 17.3671362101407674   F   F   F
 13.0461201128918045  0.8369090624035965 17.3671362101407674   F   F   F
 15.9452579157566472  0.8369090624035965 17.3671362101407674   F   F   F
 18.8443957186214917  0.8369090624035965 17.3671362101407674   F   F   F
 21.7435335214863379  0.8369090624035965 17.3671362101407674   F   F   F
  0.0000000000000000  3.3476360487563541 17.3671362101407674   F   F   F
  2.8991378028648449  3.3476360487563541 17.3671362101407674   F   F   F
  5.7982756057296898  3.3476360487563541 17.3671362101407674   F   F   F
  8.6974134085945352  3.3476360487563541 17.3671362101407674   F   F   F
 11.5965512114593796  3.3476360487563541 17.3671362101407674   F   F   F
 14.4956890143242241  3.3476360487563541 17.3671362101407674   F   F   F
 17.3948268171890703  3.3476360487563541 17.3671362101407674   F   F   F
 20.2939646200539130  3.3476360487563541 17.3671362101407674   F   F   F
  1.4495689014324225  5.8583630351091109 17.3671362101407674   F   F   F
  4.3487067042972676  5.8583630351091109 17.3671362101407674   F   F   F
  7.2478445071621120  5.8583630351091109 17.3671362101407674   F   F   F
 10.1469823100269565  5.8583630351091109 17.3671362101407674   F   F   F
 13.0461201128918045  5.8583630351091109 17.3671362101407674   F   F   F
 15.9452579157566472  5.8583630351091109 17.3671362101407674   F   F   F
 18.8443957186214917  5.8583630351091109 17.3671362101407674   F   F   F
 21.7435335214863379  5.8583630351091109 17.3671362101407674   F   F   F
  0.0000000000000000  8.3690900214618686 17.3671362101407674   F   F   F
  2.8991378028648449  8.3690900214618686 17.3671362101407674   F   F   F
  5.7982756057296898  8.3690900214618686 17.3671362101407674   F   F   F
  8.6974134085945352  8.3690900214618686 17.3671362101407674   F   F   F
 11.5965512114593796  8.3690900214618686 17.3671362101407674   F   F   F
 14.4956890143242241  8.3690900214618686 17.3671362101407674   F   F   F
 17.3948268171890703  8.3690900214618686 17.3671362101407674   F   F   F
 20.2939646200539130  8.3690900214618686 17.3671362101407674   F   F   F
  1.4495689014324225 10.8798170078146264 17.3671362101407674   F   F   F
  4.3487067042972676 10.8798170078146264 17.3671362101407674   F   F   F
  7.2478445071621120 10.8798170078146264 17.3671362101407674   F   F   F
 10.1469823100269565 10.8798170078146264 17.3671362101407674   F   F   F
 13.0461201128918045 10.8798170078146264 17.3671362101407674   F   F   F
 15.9452579157566472 10.8798170078146264 17.3671362101407674   F   F   F
 18.8443957186214917 10.8798170078146264 17.3671362101407674   F   F   F
 21.7435335214863379 10.8798170078146264 17.3671362101407674   F   F   F
  0.0000000000000000 13.3905439941673823 17.3671362101407674   F   F   F
  2.8991378028648449 13.3905439941673823 17.3671362101407674   F   F   F
  5.7982756057296898 13.3905439941673823 17.3671362101407674   F   F   F
  8.6974134085945352 13.3905439941673823 17.3671362101407674   F   F   F
 11.5965512114593796 13.3905439941673823 17.3671362101407674   F   F   F
 14.4956890143242241 13.3905439941673823 17.3671362101407674   F   F   F
 17.3948268171890703 13.3905439941673823 17.3671362101407674   F   F   F
 20.2939646200539130 13.3905439941673823 17.3671362101407674   F   F   F
  1.4495689014324225 15.9012709805201400 17.3671362101407674   F   F   F
  4.3487067042972676 15.9012709805201400 17.3671362101407674   F   F   F
  7.2478445071621120 15.9012709805201400 17.3671362101407674   F   F   F
 10.1469823100269565 15.9012709805201400 17.3671362101407674   F   F   F
 13.0461201128918045 15.9012709805201400 17.3671362101407674   F   F   F
 15.9452579157566472 15.9012709805201400 17.3671362101407674   F   F   F
 18.8443957186214917 15.9012709805201400 17.3671362101407674   F   F   F
 21.7435335214863379 15.9012709805201400 17.3671362101407674   F   F   F
  0.0000000000000000 18.4119979668728959 17.3671362101407674   F   F   F
  2.8991378028648449 18.4119979668728959 17.3671362101407674   F   F   F
  5.7982756057296898 18.4119979668728959 17.3671362101407674   F   F   F
  8.6974134085945352 18.4119979668728959 17.3671362101407674   F   F   F
 11.5965512114593796 18.4119979668728959 17.3671362101407674   F   F   F
 14.4956890143242241 18.4119979668728959 17.3671362101407674   F   F   F
 17.3948268171890703 18.4119979668728959 17.3671362101407674   F   F   F
 20.2939646200539130 18.4119979668728959 17.3671362101407674   F   F   F
 -0.0014234284581205  1.6725328480325721 19.7136823219967106   T   T   T
  2.8972652062856721  1.6765067410184278 19.7070863078019478   T   T   T
  5.7970121680152804  1.6761665315050776 19.7065560239704602   T   T   T
  8.6981305902872723  1.6784076282866156 19.7078732938861272   T   T   T
 11.5975418537054757  1.6737981695201358 19.7135439763339413   T   T   T
 14.4978860708592556  1.6732071515286164 19.7138932774958775   T   T   T
 17.3956991050770071  1.6719593087457953 19.7144015101072370   T   T   T
 20.2937855672441110  1.6712239608466994 19.7145597089678262   T   T   T
  1.4467909135340906  4.1848666167986250 19.7118237667860861   T   T   T
  4.3462685997558372  4.1866592243993281 19.7123386354549659   T   T   T
  7.2467521635715411  4.1870054704647615 19.7132277561440112   T   T   T
 10.1500482071706966  4.1858483310729016 19.7119255825201876   T   T   T
 13.0500548711545115  4.1807746475690442 19.7136715136438596   T   T   T
 15.9481211945798282  4.1808866706664878 19.7145938761167905   T   T   T
 18.8452207877641342  4.1802423891303535 19.7145428372619698   T   T   T
 21.7424497945277899  4.1802862687818800 19.7141922983039706   T   T   T
 -0.0027898424010742  6.6901083827867129 19.7128329947672221   T   T   T
  2.8967602678089803  6.6969241051946700 19.7106242582474103   T   T   T
  5.7937857132580444  6.6912006447129428 19.7094895218962449   T   T   T
  8.7008349092642607  6.6902735557574351 19.7089707200606377   T   T   T
 11.6018933326335141  6.6912349666619351 19.7096134832205045   T   T   T
 14.5006467280017564  6.6888591146200200 19.7147297462627158   T   T   T
 17.3968600617810552  6.6882774628721560 19.7153171866051160   T   T   T
 20.2932999666589744  6.6891290659850622 19.7145366025278719   T   T   T
  1.4433396510087897  9.1971353203957324 19.7066616045055909   T   T   T
  4.3611213211605966  9.2165531567073433 19.7326671155503455   T   T   T
  7.2422274696821169  9.2057984111272031 19.7217758467756248   T   T   T
 10.1419049790827422  9.2040005725719709 19.7131250392655346   T   T   T
 13.0521721641590105  9.1950441460578958 19.7052428873364960   T   T   T
 15.9521016442207344  9.1969289982088789 19.7106791415646327   T   T   T
 18.8478586506138939  9.1970373031651462 19.7129859537523018   T   T   T
 21.7408046809968170  9.1993917760062853 19.7138183729402918   T   T   T
 -0.0061286384360812 11.7127038747457668 19.7125639681755267   T   T   T
  2.8873766371578187 11.7068872137618012 19.6930932646537151   T   T   T
  5.8098777991044912 11.7140834178889719 19.7332365368809626   T   T   T
  8.6891014339295580 11.7173163709991783 19.7312246732072083   T   T   T
 11.5984758430686945 11.7076880373659016 19.6999429847183976   T   T   T
 14.5047816059721928 11.7072646639706317 19.7068873017095250   T   T   T
 17.3991797766394782 11.7097584830433394 19.7130850801731832   T   T   T
 20.2944451815256599 11.7097157490262394 19.7109342590772272   T   T   T
  1.4444029210086431 14.2247294323433433 19.7066652060781280   T   T   T
  4.3580800944534550 14.2409340860090126 19.7132563508134986   T   T   T
  7.2404389873383765 14.1958752046640519 19.7712606637490858   T   T   T
 10.1445864947860631 14.2277126875809454 19.7012778983867562   T   T   T
 13.0449482176457447 14.2261300682767757 19.7172706431380753   T   T   T
 15.9420801181000531 14.2206588510406267 19.7191040748110709   T   T   T
 18.8452154898815714 14.2218412834967847 19.7090914001776873   T   T   T
 21.7394867194219081 14.2228079553987286 19.7137743599093547   T   T   T
 -0.0048829111738180 16.7331805240008329 19.7098628690485356   T   T   T
  2.9071177139071036 16.7418669794636834 19.7256193883732251   T   T   T
  5.8030630389369779 16.7357032791593419 19.7296912037060537   T   T   T
  8.6834062779715921 16.7409625842007657 19.7210296531945630   T   T   T
 11.5973844868007188 16.7354969071476098 19.7085404064022356   T   T   T
 14.4990320984674117 16.7379412121285043 19.7104589378344031   T   T   T
 17.3951062946277482 16.7357606372703565 19.7089936757900617   T   T   T
 20.2918066208689822 16.7335976114854539 19.7138350273725607   T   T   T
  1.4427206822641874 19.2493441120212765 19.7097274353915992   T   T   T
  4.3499114438983009 19.2376285441875581 19.7248363523659478   T   T   T
  7.2456141937388292 19.2390932081810604 19.7269263798208172   T   T   T
 10.1517788375194780 19.2497272152754491 19.7097832889131048   T   T   T
 13.0477862175976771 19.2502326081516379 19.7111070351506825   T   T   T
 15.9459833141408502 19.2513689559636134 19.7101489866739747   T   T   T
 18.8446446036273159 19.2460776459105176 19.7151106487630798   T   T   T
 21.7414795812856418 19.2443547991462793 19.7155505114144134   T   T   T
 -0.0125897331593294  0.0042689392635069 22.0738117273611856   T   T   T
  2.8759625606345627  0.0181716304867922 22.0622217770935691   T   T   T
  5.7948147412083557  0.0337118314720219 22.0562485282218788   T   T   T
  8.7155863606105228  0.0204503153739379 22.0634821022602345   T   T   T
 11.6081439179441865  0.0064504104002607 22.0741639610634159   T   T   T
 14.5017254039099512  0.0018378763005173 22.0752322962917127   T   T   T
 17.3965330118828092  0.0009385341697960 22.0775588450433666   T   T   T
 20.2880850527931287 -0.0004868324754977 22.0759078912271463   T   T   T
  1.4424706529587674  2.5172069010472078 22.0710096134412161   T   T   T
  4.3394631047007399  2.5164730649783174 22.0687480064241761   T   T   T
  7.2506563700513205  2.5159172968219856 22.0693874338951836   T   T   T
 10.1552632311785231  2.5133585183802141 22.0703043501604910   T   T   T
 13.0525277809658444  2.5107167240999293 22.0744212811977292   T   T   T
 15.9493509814773038  2.5078533222538257 22.0758175024064833   T   T   T
 18.8438284130720284  2.5085583562173093 22.0761173790412570   T   T   T
 21.7373164775268961  2.5095656477292341 22.0749537187669027   T   T   T
 -0.0048552131590352  5.0186114319603927 22.0733891514669054   T   T   T
  2.8927758705811693  5.0225712109136360 22.0717072796959926   T   T   T
  5.7922310641374093  5.0122035891010102 22.0748037267471027   T   T   T
  8.7037947436510308  5.0101617638062539 22.0731282307595436   T   T   T
 11.6043802121102573  5.0153298116215028 22.0724451378803046   T   T   T
 14.5022558602595932  5.0171097664960378 22.0759420828626887   T   T   T
 17.3972178768128174  5.0166966601993543 22.0774016071260135   T   T   T
 20.2913301208805592  5.0175950247076280 22.0764971052049184   T   T   T
  1.4433915520226333  7.5267722648835935 22.0710406738337390   T   T   T
  4.3433977401407269  7.5224723485200338 22.0714145203809018   T   T   T
  7.2473006776042617  7.4939045946876712 22.0603231608341375   T   T   T
 10.1601039657292773  7.5083404294870757 22.0681760481952693   T   T   T
 13.0535255127791707  7.5228710367358671 22.0747731408994916   T   T   T
 15.9504564599340135  7.5244984257513439 22.0788596086846987   T   T   T
 18.8449619117157887  7.5252053168070843 22.0770840934765928   T   T   T
 21.7394570093958635  7.5264914388427897 22.0742443346932902   T   T   T
 -0.0104434260691495 10.0354692704399877 22.0730335949341381   T   T   T
  2.8770774727835335 10.0337925773236307 22.0586158565111532   T   T   T
  5.7909587526845963 10.0135480153531731 22.1058225357342941   T   T   T
  8.7222288046825831  9.9836626048951302 22.0505415713855442   T   T   T
 11.6152593409379854 10.0296820606395727 22.0579572598886742   T   T   T
 14.5050982839280351 10.0249299820601561 22.0663287785313287   T   T   T
 17.3993831139000505 10.0309904820281659 22.0719560654112215   T   T   T
 20.2905746453813336 10.0370528835426995 22.0745391588658215   T   T   T
  1.4202234563362757 12.5445302194251678 22.0754033151754605   T   T   T
  4.2822678400583865 12.5591395552223375 21.9967331214439064   T   T   T
  7.2735149773408994 12.5579853601476223 22.2073099163376497   T   T   T
 10.1979059666309571 12.5615213408265323 22.0304187746290374   T   T   T
 13.0724408553558167 12.5363857256968618 22.0375463387166235   T   T   T
 15.9591428034483407 12.5376447971829243 22.0696631089058783   T   T   T
 18.8474260790322532 12.5472331939028265 22.0683198110066918   T   T   T
 21.7321150874679780 12.5472242794615756 22.0753389192636149   T   T   T
 -0.0222681128050538 15.0623524013800143 22.0743432744250221   T   T   T
  2.8500690398184187 15.0589091276297058 22.0585085046625409   T   T   T
  5.7742921849016211 15.0198141666965927 22.0837052433585797   T   T   T
  8.7311070379748088 15.0680957891271881 22.0479212999075962   T   T   T
 11.6062374603421805 15.0784245571679989 22.0721691055307829   T   T   T
 14.4981227459230819 15.0792287260298803 22.0658818769611393   T   T   T
 17.3993839550542901 15.0632479830657964 22.0538597145021420   T   T   T
 20.2851489482239806 15.0606269674828681 22.0776414877167788   T   T   T
  1.4176272347191188 17.5822983848848544 22.0663078436736484   T   T   T
  4.2955981139360633 17.6088260521137165 22.0901644546948077   T   T   T
  7.2923337084706734 17.6088200999503357 22.0927923380829228   T   T   T
 10.1722682288190018 17.5879452769514337 22.0687298836175998   T   T   T
 13.0551209069754730 17.5859817602724107 22.0683279706805600   T   T   T
 15.9526295136640570 17.5834219192566543 22.0637277767290065   T   T   T
 18.8411497281318923 17.5737213603232583 22.0762866201150985   T   T   T
 21.7286854070450310 17.5737826748162185 22.0758991371645941   T   T   T
  5.8469233426874263 11.1500663320626927 24.6551740017556646   T   T   T
  7.1050439212804593 11.4054887147247115 24.0582109777410729   T   T   T
  8.2201267717049831 10.7833952493108871 24.6719293601833343   T   T   T
  8.0810489033703004  9.9184189112065706 25.7640944744301983   T   T   T
  6.8178539182469686  9.6499130100793007 26.2922224886781315   T   T   T
  5.7028446645584570 10.2870523505414688 25.7495660069864343   T   T   T
 14.3296027414320850 12.5512384756429256 25.2544204628333127   T   T   T
 13.5338005746879357 13.7144276095364344 25.2100041197071221   T   T   T
 14.1660194269552644 14.9769075730601049 25.1748664112334701   T   T   T
 15.5575347954866103 15.0674480904268098 25.2105662534749619   T   T   T
 16.3385814821266031 13.9082777235299826 25.2640875831176466   T   T   T
 15.7211469602367639 12.6534423675137067 25.2767046894601322   T   T   T
 12.1154472039370820 13.6239153022132964 25.1780705627836667   T   T   T
 10.9023188293957798 13.5556018782746559 25.1109205911021824   T   T   T
  4.9494974820638165 11.6716049378839486 24.2971185843223374   T   T   T
  9.2393226926965681 11.0064838863643502 24.3267710012985354   T   T   T
  8.9705827352007184  9.4550296551627664 26.2016491789681183   T   T   T
  6.7052794919468104  8.9653328099397527 27.1364052301148391   T   T   T
  4.7087177182959072 10.1193173778749692 26.1749504545034526   T   T   T
 13.8453623448846290 11.5714818059629287 25.2763580571845168   T   T   T
 13.5513070207688493 15.8803203414874634 25.1445714409391385   T   T   T
 16.0351102005492905 16.0511636528872756 25.1967683903851771   T   T   T
 17.4291135336411820 13.9824176436810337 25.2929559616533908   T   T   T
 16.3286285157064484 11.7450986526711709 25.3164765148492208   T   T   T
  9.8306783782488072 13.5021766715149560 25.1446289738888140   T   T   T
  5.7980838528710299 16.7144757810147873 24.4200450962813136   T   T   T
