# Supplementary material for: Universal inter-molecular radical transfer reactions on metal surfaces
Source: Nat Commun. 2024 Apr 8;15:3030. doi: 10.1038/s41467-024-47252-1 (PMC11001993; doi:10.1038/s41467-024-47252-1)
Supplement: Supplementary file 4 — Source Data [file 41467_2024_47252_MOESM4_ESM.zip › Source data/Figure_S12/CONTCAR_IodoAlkyne_3x3_drift_TS]

Ag  C  H  I 
 1.0000000000000000
    23.1931024229187592    0.0000000000000000    0.0000000000000000
     0.0000000000000000   20.0858158908220581    0.0000000000000000
     0.0000000000000000    0.0000000000000000   37.1014083110324009
  Ag   C   H   I
 256  14  11   1
Selective dynamics
Cartesian
  0.0000000000000000  0.0000000000000000 14.9999999483760380   F   F   F
  2.8991378028648449  0.0000000000000000 14.9999999483760380   F   F   F
  5.7982756057296898  0.0000000000000000 14.9999999483760380   F   F   F
  8.6974134085945369  0.0000000000000000 14.9999999483760380   F   F   F
 11.5965512114593796  0.0000000000000000 14.9999999483760380   F   F   F
 14.4956890143242241  0.0000000000000000 14.9999999483760380   F   F   F
 17.3948268171890703  0.0000000000000000 14.9999999483760380   F   F   F
 20.2939646200539130  0.0000000000000000 14.9999999483760380   F   F   F
  1.4495689014324225  2.5107269863527573 14.9999999483760380   F   F   F
  4.3487067042972676  2.5107269863527573 14.9999999483760380   F   F   F
  7.2478445071621120  2.5107269863527573 14.9999999483760380   F   F   F
 10.1469823100269565  2.5107269863527573 14.9999999483760380   F   F   F
 13.0461201128918045  2.5107269863527573 14.9999999483760380   F   F   F
 15.9452579157566472  2.5107269863527573 14.9999999483760380   F   F   F
 18.8443957186214917  2.5107269863527573 14.9999999483760380   F   F   F
 21.7435335214863379  2.5107269863527573 14.9999999483760380   F   F   F
  0.0000000000000000  5.0214539727055145 14.9999999483760380   F   F   F
  2.8991378028648449  5.0214539727055145 14.9999999483760380   F   F   F
  5.7982756057296898  5.0214539727055145 14.9999999483760380   F   F   F
  8.6974134085945369  5.0214539727055145 14.9999999483760380   F   F   F
 11.5965512114593796  5.0214539727055145 14.9999999483760380   F   F   F
 14.4956890143242241  5.0214539727055145 14.9999999483760380   F   F   F
 17.3948268171890703  5.0214539727055145 14.9999999483760380   F   F   F
 20.2939646200539130  5.0214539727055145 14.9999999483760380   F   F   F
  1.4495689014324225  7.5321809590582713 14.9999999483760380   F   F   F
  4.3487067042972676  7.5321809590582713 14.9999999483760380   F   F   F
  7.2478445071621120  7.5321809590582713 14.9999999483760380   F   F   F
 10.1469823100269565  7.5321809590582713 14.9999999483760380   F   F   F
 13.0461201128918045  7.5321809590582713 14.9999999483760380   F   F   F
 15.9452579157566472  7.5321809590582713 14.9999999483760380   F   F   F
 18.8443957186214917  7.5321809590582713 14.9999999483760380   F   F   F
 21.7435335214863379  7.5321809590582713 14.9999999483760380   F   F   F
  0.0000000000000000 10.0429079454110290 14.9999999483760380   F   F   F
  2.8991378028648449 10.0429079454110290 14.9999999483760380   F   F   F
  5.7982756057296898 10.0429079454110290 14.9999999483760380   F   F   F
  8.6974134085945369 10.0429079454110290 14.9999999483760380   F   F   F
 11.5965512114593796 10.0429079454110290 14.9999999483760380   F   F   F
 14.4956890143242241 10.0429079454110290 14.9999999483760380   F   F   F
 17.3948268171890703 10.0429079454110290 14.9999999483760380   F   F   F
 20.2939646200539130 10.0429079454110290 14.9999999483760380   F   F   F
  1.4495689014324225 12.5536349317637868 14.9999999483760380   F   F   F
  4.3487067042972676 12.5536349317637868 14.9999999483760380   F   F   F
  7.2478445071621120 12.5536349317637868 14.9999999483760380   F   F   F
 10.1469823100269565 12.5536349317637868 14.9999999483760380   F   F   F
 13.0461201128918045 12.5536349317637868 14.9999999483760380   F   F   F
 15.9452579157566472 12.5536349317637868 14.9999999483760380   F   F   F
 18.8443957186214917 12.5536349317637868 14.9999999483760380   F   F   F
 21.7435335214863379 12.5536349317637868 14.9999999483760380   F   F   F
  0.0000000000000000 15.0643619181165427 14.9999999483760380   F   F   F
  2.8991378028648449 15.0643619181165427 14.9999999483760380   F   F   F
  5.7982756057296898 15.0643619181165427 14.9999999483760380   F   F   F
  8.6974134085945369 15.0643619181165427 14.9999999483760380   F   F   F
 11.5965512114593796 15.0643619181165427 14.9999999483760380   F   F   F
 14.4956890143242241 15.0643619181165427 14.9999999483760380   F   F   F
 17.3948268171890703 15.0643619181165427 14.9999999483760380   F   F   F
 20.2939646200539130 15.0643619181165427 14.9999999483760380   F   F   F
  1.4495689014324225 17.5750889044693004 14.9999999483760380   F   F   F
  4.3487067042972676 17.5750889044693004 14.9999999483760380   F   F   F
  7.2478445071621120 17.5750889044693004 14.9999999483760380   F   F   F
 10.1469823100269565 17.5750889044693004 14.9999999483760380   F   F   F
 13.0461201128918045 17.5750889044693004 14.9999999483760380   F   F   F
 15.9452579157566472 17.5750889044693004 14.9999999483760380   F   F   F
 18.8443957186214917 17.5750889044693004 14.9999999483760380   F   F   F
 21.7435335214863379 17.5750889044693004 14.9999999483760380   F   F   F
  1.4495689014324225  0.8369090624035965 17.3671362101407674   F   F   F
  4.3487067042972676  0.8369090624035965 17.3671362101407674   F   F   F
  7.2478445071621120  0.8369090624035965 17.3671362101407674   F   F   F
 10.1469823100269565  0.8369090624035965 17.3671362101407674   F   F   F
 13.0461201128918045  0.8369090624035965 17.3671362101407674   F   F   F
 15.9452579157566472  0.8369090624035965 17.3671362101407674   F   F   F
 18.8443957186214917  0.8369090624035965 17.3671362101407674   F   F   F
 21.7435335214863379  0.8369090624035965 17.3671362101407674   F   F   F
  0.0000000000000000  3.3476360487563541 17.3671362101407674   F   F   F
  2.8991378028648449  3.3476360487563541 17.3671362101407674   F   F   F
  5.7982756057296898  3.3476360487563541 17.3671362101407674   F   F   F
  8.6974134085945369  3.3476360487563541 17.3671362101407674   F   F   F
 11.5965512114593796  3.3476360487563541 17.3671362101407674   F   F   F
 14.4956890143242241  3.3476360487563541 17.3671362101407674   F   F   F
 17.3948268171890703  3.3476360487563541 17.3671362101407674   F   F   F
 20.2939646200539130  3.3476360487563541 17.3671362101407674   F   F   F
  1.4495689014324225  5.8583630351091109 17.3671362101407674   F   F   F
  4.3487067042972676  5.8583630351091109 17.3671362101407674   F   F   F
  7.2478445071621120  5.8583630351091109 17.3671362101407674   F   F   F
 10.1469823100269565  5.8583630351091109 17.3671362101407674   F   F   F
 13.0461201128918045  5.8583630351091109 17.3671362101407674   F   F   F
 15.9452579157566472  5.8583630351091109 17.3671362101407674   F   F   F
 18.8443957186214917  5.8583630351091109 17.3671362101407674   F   F   F
 21.7435335214863379  5.8583630351091109 17.3671362101407674   F   F   F
  0.0000000000000000  8.3690900214618686 17.3671362101407674   F   F   F
  2.8991378028648449  8.3690900214618686 17.3671362101407674   F   F   F
  5.7982756057296898  8.3690900214618686 17.3671362101407674   F   F   F
  8.6974134085945369  8.3690900214618686 17.3671362101407674   F   F   F
 11.5965512114593796  8.3690900214618686 17.3671362101407674   F   F   F
 14.4956890143242241  8.3690900214618686 17.3671362101407674   F   F   F
 17.3948268171890703  8.3690900214618686 17.3671362101407674   F   F   F
 20.2939646200539130  8.3690900214618686 17.3671362101407674   F   F   F
  1.4495689014324225 10.8798170078146264 17.3671362101407674   F   F   F
  4.3487067042972676 10.8798170078146264 17.3671362101407674   F   F   F
  7.2478445071621120 10.8798170078146264 17.3671362101407674   F   F   F
 10.1469823100269565 10.8798170078146264 17.3671362101407674   F   F   F
 13.0461201128918045 10.8798170078146264 17.3671362101407674   F   F   F
 15.9452579157566472 10.8798170078146264 17.3671362101407674   F   F   F
 18.8443957186214917 10.8798170078146264 17.3671362101407674   F   F   F
 21.7435335214863379 10.8798170078146264 17.3671362101407674   F   F   F
  0.0000000000000000 13.3905439941673823 17.3671362101407674   F   F   F
  2.8991378028648449 13.3905439941673823 17.3671362101407674   F   F   F
  5.7982756057296898 13.3905439941673823 17.3671362101407674   F   F   F
  8.6974134085945369 13.3905439941673823 17.3671362101407674   F   F   F
 11.5965512114593796 13.3905439941673823 17.3671362101407674   F   F   F
 14.4956890143242241 13.3905439941673823 17.3671362101407674   F   F   F
 17.3948268171890703 13.3905439941673823 17.3671362101407674   F   F   F
 20.2939646200539130 13.3905439941673823 17.3671362101407674   F   F   F
  1.4495689014324225 15.9012709805201400 17.3671362101407674   F   F   F
  4.3487067042972676 15.9012709805201400 17.3671362101407674   F   F   F
  7.2478445071621120 15.9012709805201400 17.3671362101407674   F   F   F
 10.1469823100269565 15.9012709805201400 17.3671362101407674   F   F   F
 13.0461201128918045 15.9012709805201400 17.3671362101407674   F   F   F
 15.9452579157566472 15.9012709805201400 17.3671362101407674   F   F   F
 18.8443957186214917 15.9012709805201400 17.3671362101407674   F   F   F
 21.7435335214863379 15.9012709805201400 17.3671362101407674   F   F   F
  0.0000000000000000 18.4119979668728959 17.3671362101407674   F   F   F
  2.8991378028648449 18.4119979668728959 17.3671362101407674   F   F   F
  5.7982756057296898 18.4119979668728959 17.3671362101407674   F   F   F
  8.6974134085945369 18.4119979668728959 17.3671362101407674   F   F   F
 11.5965512114593796 18.4119979668728959 17.3671362101407674   F   F   F
 14.4956890143242241 18.4119979668728959 17.3671362101407674   F   F   F
 17.3948268171890703 18.4119979668728959 17.3671362101407674   F   F   F
 20.2939646200539130 18.4119979668728959 17.3671362101407674   F   F   F
 -0.0001528682691825  1.6805721457447833 19.7116615112316289   T   T   T
  2.8993297092943693  1.6820663565514460 19.7096283633805989   T   T   T
  5.7988269437738245  1.6916007205218966 19.7043470419410127   T   T   T
  8.6982553083191050  1.6945298727634204 19.7053381251251700   T   T   T
 11.5974315294099419  1.6857096735607160 19.7128340826695485   T   T   T
 14.4976380834552732  1.6831368323260159 19.7116103022645213   T   T   T
 17.3967946883657447  1.6816882338156771 19.7115181939610515   T   T   T
 20.2952194752984987  1.6801629126585895 19.7120005229935451   T   T   T
  1.4475849259364897  4.1922858979621713 19.7106008462193181   T   T   T
  4.3454688848882252  4.1967178200406181 19.7107681028194293   T   T   T
  7.2476049023135358  4.2006895141262959 19.7122488678497376   T   T   T
 10.1511496774347840  4.1977853475078222 19.7113363201843299   T   T   T
 13.0504392611040139  4.1916768095454904 19.7113179226442128   T   T   T
 15.9484578551473994  4.1907178437844035 19.7107710534378491   T   T   T
 18.8460578797641674  4.1901013616420073 19.7113251452533724   T   T   T
 21.7434666174841631  4.1889168608188481 19.7122490054669832   T   T   T
 -0.0033671710939763  6.6988356700367166 19.7122353129012815   T   T   T
  2.8958953146206201  6.7061090095345000 19.7091159056323164   T   T   T
  5.7929433676044466  6.7017798727821534 19.7072680615884472   T   T   T
  8.7018610240157006  6.7017760532600059 19.7079417400756931   T   T   T
 11.6039027770117062  6.7025612209052294 19.7086166233719666   T   T   T
 14.5016710318816724  6.6998583022728146 19.7120298157337999   T   T   T
 17.3979338697012125  6.6998588491044142 19.7119929228089177   T   T   T
 20.2944561907767778  6.6993450793434146 19.7124990289262882   T   T   T
  1.4403539004871919  9.2040580275894719 19.7055514879706770   T   T   T
  4.3586148515672791  9.2255847567429292 19.7283629500549011   T   T   T
  7.2420895075215421  9.2146606887993077 19.7175406443553278   T   T   T
 10.1438723599309792  9.2143237906183142 19.7110520239797147   T   T   T
 13.0543904867928404  9.2056399385203971 19.7035515524378440   T   T   T
 15.9526894082766759  9.2081084510610882 19.7086094733014576   T   T   T
 18.8476989683555622  9.2088957012444919 19.7101064199415710   T   T   T
 21.7395754569045501  9.2082379037262729 19.7125545760784568   T   T   T
 -0.0092833438010192 11.7193655342685457 19.7111289703963983   T   T   T
  2.8820348240471017 11.7133582754830403 19.6884709031838163   T   T   T
  5.8077273575832944 11.7253125369567144 19.7281892733925730   T   T   T
  8.6912637200998901 11.7264072316402377 19.7266607258183910   T   T   T
 11.5979795320358399 11.7194315888324301 19.6987311532040437   T   T   T
 14.5039388578868795 11.7181088400232003 19.7046463227552806   T   T   T
 17.3987203385925113 11.7210508197122163 19.7104900234007445   T   T   T
 20.2940434777921723 11.7197790206727745 19.7096230447772918   T   T   T
  1.4411311808211984 14.2317711485733227 19.7048242423845998   T   T   T
  4.3553151302820314 14.2480748515234161 19.7045576776568829   T   T   T
  7.2463487703041709 14.2065194556319927 19.7594830008578768   T   T   T
 10.1363007797556186 14.2449897981345703 19.7137288985832342   T   T   T
 13.0431127565701548 14.2369177929441229 19.7152688152437392   T   T   T
 15.9422833286437182 14.2324143575412485 19.7166445241137076   T   T   T
 18.8457766924782959 14.2324376843900176 19.7065307439087931   T   T   T
 21.7401149602182286 14.2333534025075608 19.7121067829964609   T   T   T
  0.0002553212395717 16.7457739542235657 19.7121968931834530   T   T   T
  2.9069531223264349 16.7494467778478224 19.7208650378211594   T   T   T
  5.8076809147420061 16.7457363796375844 19.7184839978137667   T   T   T
  8.6896888783923600 16.7501979782764323 19.7144885932317528   T   T   T
 11.5990795818691943 16.7489170010324528 19.7080106214149566   T   T   T
 14.4971556575310014 16.7498295887392175 19.7092045738856569   T   T   T
 17.3951948684122151 16.7470664039248831 19.7064728333682808   T   T   T
 20.2947023270048952 16.7447950950425373 19.7116302156639769   T   T   T
  1.4474018908093773 19.2585126060839329 19.7105134737339291   T   T   T
  4.3545263453046701 19.2518900092153054 19.7205764643452461   T   T   T
  7.2494221608410570 19.2565395413737157 19.7206527842644519   T   T   T
 10.1497281594747495 19.2642182911895290 19.7091325084023978   T   T   T
 13.0471250691667500 19.2618723235687170 19.7104050982323002   T   T   T
 15.9462233071054804 19.2619283797708043 19.7074412799253587   T   T   T
 18.8459224160638747 19.2561278117958388 19.7116470867725972   T   T   T
 21.7441016599401316 19.2546762920800205 19.7130673146858904   T   T   T
 -0.0048654193749405  0.0133806611987749 22.0715645008050458   T   T   T
  2.8906607160327709  0.0184465079100375 22.0711725638060372   T   T   T
  5.7894741375086038  0.0501899274681332 22.0580620415598965   T   T   T
  8.7198759442867431  0.0502329559593229 22.0615576564493132   T   T   T
 11.6123217002824894  0.0261577267259786 22.0751304074408594   T   T   T
 14.5052312115235740  0.0158278272298314 22.0724370594189949   T   T   T
 17.3998241766363932  0.0139574785846664 22.0715903251839869   T   T   T
 20.2919679819842251  0.0113451629988822 22.0712114726923083   T   T   T
  1.4451319907574787  2.5234636652705253 22.0682197058491916   T   T   T
  4.3394489248394192  2.5307712720793227 22.0686799161609848   T   T   T
  7.2495330589633031  2.5334689802192640 22.0696116062310068   T   T   T
 10.1582261047414892  2.5327755600484134 22.0720380043097535   T   T   T
 13.0563061302923504  2.5260704360210240 22.0719719750066368   T   T   T
 15.9521506059351985  2.5218498478160347 22.0705696881257580   T   T   T
 18.8463858022688058  2.5217305208622856 22.0713778727253427   T   T   T
 21.7402752844768941  2.5204686515381138 22.0717122277130642   T   T   T
 -0.0039813638229688  5.0283989014670842 22.0720865249481690   T   T   T
  2.8914885463373037  5.0339109899428935 22.0700379652291652   T   T   T
  5.7915898382976927  5.0261137098907760 22.0733419764173071   T   T   T
  8.7043067993443941  5.0250632025846365 22.0742860673630794   T   T   T
 11.6084554618220643  5.0294661845525139 22.0724130342075391   T   T   T
 14.5042855212480415  5.0304062154279690 22.0711637676393551   T   T   T
 17.3995634610126935  5.0291976625841910 22.0707497180918040   T   T   T
 20.2931918720513025  5.0287132384963016 22.0721849987205658   T   T   T
  1.4415218065564266  7.5366535669108039 22.0725253302230193   T   T   T
  4.3410551457047433  7.5318208460739484 22.0697011141556558   T   T   T
  7.2465985496030347  7.5047357418116292 22.0588226331948540   T   T   T
 10.1636521116221665  7.5195763907514843 22.0677406795739763   T   T   T
 13.0563081817664646  7.5366316845433321 22.0735160699036186   T   T   T
 15.9535183319698284  7.5374761973544535 22.0734381982852987   T   T   T
 18.8466133586485434  7.5377701487806910 22.0725872015080284   T   T   T
 21.7396059306180902  7.5372343804686315 22.0732833617465758   T   T   T
 -0.0132254307746275 10.0454597169383693 22.0735141727909365   T   T   T
  2.8714936111913714 10.0419131004378119 22.0543627575999075   T   T   T
  5.7869173733008781 10.0212798120419286 22.0951749286850685   T   T   T
  8.7245451598113810  9.9920460207204087 22.0437403970898842   T   T   T
 11.6177523146839174 10.0437056781541330 22.0549173434218595   T   T   T
 14.5063522232369646 10.0370882858304569 22.0635938727646952   T   T   T
 17.4009097521810645 10.0444555015570334 22.0691807529068882   T   T   T
 20.2905982128858788 10.0491819926228327 22.0737415386919373   T   T   T
  1.4140227960347918 12.5574260679099439 22.0699366397073931   T   T   T
  4.2711411800737258 12.5635882351496004 21.9866590048880646   T   T   T
  7.2726275549424715 12.5633412725587466 22.1809442297945907   T   T   T
 10.1947843479874152 12.5789626062014150 22.0287501984081686   T   T   T
 13.0719129462217492 12.5514209632298801 22.0331210237107840   T   T   T
 15.9599258147196963 12.5509259893618630 22.0654216864930142   T   T   T
 18.8482006668568971 12.5608234357172197 22.0655009736986152   T   T   T
 21.7297437473623383 12.5612753731601003 22.0744149811235459   T   T   T
 -0.0228621102051987 15.0768392514400400 22.0732319964880404   T   T   T
  2.8468920461792457 15.0783435761217444 22.0582838980804574   T   T   T
  5.7342805853183734 15.0247166946461270 22.0511525674572830   T   T   T
  8.7148760386539745 15.0933769502043855 22.0686017358606108   T   T   T
 11.6007012079017482 15.0963401154444696 22.0718530215773718   T   T   T
 14.4966237724678528 15.0933932521161758 22.0623597780553879   T   T   T
 17.4003657005469528 15.0776867219753203 22.0506013143150064   T   T   T
 20.2859245050298576 15.0748210936989349 22.0734081262730122   T   T   T
  1.4367248668223365 17.5935075716933333 22.0735107700142521   T   T   T
  4.3313395653471005 17.6020757233678822 22.0821574554816777   T   T   T
  7.2843260006394228 17.6637401976985480 22.0633930027428100   T   T   T
 10.1794330736984051 17.6114852133020214 22.0582456900823161   T   T   T
 13.0589789379889023 17.6019065703033561 22.0694528866769950   T   T   T
 15.9552964299065039 17.5968585269114755 22.0594742657394178   T   T   T
 18.8444483764893960 17.5872841246451976 22.0713234380298395   T   T   T
 21.7370950301042072 17.5877814616650525 22.0725869091309725   T   T   T
  5.8394743566881582 11.1646581854705893 24.6242362847933052   T   T   T
  7.1003969041471553 11.4182073791444623 24.0328006935837521   T   T   T
  8.2122639675473543 10.7958018621608343 24.6514044576350990   T   T   T
  8.0674515652435481  9.9330735610007590 25.7446437607629157   T   T   T
  6.8016785697632276  9.6665997400290014 26.2676401515234588   T   T   T
  5.6893275629188720 10.3034906621905122 25.7193069270989483   T   T   T
 14.3374698569482284 12.5529861434095213 25.2324328513591816   T   T   T
 13.5397874978994999 13.7152685427149450 25.1931759036328771   T   T   T
 14.1703638571634194 14.9790901030216794 25.1615508819626292   T   T   T
 15.5617902431428607 15.0715503888298379 25.1922555464967353   T   T   T
 16.3447670287502866 13.9131542410449551 25.2387722391593030   T   T   T
 15.7292334407460679 12.6572390228576008 25.2508202409853979   T   T   T
 12.1210504765975902 13.6256651919494605 25.1622079996344752   T   T   T
 10.9074033795791721 13.5650935745112129 25.0933223919296573   T   T   T
  4.9443036405854679 11.6883026226834321 24.2624672969174604   T   T   T
  9.2333568038727112 11.0178730244408669 24.3104326269332383   T   T   T
  8.9549777212564248  9.4695392988576561 26.1860397953640494   T   T   T
  6.6852771494604788  8.9835176925438098 27.1123741567613195   T   T   T
  4.6929445140974622 10.1377318608871771 26.1401789865422387   T   T   T
 13.8549710894583598 11.5723110405756540 25.2523548526643182   T   T   T
 13.5543185680042590 15.8817641249255939 25.1374073631203956   T   T   T
 16.0379064347044142 16.0560383170216063 25.1798136968710757   T   T   T
 17.4353270646945475 13.9888619488581245 25.2633576620628482   T   T   T
 16.3381954545530235 11.7496521612383766 25.2871303315989522   T   T   T
  9.8351351486100853 13.5205103427934219 25.1294114097495651   T   T   T
  6.4646762170357288 16.3436417220853301 24.4373162256020215   T   T   T
