# Supplementary material for: Universal inter-molecular radical transfer reactions on metal surfaces
Source: Nat Commun. 2024 Apr 8;15:3030. doi: 10.1038/s41467-024-47252-1 (PMC11001993; doi:10.1038/s41467-024-47252-1)
Supplement: Supplementary file 4 — Source Data [file 41467_2024_47252_MOESM4_ESM.zip › Source data/Figure_S12/CONTCAR_IodoAlkyne_3x3_S01_deI]

Ag  C  H  I 
 1.0000000000000000
    23.1931024229187592    0.0000000000000000    0.0000000000000000
     0.0000000000000000   20.0858158908220581    0.0000000000000000
     0.0000000000000000    0.0000000000000000   37.1014083110324009
  Ag   C   H   I
 256  14  11   1
Selective dynamics
Cartesian
  0.0000000000000000  0.0000000000000000 14.9999999483760380   F   F   F
  2.8991378028648449  0.0000000000000000 14.9999999483760380   F   F   F
  5.7982756057296898  0.0000000000000000 14.9999999483760380   F   F   F
  8.6974134085945352  0.0000000000000000 14.9999999483760380   F   F   F
 11.5965512114593796  0.0000000000000000 14.9999999483760380   F   F   F
 14.4956890143242241  0.0000000000000000 14.9999999483760380   F   F   F
 17.3948268171890703  0.0000000000000000 14.9999999483760380   F   F   F
 20.2939646200539130  0.0000000000000000 14.9999999483760380   F   F   F
  1.4495689014324225  2.5107269863527573 14.9999999483760380   F   F   F
  4.3487067042972676  2.5107269863527573 14.9999999483760380   F   F   F
  7.2478445071621120  2.5107269863527573 14.9999999483760380   F   F   F
 10.1469823100269565  2.5107269863527573 14.9999999483760380   F   F   F
 13.0461201128918045  2.5107269863527573 14.9999999483760380   F   F   F
 15.9452579157566472  2.5107269863527573 14.9999999483760380   F   F   F
 18.8443957186214917  2.5107269863527573 14.9999999483760380   F   F   F
 21.7435335214863379  2.5107269863527573 14.9999999483760380   F   F   F
  0.0000000000000000  5.0214539727055145 14.9999999483760380   F   F   F
  2.8991378028648449  5.0214539727055145 14.9999999483760380   F   F   F
  5.7982756057296898  5.0214539727055145 14.9999999483760380   F   F   F
  8.6974134085945352  5.0214539727055145 14.9999999483760380   F   F   F
 11.5965512114593796  5.0214539727055145 14.9999999483760380   F   F   F
 14.4956890143242241  5.0214539727055145 14.9999999483760380   F   F   F
 17.3948268171890703  5.0214539727055145 14.9999999483760380   F   F   F
 20.2939646200539130  5.0214539727055145 14.9999999483760380   F   F   F
  1.4495689014324225  7.5321809590582713 14.9999999483760380   F   F   F
  4.3487067042972676  7.5321809590582713 14.9999999483760380   F   F   F
  7.2478445071621120  7.5321809590582713 14.9999999483760380   F   F   F
 10.1469823100269565  7.5321809590582713 14.9999999483760380   F   F   F
 13.0461201128918045  7.5321809590582713 14.9999999483760380   F   F   F
 15.9452579157566472  7.5321809590582713 14.9999999483760380   F   F   F
 18.8443957186214917  7.5321809590582713 14.9999999483760380   F   F   F
 21.7435335214863379  7.5321809590582713 14.9999999483760380   F   F   F
  0.0000000000000000 10.0429079454110290 14.9999999483760380   F   F   F
  2.8991378028648449 10.0429079454110290 14.9999999483760380   F   F   F
  5.7982756057296898 10.0429079454110290 14.9999999483760380   F   F   F
  8.6974134085945352 10.0429079454110290 14.9999999483760380   F   F   F
 11.5965512114593796 10.0429079454110290 14.9999999483760380   F   F   F
 14.4956890143242241 10.0429079454110290 14.9999999483760380   F   F   F
 17.3948268171890703 10.0429079454110290 14.9999999483760380   F   F   F
 20.2939646200539130 10.0429079454110290 14.9999999483760380   F   F   F
  1.4495689014324225 12.5536349317637868 14.9999999483760380   F   F   F
  4.3487067042972676 12.5536349317637868 14.9999999483760380   F   F   F
  7.2478445071621120 12.5536349317637868 14.9999999483760380   F   F   F
 10.1469823100269565 12.5536349317637868 14.9999999483760380   F   F   F
 13.0461201128918045 12.5536349317637868 14.9999999483760380   F   F   F
 15.9452579157566472 12.5536349317637868 14.9999999483760380   F   F   F
 18.8443957186214917 12.5536349317637868 14.9999999483760380   F   F   F
 21.7435335214863379 12.5536349317637868 14.9999999483760380   F   F   F
  0.0000000000000000 15.0643619181165427 14.9999999483760380   F   F   F
  2.8991378028648449 15.0643619181165427 14.9999999483760380   F   F   F
  5.7982756057296898 15.0643619181165427 14.9999999483760380   F   F   F
  8.6974134085945352 15.0643619181165427 14.9999999483760380   F   F   F
 11.5965512114593796 15.0643619181165427 14.9999999483760380   F   F   F
 14.4956890143242241 15.0643619181165427 14.9999999483760380   F   F   F
 17.3948268171890703 15.0643619181165427 14.9999999483760380   F   F   F
 20.2939646200539130 15.0643619181165427 14.9999999483760380   F   F   F
  1.4495689014324225 17.5750889044693004 14.9999999483760380   F   F   F
  4.3487067042972676 17.5750889044693004 14.9999999483760380   F   F   F
  7.2478445071621120 17.5750889044693004 14.9999999483760380   F   F   F
 10.1469823100269565 17.5750889044693004 14.9999999483760380   F   F   F
 13.0461201128918045 17.5750889044693004 14.9999999483760380   F   F   F
 15.9452579157566472 17.5750889044693004 14.9999999483760380   F   F   F
 18.8443957186214917 17.5750889044693004 14.9999999483760380   F   F   F
 21.7435335214863379 17.5750889044693004 14.9999999483760380   F   F   F
  1.4495689014324225  0.8369090624035965 17.3671362101407674   F   F   F
  4.3487067042972676  0.8369090624035965 17.3671362101407674   F   F   F
  7.2478445071621120  0.8369090624035965 17.3671362101407674   F   F   F
 10.1469823100269565  0.8369090624035965 17.3671362101407674   F   F   F
 13.0461201128918045  0.8369090624035965 17.3671362101407674   F   F   F
 15.9452579157566472  0.8369090624035965 17.3671362101407674   F   F   F
 18.8443957186214917  0.8369090624035965 17.3671362101407674   F   F   F
 21.7435335214863379  0.8369090624035965 17.3671362101407674   F   F   F
  0.0000000000000000  3.3476360487563541 17.3671362101407674   F   F   F
  2.8991378028648449  3.3476360487563541 17.3671362101407674   F   F   F
  5.7982756057296898  3.3476360487563541 17.3671362101407674   F   F   F
  8.6974134085945352  3.3476360487563541 17.3671362101407674   F   F   F
 11.5965512114593796  3.3476360487563541 17.3671362101407674   F   F   F
 14.4956890143242241  3.3476360487563541 17.3671362101407674   F   F   F
 17.3948268171890703  3.3476360487563541 17.3671362101407674   F   F   F
 20.2939646200539130  3.3476360487563541 17.3671362101407674   F   F   F
  1.4495689014324225  5.8583630351091109 17.3671362101407674   F   F   F
  4.3487067042972676  5.8583630351091109 17.3671362101407674   F   F   F
  7.2478445071621120  5.8583630351091109 17.3671362101407674   F   F   F
 10.1469823100269565  5.8583630351091109 17.3671362101407674   F   F   F
 13.0461201128918045  5.8583630351091109 17.3671362101407674   F   F   F
 15.9452579157566472  5.8583630351091109 17.3671362101407674   F   F   F
 18.8443957186214917  5.8583630351091109 17.3671362101407674   F   F   F
 21.7435335214863379  5.8583630351091109 17.3671362101407674   F   F   F
  0.0000000000000000  8.3690900214618686 17.3671362101407674   F   F   F
  2.8991378028648449  8.3690900214618686 17.3671362101407674   F   F   F
  5.7982756057296898  8.3690900214618686 17.3671362101407674   F   F   F
  8.6974134085945352  8.3690900214618686 17.3671362101407674   F   F   F
 11.5965512114593796  8.3690900214618686 17.3671362101407674   F   F   F
 14.4956890143242241  8.3690900214618686 17.3671362101407674   F   F   F
 17.3948268171890703  8.3690900214618686 17.3671362101407674   F   F   F
 20.2939646200539130  8.3690900214618686 17.3671362101407674   F   F   F
  1.4495689014324225 10.8798170078146264 17.3671362101407674   F   F   F
  4.3487067042972676 10.8798170078146264 17.3671362101407674   F   F   F
  7.2478445071621120 10.8798170078146264 17.3671362101407674   F   F   F
 10.1469823100269565 10.8798170078146264 17.3671362101407674   F   F   F
 13.0461201128918045 10.8798170078146264 17.3671362101407674   F   F   F
 15.9452579157566472 10.8798170078146264 17.3671362101407674   F   F   F
 18.8443957186214917 10.8798170078146264 17.3671362101407674   F   F   F
 21.7435335214863379 10.8798170078146264 17.3671362101407674   F   F   F
  0.0000000000000000 13.3905439941673823 17.3671362101407674   F   F   F
  2.8991378028648449 13.3905439941673823 17.3671362101407674   F   F   F
  5.7982756057296898 13.3905439941673823 17.3671362101407674   F   F   F
  8.6974134085945352 13.3905439941673823 17.3671362101407674   F   F   F
 11.5965512114593796 13.3905439941673823 17.3671362101407674   F   F   F
 14.4956890143242241 13.3905439941673823 17.3671362101407674   F   F   F
 17.3948268171890703 13.3905439941673823 17.3671362101407674   F   F   F
 20.2939646200539130 13.3905439941673823 17.3671362101407674   F   F   F
  1.4495689014324225 15.9012709805201400 17.3671362101407674   F   F   F
  4.3487067042972676 15.9012709805201400 17.3671362101407674   F   F   F
  7.2478445071621120 15.9012709805201400 17.3671362101407674   F   F   F
 10.1469823100269565 15.9012709805201400 17.3671362101407674   F   F   F
 13.0461201128918045 15.9012709805201400 17.3671362101407674   F   F   F
 15.9452579157566472 15.9012709805201400 17.3671362101407674   F   F   F
 18.8443957186214917 15.9012709805201400 17.3671362101407674   F   F   F
 21.7435335214863379 15.9012709805201400 17.3671362101407674   F   F   F
  0.0000000000000000 18.4119979668728959 17.3671362101407674   F   F   F
  2.8991378028648449 18.4119979668728959 17.3671362101407674   F   F   F
  5.7982756057296898 18.4119979668728959 17.3671362101407674   F   F   F
  8.6974134085945352 18.4119979668728959 17.3671362101407674   F   F   F
 11.5965512114593796 18.4119979668728959 17.3671362101407674   F   F   F
 14.4956890143242241 18.4119979668728959 17.3671362101407674   F   F   F
 17.3948268171890703 18.4119979668728959 17.3671362101407674   F   F   F
 20.2939646200539130 18.4119979668728959 17.3671362101407674   F   F   F
 -0.0006111172936418  1.6840984211100780 19.7118041296845696   T   T   T
  2.8991993929696549  1.6860176038588988 19.7117878689219026   T   T   T
  5.7986505312876204  1.6959194809094147 19.7071528162335454   T   T   T
  8.6964249902769275  1.6966533276503171 19.7068567056723083   T   T   T
 11.5965350870991308  1.6865127313181159 19.7120797503933751   T   T   T
 14.4973154552681489  1.6850320314254357 19.7124086717354174   T   T   T
 17.3959567501089438  1.6832749206941566 19.7128530236405375   T   T   T
 20.2945619101904562  1.6829329946365499 19.7123641039505770   T   T   T
  1.4479007675961315  4.1948090524402719 19.7112512553026029   T   T   T
  4.3443175822221978  4.2015416664213197 19.7123640831622566   T   T   T
  7.2471159095335516  4.2049860667324559 19.7147798532530487   T   T   T
 10.1510820639694082  4.2011879432439798 19.7125443984849689   T   T   T
 13.0504139007923055  4.1936881452059245 19.7120264475817351   T   T   T
 15.9478226411720332  4.1920109619643062 19.7130621698329094   T   T   T
 18.8456308124016978  4.1915622467242093 19.7127914513188145   T   T   T
 21.7434289562528811  4.1915668692236885 19.7130240703444777   T   T   T
 -0.0042189073116904  6.7018896971765409 19.7127293805903250   T   T   T
  2.8949755609730872  6.7104931288558838 19.7094002948503437   T   T   T
  5.7910556145539394  6.7057745154155759 19.7093064832167890   T   T   T
  8.7022568853021802  6.7052549410362339 19.7100321869882507   T   T   T
 11.6064786583096424  6.7047941232118715 19.7091092894413222   T   T   T
 14.5053037247958674  6.7009990710530314 19.7133540283208291   T   T   T
 17.3997747148472364  6.7008325736638836 19.7147109954627737   T   T   T
 20.2945707226170562  6.7004391599224462 19.7139882099785062   T   T   T
  1.4424289433162181  9.2076663731762451 19.7066924864177935   T   T   T
  4.3600459143401080  9.2313958696268728 19.7301904938888590   T   T   T
  7.2412044105112612  9.2191205152744278 19.7170807060455715   T   T   T
 10.1441923938830527  9.2177703838844760 19.7108546581247985   T   T   T
 13.0567955857897644  9.2046322229856017 19.7035497529752242   T   T   T
 15.9552672292088307  9.2081952349726492 19.7099980120528961   T   T   T
 18.8498178010734030  9.2094418691585194 19.7116710194072766   T   T   T
 21.7419065623222743  9.2112333548882184 19.7129309558477956   T   T   T
 -0.0066458995479538 11.7224698168290171 19.7124885221504336   T   T   T
  2.8858803490751148 11.7202037829345453 19.6913208388572798   T   T   T
  5.8069738644423845 11.7329014668451688 19.7289069367668226   T   T   T
  8.6907984309548745 11.7334887324554877 19.7292129914617185   T   T   T
 11.6041966260152716 11.7182523806030083 19.6941441829054966   T   T   T
 14.5097170464963749 11.7178956592713543 19.7042227213225800   T   T   T
 17.4023032068683143 11.7217923669039763 19.7118596176516583   T   T   T
 20.2963940963482798 11.7220112735501658 19.7101834744865378   T   T   T
  1.4433288232137462 14.2350057605859543 19.7072252373873589   T   T   T
  4.3613425484744592 14.2582644005670254 19.7130674775463390   T   T   T
  7.2481507569730690 14.2150271077018839 19.7661398507488677   T   T   T
 10.1383044278250640 14.2477210201805331 19.7210314249590688   T   T   T
 13.0503974483029062 14.2361018379751378 19.7098288757609197   T   T   T
 15.9467827700911098 14.2342524651522702 19.7167576731549481   T   T   T
 18.8479058011234635 14.2358114534862601 19.7075689608993230   T   T   T
 21.7416810921858605 14.2356033151047754 19.7119093690465377   T   T   T
 -0.0013549947684039 16.7488770071837614 19.7146719255547254   T   T   T
  2.8963559790760809 16.7527104568942420 19.7088917075087053   T   T   T
  5.8093142859020555 16.7503107363426658 19.7230381899755827   T   T   T
  8.6889136814950785 16.7509143684590072 19.7192941066286416   T   T   T
 11.5968334573026457 16.7503660802861987 19.7107668725633900   T   T   T
 14.4982444995926016 16.7543418444286907 19.7100526582002793   T   T   T
 17.3960003171285322 16.7513048745373148 19.7077182089101193   T   T   T
 20.2946502069684769 16.7484847217503798 19.7132205897385333   T   T   T
  1.4473874314365935 19.2621389098612497 19.7130951587241938   T   T   T
  4.3499732740345820 19.2662605618014737 19.7086625206980308   T   T   T
  7.2483063841951907 19.2543703148219159 19.7281117208962904   T   T   T
 10.1465199070374883 19.2670586034975955 19.7096280325004614   T   T   T
 13.0475710848883431 19.2655626947332514 19.7108136816996833   T   T   T
 15.9461066461550836 19.2650755064023649 19.7102814600982512   T   T   T
 18.8449439352481996 19.2598013776609527 19.7132597512236458   T   T   T
 21.7431980738016470 19.2583251300264386 19.7138888736444891   T   T   T
 -0.0067127222236416  0.0233803321209228 22.0729845721447759   T   T   T
  2.8854649865158435  0.0324424544879000 22.0738640398625243   T   T   T
  5.7821111749244061  0.0493758721731609 22.0637164557255083   T   T   T
  8.7128069230981673  0.0503315366078878 22.0638176656492355   T   T   T
 11.6099893429425656  0.0332185111901580 22.0756121701862291   T   T   T
 14.5040750771659610  0.0241344797641243 22.0759176576550971   T   T   T
 17.3997188331397759  0.0217915903216897 22.0769557422283818   T   T   T
 20.2921831106086472  0.0191398691816070 22.0744910272449069   T   T   T
  1.4445624714091123  2.5348864790627776 22.0700268331338485   T   T   T
  4.3393348680857953  2.5383364885989117 22.0699128148930761   T   T   T
  7.2467771175683779  2.5380912065166199 22.0688280436332072   T   T   T
 10.1554919719074199  2.5368279668477363 22.0696105856427565   T   T   T
 13.0533415388663752  2.5319423398677201 22.0711941446653377   T   T   T
 15.9517424334448101  2.5280721156022881 22.0725951594330141   T   T   T
 18.8464812934877166  2.5286481322662175 22.0720439178367478   T   T   T
 21.7399293349616656  2.5279368182092132 22.0723665942597940   T   T   T
 -0.0039076146913838  5.0378475523023072 22.0726199710632791   T   T   T
  2.8914955570123415  5.0425776440633632 22.0715378015661905   T   T   T
  5.7893664819993358  5.0337497940172327 22.0753682548503747   T   T   T
  8.7036785011609457  5.0309364563721841 22.0751384758011646   T   T   T
 11.6075769317672481  5.0351625917277802 22.0729396000284055   T   T   T
 14.5043139733217359  5.0358019408418722 22.0735429813071491   T   T   T
 17.3995267789813752  5.0354102319550282 22.0742693706382873   T   T   T
 20.2935771069734336  5.0355151410112642 22.0739776902847211   T   T   T
  1.4426402540103291  7.5463262976637999 22.0710657271420025   T   T   T
  4.3392865024833345  7.5424773443109272 22.0699936187304999   T   T   T
  7.2455842348933501  7.5122047104368317 22.0586329275430977   T   T   T
 10.1651599812927955  7.5254948454169055 22.0672686900582278   T   T   T
 13.0587245721648628  7.5395461593697739 22.0735897618454935   T   T   T
 15.9559461672240595  7.5417153410812450 22.0777364350221532   T   T   T
 18.8486963630864537  7.5435001233316044 22.0761750586194410   T   T   T
 21.7393783068155457  7.5450578622818938 22.0740679666866733   T   T   T
 -0.0118007435156380 10.0535231785236210 22.0745365629403025   T   T   T
  2.8729194666269149 10.0551396608928503 22.0545976308682228   T   T   T
  5.7857862312081609 10.0290327733323021 22.0968468168656003   T   T   T
  8.7262063650443640  9.9955438268760251 22.0405098576707772   T   T   T
 11.6233978008232803 10.0427708648724519 22.0548508708653266   T   T   T
 14.5106717723811531 10.0393976296347578 22.0636379494335877   T   T   T
 17.4045928637873644 10.0487042988935293 22.0711086553525071   T   T   T
 20.2927426339415291 10.0561578314912623 22.0744694294975190   T   T   T
  1.4174048570858273 12.5689251449682757 22.0713414100119287   T   T   T
  4.2736403088873294 12.5884286000806238 21.9898586085415495   T   T   T
  7.2651717980166897 12.5736429141216863 22.1687667870154357   T   T   T
 10.2110885344121289 12.5637037221467374 22.0255356443394099   T   T   T
 13.0816643597612661 12.5521440181823358 22.0287742566587994   T   T   T
 15.9657410234880004 12.5531754752082207 22.0644268583207079   T   T   T
 18.8522697510920842 12.5675310635327779 22.0645246993331590   T   T   T
 21.7335183648131256 12.5687853924158546 22.0743885126996844   T   T   T
 -0.0198841136984488 15.0853211498457416 22.0730025312568578   T   T   T
  2.8528881851606220 15.0980589586994682 22.0661173075596473   T   T   T
  5.7208193565094412 15.0721208417815191 22.0826279299375869   T   T   T
  8.7682727076419145 15.0721311295711544 22.0662107937768965   T   T   T
 11.6321206611924541 15.0978988123887348 22.0651092658392898   T   T   T
 14.5104160278471994 15.1005261903639578 22.0599598029457589   T   T   T
 17.4069360935619422 15.0856382534182583 22.0498121210708895   T   T   T
 20.2899837545068813 15.0824500701862760 22.0737536417458422   T   T   T
  1.4301336877518747 17.6032733851739280 22.0752785946694203   T   T   T
  4.3121217246485424 17.6228128964212196 22.0475386093973036   T   T   T
  7.2475259216771777 17.6710614012509097 22.0857800819704480   T   T   T
 10.1813005983205898 17.6231018402234376 22.0504987721557129   T   T   T
 13.0626293659052344 17.6096746722308808 22.0710088986582598   T   T   T
 15.9583610006874750 17.6043240801139191 22.0633814907799568   T   T   T
 18.8455383641545318 17.5956440260825460 22.0744866018533763   T   T   T
 21.7357160661319035 17.5950735569230545 22.0751343046507351   T   T   T
  5.8068825969089648 11.1767386786070926 24.6008756392688603   T   T   T
  7.0718164391781384 11.4157253576155586 24.0115848420515405   T   T   T
  8.1747405112242664 10.7833354568808151 24.6366609479869005   T   T   T
  8.0171961878336013  9.9236469311752025 25.7303508383495014   T   T   T
  6.7467078960667957  9.6704426078374244 26.2486035505494009   T   T   T
  5.6432309093813977 10.3190626742737344 25.6965142395761674   T   T   T
 14.3884407002859120 12.5526333776413495 25.2011377566325407   T   T   T
 13.5827533382694963 13.7098958440592646 25.1737008048002053   T   T   T
 14.2051670801730729 14.9780636764565216 25.1493513710634105   T   T   T
 15.5960995955544668 15.0795432229588009 25.1766507509320299   T   T   T
 16.3868537743476104 13.9263085628105703 25.2112186603877966   T   T   T
 15.7795256499954561 12.6661873444274988 25.2148134388829135   T   T   T
 12.1645827722872557 13.6143098586784195 25.1423382161511135   T   T   T
 10.9510271038652309 13.5547579844981971 25.0685605412899264   T   T   T
  4.9188159805979268 11.7111413011993424 24.2372904746713793   T   T   T
  9.1995869389591753 10.9962420684822373 24.3009022047892280   T   T   T
  8.8981751370597078  9.4515037738498311 26.1755598983121267   T   T   T
  6.6198187355562599  8.9879977244315175 27.0921545323015955   T   T   T
  4.6433194514563505 10.1644641965229283 26.1130648124412801   T   T   T
 13.9127729878636917 11.5684679358990561 25.2149247013552404   T   T   T
 13.5826803301033205 15.8763731667701613 25.1338926385472980   T   T   T
 16.0650956542419578 16.0674783727834267 25.1700894257587144   T   T   T
 17.4769461824066283 14.0090387722929357 25.2315025900523331   T   T   T
 16.3948293425977241 11.7624565742736813 25.2410417209914222   T   T   T
  9.8777025107034380 13.5237069602423805 25.0982259205140288   T   T   T
  7.2721180686757956 15.9002276564922518 24.3918646376496078   T   T   T
