# Supplementary material for: Universal inter-molecular radical transfer reactions on metal surfaces
Source: Nat Commun. 2024 Apr 8;15:3030. doi: 10.1038/s41467-024-47252-1 (PMC11001993; doi:10.1038/s41467-024-47252-1)
Supplement: Supplementary file 4 — Source Data [file 41467_2024_47252_MOESM4_ESM.zip › Source data/Figure_S13a/CONTCAR_Ag_diradical_FS]

Ag  C  H 
 1.0000000000000000
    23.1931024229187592    0.0000000000000000    0.0000000000000000
     0.0000000000000000   20.0858158908220581    0.0000000000000000
     0.0000000000000000    0.0000000000000000   37.1014083110324009
  Ag   C   H
 257  16  10
Selective dynamics
Cartesian
  0.0000000000000000  0.0000000000000000 14.9999999483760380   F   F   F
  2.8991378028648449  0.0000000000000000 14.9999999483760380   F   F   F
  5.7982756057296898  0.0000000000000000 14.9999999483760380   F   F   F
  8.6974134085945352  0.0000000000000000 14.9999999483760380   F   F   F
 11.5965512114593796  0.0000000000000000 14.9999999483760380   F   F   F
 14.4956890143242241  0.0000000000000000 14.9999999483760380   F   F   F
 17.3948268171890703  0.0000000000000000 14.9999999483760380   F   F   F
 20.2939646200539130  0.0000000000000000 14.9999999483760380   F   F   F
  1.4495689014324225  2.5107269863527573 14.9999999483760380   F   F   F
  4.3487067042972676  2.5107269863527573 14.9999999483760380   F   F   F
  7.2478445071621120  2.5107269863527573 14.9999999483760380   F   F   F
 10.1469823100269565  2.5107269863527573 14.9999999483760380   F   F   F
 13.0461201128918045  2.5107269863527573 14.9999999483760380   F   F   F
 15.9452579157566472  2.5107269863527573 14.9999999483760380   F   F   F
 18.8443957186214917  2.5107269863527573 14.9999999483760380   F   F   F
 21.7435335214863379  2.5107269863527573 14.9999999483760380   F   F   F
  0.0000000000000000  5.0214539727055145 14.9999999483760380   F   F   F
  2.8991378028648449  5.0214539727055145 14.9999999483760380   F   F   F
  5.7982756057296898  5.0214539727055145 14.9999999483760380   F   F   F
  8.6974134085945352  5.0214539727055145 14.9999999483760380   F   F   F
 11.5965512114593796  5.0214539727055145 14.9999999483760380   F   F   F
 14.4956890143242241  5.0214539727055145 14.9999999483760380   F   F   F
 17.3948268171890703  5.0214539727055145 14.9999999483760380   F   F   F
 20.2939646200539130  5.0214539727055145 14.9999999483760380   F   F   F
  1.4495689014324225  7.5321809590582713 14.9999999483760380   F   F   F
  4.3487067042972676  7.5321809590582713 14.9999999483760380   F   F   F
  7.2478445071621120  7.5321809590582713 14.9999999483760380   F   F   F
 10.1469823100269565  7.5321809590582713 14.9999999483760380   F   F   F
 13.0461201128918045  7.5321809590582713 14.9999999483760380   F   F   F
 15.9452579157566472  7.5321809590582713 14.9999999483760380   F   F   F
 18.8443957186214917  7.5321809590582713 14.9999999483760380   F   F   F
 21.7435335214863379  7.5321809590582713 14.9999999483760380   F   F   F
  0.0000000000000000 10.0429079454110290 14.9999999483760380   F   F   F
  2.8991378028648449 10.0429079454110290 14.9999999483760380   F   F   F
  5.7982756057296898 10.0429079454110290 14.9999999483760380   F   F   F
  8.6974134085945352 10.0429079454110290 14.9999999483760380   F   F   F
 11.5965512114593796 10.0429079454110290 14.9999999483760380   F   F   F
 14.4956890143242241 10.0429079454110290 14.9999999483760380   F   F   F
 17.3948268171890703 10.0429079454110290 14.9999999483760380   F   F   F
 20.2939646200539130 10.0429079454110290 14.9999999483760380   F   F   F
  1.4495689014324225 12.5536349317637868 14.9999999483760380   F   F   F
  4.3487067042972676 12.5536349317637868 14.9999999483760380   F   F   F
  7.2478445071621120 12.5536349317637868 14.9999999483760380   F   F   F
 10.1469823100269565 12.5536349317637868 14.9999999483760380   F   F   F
 13.0461201128918045 12.5536349317637868 14.9999999483760380   F   F   F
 15.9452579157566472 12.5536349317637868 14.9999999483760380   F   F   F
 18.8443957186214917 12.5536349317637868 14.9999999483760380   F   F   F
 21.7435335214863379 12.5536349317637868 14.9999999483760380   F   F   F
  0.0000000000000000 15.0643619181165427 14.9999999483760380   F   F   F
  2.8991378028648449 15.0643619181165427 14.9999999483760380   F   F   F
  5.7982756057296898 15.0643619181165427 14.9999999483760380   F   F   F
  8.6974134085945352 15.0643619181165427 14.9999999483760380   F   F   F
 11.5965512114593796 15.0643619181165427 14.9999999483760380   F   F   F
 14.4956890143242241 15.0643619181165427 14.9999999483760380   F   F   F
 17.3948268171890703 15.0643619181165427 14.9999999483760380   F   F   F
 20.2939646200539130 15.0643619181165427 14.9999999483760380   F   F   F
  1.4495689014324225 17.5750889044693004 14.9999999483760380   F   F   F
  4.3487067042972676 17.5750889044693004 14.9999999483760380   F   F   F
  7.2478445071621120 17.5750889044693004 14.9999999483760380   F   F   F
 10.1469823100269565 17.5750889044693004 14.9999999483760380   F   F   F
 13.0461201128918045 17.5750889044693004 14.9999999483760380   F   F   F
 15.9452579157566472 17.5750889044693004 14.9999999483760380   F   F   F
 18.8443957186214917 17.5750889044693004 14.9999999483760380   F   F   F
 21.7435335214863379 17.5750889044693004 14.9999999483760380   F   F   F
  1.4495689014324225  0.8369090624035965 17.3671362101407674   F   F   F
  4.3487067042972676  0.8369090624035965 17.3671362101407674   F   F   F
  7.2478445071621120  0.8369090624035965 17.3671362101407674   F   F   F
 10.1469823100269565  0.8369090624035965 17.3671362101407674   F   F   F
 13.0461201128918045  0.8369090624035965 17.3671362101407674   F   F   F
 15.9452579157566472  0.8369090624035965 17.3671362101407674   F   F   F
 18.8443957186214917  0.8369090624035965 17.3671362101407674   F   F   F
 21.7435335214863379  0.8369090624035965 17.3671362101407674   F   F   F
  0.0000000000000000  3.3476360487563541 17.3671362101407674   F   F   F
  2.8991378028648449  3.3476360487563541 17.3671362101407674   F   F   F
  5.7982756057296898  3.3476360487563541 17.3671362101407674   F   F   F
  8.6974134085945352  3.3476360487563541 17.3671362101407674   F   F   F
 11.5965512114593796  3.3476360487563541 17.3671362101407674   F   F   F
 14.4956890143242241  3.3476360487563541 17.3671362101407674   F   F   F
 17.3948268171890703  3.3476360487563541 17.3671362101407674   F   F   F
 20.2939646200539130  3.3476360487563541 17.3671362101407674   F   F   F
  1.4495689014324225  5.8583630351091109 17.3671362101407674   F   F   F
  4.3487067042972676  5.8583630351091109 17.3671362101407674   F   F   F
  7.2478445071621120  5.8583630351091109 17.3671362101407674   F   F   F
 10.1469823100269565  5.8583630351091109 17.3671362101407674   F   F   F
 13.0461201128918045  5.8583630351091109 17.3671362101407674   F   F   F
 15.9452579157566472  5.8583630351091109 17.3671362101407674   F   F   F
 18.8443957186214917  5.8583630351091109 17.3671362101407674   F   F   F
 21.7435335214863379  5.8583630351091109 17.3671362101407674   F   F   F
  0.0000000000000000  8.3690900214618686 17.3671362101407674   F   F   F
  2.8991378028648449  8.3690900214618686 17.3671362101407674   F   F   F
  5.7982756057296898  8.3690900214618686 17.3671362101407674   F   F   F
  8.6974134085945352  8.3690900214618686 17.3671362101407674   F   F   F
 11.5965512114593796  8.3690900214618686 17.3671362101407674   F   F   F
 14.4956890143242241  8.3690900214618686 17.3671362101407674   F   F   F
 17.3948268171890703  8.3690900214618686 17.3671362101407674   F   F   F
 20.2939646200539130  8.3690900214618686 17.3671362101407674   F   F   F
  1.4495689014324225 10.8798170078146264 17.3671362101407674   F   F   F
  4.3487067042972676 10.8798170078146264 17.3671362101407674   F   F   F
  7.2478445071621120 10.8798170078146264 17.3671362101407674   F   F   F
 10.1469823100269565 10.8798170078146264 17.3671362101407674   F   F   F
 13.0461201128918045 10.8798170078146264 17.3671362101407674   F   F   F
 15.9452579157566472 10.8798170078146264 17.3671362101407674   F   F   F
 18.8443957186214917 10.8798170078146264 17.3671362101407674   F   F   F
 21.7435335214863379 10.8798170078146264 17.3671362101407674   F   F   F
  0.0000000000000000 13.3905439941673823 17.3671362101407674   F   F   F
  2.8991378028648449 13.3905439941673823 17.3671362101407674   F   F   F
  5.7982756057296898 13.3905439941673823 17.3671362101407674   F   F   F
  8.6974134085945352 13.3905439941673823 17.3671362101407674   F   F   F
 11.5965512114593796 13.3905439941673823 17.3671362101407674   F   F   F
 14.4956890143242241 13.3905439941673823 17.3671362101407674   F   F   F
 17.3948268171890703 13.3905439941673823 17.3671362101407674   F   F   F
 20.2939646200539130 13.3905439941673823 17.3671362101407674   F   F   F
  1.4495689014324225 15.9012709805201400 17.3671362101407674   F   F   F
  4.3487067042972676 15.9012709805201400 17.3671362101407674   F   F   F
  7.2478445071621120 15.9012709805201400 17.3671362101407674   F   F   F
 10.1469823100269565 15.9012709805201400 17.3671362101407674   F   F   F
 13.0461201128918045 15.9012709805201400 17.3671362101407674   F   F   F
 15.9452579157566472 15.9012709805201400 17.3671362101407674   F   F   F
 18.8443957186214917 15.9012709805201400 17.3671362101407674   F   F   F
 21.7435335214863379 15.9012709805201400 17.3671362101407674   F   F   F
  0.0000000000000000 18.4119979668728959 17.3671362101407674   F   F   F
  2.8991378028648449 18.4119979668728959 17.3671362101407674   F   F   F
  5.7982756057296898 18.4119979668728959 17.3671362101407674   F   F   F
  8.6974134085945352 18.4119979668728959 17.3671362101407674   F   F   F
 11.5965512114593796 18.4119979668728959 17.3671362101407674   F   F   F
 14.4956890143242241 18.4119979668728959 17.3671362101407674   F   F   F
 17.3948268171890703 18.4119979668728959 17.3671362101407674   F   F   F
 20.2939646200539130 18.4119979668728959 17.3671362101407674   F   F   F
 -0.0027087415790293  1.6706887809459585 19.7147853967823252   T   T   T
  2.8938857852916855  1.6705583203084615 19.7149351252613592   T   T   T
  5.7900430654658717  1.6726911239991578 19.7091588653632854   T   T   T
  8.6936571378318312  1.6809647479532934 19.7102605939520679   T   T   T
 11.5991141340952488  1.6807745212208238 19.7107712053348578   T   T   T
 14.5014431073862813  1.6733197119690668 19.7097329437847044   T   T   T
 17.3981597042425093  1.6713581594671054 19.7148766015540389   T   T   T
 20.2948114659403558  1.6712256225929516 19.7149547715876423   T   T   T
  1.4447167411167900  4.1805477436824061 19.7154270997380827   T   T   T
  4.3396195329004108  4.1792973809776681 19.7104449666082466   T   T   T
  7.2418425207190928  4.1872969367222979 19.7072159578715649   T   T   T
 10.1461847143046224  4.1890485248317892 19.7238152245242588   T   T   T
 13.0501951194383103  4.1874403132297822 19.7084003347713939   T   T   T
 15.9523432180502720  4.1800683888920780 19.7112267963433467   T   T   T
 18.8479793922382335  4.1811289116401094 19.7153281283260355   T   T   T
 21.7427431496278381  4.1807546754972806 19.7149844752979710   T   T   T
 -0.0021099328024999  6.6908267256532952 19.7138922580000937   T   T   T
  2.8940125693168812  6.6898492218058765 19.7141565233721892   T   T   T
  5.7901726623099350  6.6897004726845388 19.7032320104338048   T   T   T
  8.7075290635644027  6.7085528340872065 19.7409491896270097   T   T   T
 11.5857178531370426  6.7081500458535395 19.7416428690587615   T   T   T
 14.5033595557367612  6.6892632991806762 19.7040319113198237   T   T   T
 17.3995943177058301  6.6900553299263965 19.7138329871542908   T   T   T
 20.2955307618297525  6.6911777462106050 19.7140372707930105   T   T   T
  1.4445969093655682  9.2025779343583647 19.7141110221647047   T   T   T
  4.3402371060618519  9.2011706459455755 19.7113503328629420   T   T   T
  7.2420474303081210  9.2083493120280639 19.7067066133578450   T   T   T
 10.1468581642286537  9.2080392892798635 19.7209611034313745   T   T   T
 13.0528782836501680  9.2071041986806890 19.7056893850236392   T   T   T
 15.9538500112373818  9.2012019015967610 19.7110402788366343   T   T   T
 18.8491343316127633  9.2030635571000570 19.7140331670883739   T   T   T
 21.7433623452010174  9.2025934035575396 19.7140057305473810   T   T   T
 -0.0010459725333536 11.7154483346074283 19.7140301857501541   T   T   T
  2.8963810730420927 11.7146308382003141 19.7148605451630665   T   T   T
  5.7929816843352491 11.7150967636941790 19.7098480384896142   T   T   T
  8.7099160218739584 11.7290477815700562 19.7333291026971089   T   T   T
 11.5850913135047264 11.7296149631441491 19.7313881663550390   T   T   T
 14.5005949669659628 11.7153775643386862 19.7099021038823672   T   T   T
 17.3969880059175708 11.7152265769857795 19.7147388560723975   T   T   T
 20.2946336649805552 11.7155113521259171 19.7140368297854245   T   T   T
  1.4466943775523520 14.2255406824656134 19.7150734357448059   T   T   T
  4.3435377282556349 14.2254277950574988 19.7130200851507027   T   T   T
  7.2427768649159470 14.2279228464600518 19.7093862523518766   T   T   T
 10.1467433123073025 14.2182757733520013 19.7360913458423894   T   T   T
 13.0503925963406751 14.2289953037017423 19.7101378256695305   T   T   T
 15.9499267442312025 14.2264562908001650 19.7126778368228415   T   T   T
 18.8465090756090525 14.2260492495604467 19.7153269738471195   T   T   T
 21.7429718846152191 14.2259743018527409 19.7144837657961638   T   T   T
 -0.0014474036797930 16.7356640922505413 19.7143344130823266   T   T   T
  2.8967613649203034 16.7357550563373110 19.7150006654378380   T   T   T
  5.7931204604418776 16.7373621672652533 19.7101252938568798   T   T   T
  8.6969850577697034 16.7470242434921524 19.7037303297216368   T   T   T
 11.5945461913937624 16.7472501900963309 19.7065828117736181   T   T   T
 14.4988055680634691 16.7386874909340939 19.7111647977897810   T   T   T
 17.3960506493707605 16.7363749004032734 19.7149550919313619   T   T   T
 20.2942723622302061 16.7355943337708482 19.7146576404041056   T   T   T
  1.4462395006323694 19.2460576422944101 19.7146499017712564   T   T   T
  4.3446692236245399 19.2473543531462319 19.7141422804437632   T   T   T
  7.2432417007072099 19.2529514054419835 19.7096652920380144   T   T   T
 10.1461425956109714 19.2604879050699118 19.7095335686556972   T   T   T
 13.0489252218698280 19.2525758801661837 19.7107063961161835   T   T   T
 15.9475489200362546 19.2483566959644925 19.7142365635469474   T   T   T
 18.8457674629503877 19.2463960660167466 19.7151666927417466   T   T   T
 21.7423752598599052 19.2456042260040441 19.7152558390061223   T   T   T
 -0.0033132891326179 -0.0016383022838752 22.0766942356926421   T   T   T
  2.8940301801236941 -0.0013736611442211 22.0747369005600156   T   T   T
  5.7901476448408165  0.0019435642059410 22.0781730453633429   T   T   T
  8.6881478022159833  0.0058072124195675 22.0700600574762547   T   T   T
 11.6012742577721930  0.0048902477502287 22.0714879101678250   T   T   T
 14.5003053739081516  0.0016677742937129 22.0781009464715936   T   T   T
 17.3971528547788736 -0.0005054391594015 22.0753288044943901   T   T   T
 20.2949154124614175 -0.0009467110396002 22.0768153843168768   T   T   T
  1.4434826887505818  2.5067819720668099 22.0759033225214090   T   T   T
  4.3401608091978776  2.5069780788666476 22.0764944767322220   T   T   T
  7.2312904115591108  2.5020782482276100 22.0626412626037016   T   T   T
 10.1454333129214795  2.4944359786920627 22.0688569708347622   T   T   T
 13.0580179456560330  2.5025570563416761 22.0653629299600169   T   T   T
 15.9500678300299725  2.5073894917730306 22.0760545108846316   T   T   T
 18.8479453363142113  2.5076976233042680 22.0759998966108171   T   T   T
 21.7421989330245431  2.5078305080434626 22.0769613059227012   T   T   T
 -0.0050418379583289  5.0174351172467047 22.0770594741841037   T   T   T
  2.8886890280447317  5.0157868031599522 22.0765918402885752   T   T   T
  5.7761557083147430  5.0148137785398861 22.0660797661367134   T   T   T
  8.6704271511143762  5.0055243480077429 22.0528505754582014   T   T   T
 11.6181876649026776  5.0050780796359380 22.0554058882748585   T   T   T
 14.5129914003823721  5.0151800870631016 22.0685442873007389   T   T   T
 17.4024767020880695  5.0165222713888404 22.0756342198047477   T   T   T
 20.2965272851756033  5.0181809692519845 22.0773243962175414   T   T   T
  1.4401580015258835  7.5291183022376469 22.0741428189449067   T   T   T
  4.3278450026110900  7.5282539148252212 22.0755446266700694   T   T   T
  7.1999234928615472  7.5260191669533238 22.0516361564227346   T   T   T
 10.1470241964144385  7.5642785281193277 22.1176657730590236   T   T   T
 13.0913779233863714  7.5250340910505154 22.0539897650462571   T   T   T
 15.9645515389707668  7.5283611810401911 22.0750081171485029   T   T   T
 18.8522825460286718  7.5297877403339104 22.0740502730131603   T   T   T
 21.7430841784963249  7.5292184399939224 22.0754161062833170   T   T   T
 -0.0041270681123514 10.0416231601748098 22.0741454380781050   T   T   T
  2.8854751631777473 10.0410698666412390 22.0744444157260880   T   T   T
  5.7661257053082791 10.0462635122801824 22.0724175632363391   T   T   T
  8.6328894788997754 10.0442555672910654 22.0351780410877325   T   T   T
 11.6632848912389928 10.0437552266579466 22.0301674013986286   T   T   T
 14.5282349901318444 10.0459394507551938 22.0717834802670581   T   T   T
 17.4079734702765165 10.0417568578539402 22.0740964832130189   T   T   T
 20.2974069355883557 10.0418805971854379 22.0743043527815743   T   T   T
  1.4412478246395379 12.5536276137224583 22.0747829796765238   T   T   T
  4.3298662113508470 12.5568898748377116 22.0773555461756956   T   T   T
  7.2099790389350868 12.5688479004527895 22.0639435254458540   T   T   T
 10.1468362023183261 12.5642582423974769 22.1431108986600798   T   T   T
 13.0851724117703991 12.5691396395813744 22.0637014738658372   T   T   T
 15.9638129299081815 12.5578917251478845 22.0771527981206610   T   T   T
 18.8522076947902875 12.5540221685881068 22.0747333971250121   T   T   T
 21.7430406507698315 12.5535000668915995 22.0752630153324567   T   T   T
 -0.0036565497323075 15.0645374434468096 22.0760878366920501   T   T   T
  2.8905497858221181 15.0665954433925862 22.0761459277274525   T   T   T
  5.7800998441490998 15.0731488223463490 22.0742152006761003   T   T   T
  8.6692379998196429 15.0951394207146379 22.0349378313231412   T   T   T
 11.6232470057454709 15.0950688198001544 22.0366965067364085   T   T   T
 14.5132617056632807 15.0742323379072989 22.0737247198513664   T   T   T
 17.4025355417000540 15.0675818461522084 22.0763997872437869   T   T   T
 20.2965955596235297 15.0649684440985698 22.0767103811926297   T   T   T
  1.4443715302802382 17.5754841086565960 22.0747108284750695   T   T   T
  4.3408228130683719 17.5778611661070521 22.0769477945283263   T   T   T
  7.2293923649238723 17.5898204960308142 22.0627250327996229   T   T   T
 10.1420278745209593 17.5977906676688605 22.0534359868211745   T   T   T
 13.0580973483763110 17.5897534504349728 22.0670616312917183   T   T   T
 15.9497509806961073 17.5786785783909991 22.0764439268948252   T   T   T
 18.8475461369062103 17.5761838207699448 22.0754761772929591   T   T   T
 21.7426983377253791 17.5746552101400688 22.0765139695593540   T   T   T
 10.1597363882775671 10.5725999096719256 24.4192728259447982   T   T   T
  8.8739968812278551  5.2238395462625489 25.0297176000921340   T   T   T
 10.0988883592017267  5.9223863069980753 24.9367428291498001   T   T   T
 11.3079119165496209  5.2011177116404816 25.0547621993002210   T   T   T
 11.2857265350377993  3.8214055802409796 25.2588185595900789   T   T   T
 10.0684624708826647  3.1379477268189540 25.3412485352328822   T   T   T
  8.8661296101682119  3.8438318149433597 25.2345444586789114   T   T   T
 10.1150142666720289  7.3196417572113361 24.6622028574827219   T   T   T
 10.1307193836599136  8.5484333662876377 24.4819796367449456   T   T   T
 11.4665718832584140 15.8884385664914891 25.2335803348453425   T   T   T
 10.2420565529518743 15.1958180450727962 25.1053990868032315   T   T   T
  9.0341619332528271 15.9235355456413075 25.1899797576881319   T   T   T
  9.0563701446872535 17.3049382955705866 25.3722341434703793   T   T   T
 10.2752282109925996 17.9822040200500837 25.4784904782816497   T   T   T
 11.4767969604933917 17.2695625150233134 25.4185339127204593   T   T   T
 10.2224063243009109 13.8062192077014085 24.8139789503943895   T   T   T
 10.1946734424311636 12.6089083622957787 24.4929932000663513   T   T   T
  7.9366160471147529  5.7828597962182897 24.9622455238213909   T   T   T
 12.2565823259899229  5.7424386507282943 25.0040632270377898   T   T   T
 12.2291789794770889  3.2753507642345276 25.3459234558208166   T   T   T
 10.0565840821178529  2.0560717977604157 25.4967926226729098   T   T   T
  7.9111101045056955  3.3154841371341810 25.3035507012758387   T   T   T
 12.4031950324001521 15.3271568249410617 25.1810518055561054   T   T   T
  8.0842532590322289 15.3882968356844412 25.1078541818360144   T   T   T
  8.1148663594277153 17.8588422358380221 25.4243181356424870   T   T   T
 10.2886794790508791 19.0675192099345594 25.6107230598680680   T   T   T
 12.4309703401624834 17.7966210732677652 25.5060307525191554   T   T   T
