# Supplementary material for: Universal inter-molecular radical transfer reactions on metal surfaces
Source: Nat Commun. 2024 Apr 8;15:3030. doi: 10.1038/s41467-024-47252-1 (PMC11001993; doi:10.1038/s41467-024-47252-1)
Supplement: Supplementary file 4 — Source Data [file 41467_2024_47252_MOESM4_ESM.zip › Source data/Figure_S13a/CONTCAR_Ag_diradical_IM]

Ag  C  H 
 1.0000000000000000
    23.1931024229187592    0.0000000000000000    0.0000000000000000
     0.0000000000000000   20.0858158908220581    0.0000000000000000
     0.0000000000000000    0.0000000000000000   37.1014083110324009
  Ag   C   H
 257  16  10
Selective dynamics
Cartesian
  0.0000000000000000  0.0000000000000000 14.9999999483760380   F   F   F
  2.8991378028648449  0.0000000000000000 14.9999999483760380   F   F   F
  5.7982756057296898  0.0000000000000000 14.9999999483760380   F   F   F
  8.6974134085945352  0.0000000000000000 14.9999999483760380   F   F   F
 11.5965512114593796  0.0000000000000000 14.9999999483760380   F   F   F
 14.4956890143242241  0.0000000000000000 14.9999999483760380   F   F   F
 17.3948268171890703  0.0000000000000000 14.9999999483760380   F   F   F
 20.2939646200539130  0.0000000000000000 14.9999999483760380   F   F   F
  1.4495689014324225  2.5107269863527573 14.9999999483760380   F   F   F
  4.3487067042972676  2.5107269863527573 14.9999999483760380   F   F   F
  7.2478445071621120  2.5107269863527573 14.9999999483760380   F   F   F
 10.1469823100269565  2.5107269863527573 14.9999999483760380   F   F   F
 13.0461201128918045  2.5107269863527573 14.9999999483760380   F   F   F
 15.9452579157566472  2.5107269863527573 14.9999999483760380   F   F   F
 18.8443957186214917  2.5107269863527573 14.9999999483760380   F   F   F
 21.7435335214863379  2.5107269863527573 14.9999999483760380   F   F   F
  0.0000000000000000  5.0214539727055145 14.9999999483760380   F   F   F
  2.8991378028648449  5.0214539727055145 14.9999999483760380   F   F   F
  5.7982756057296898  5.0214539727055145 14.9999999483760380   F   F   F
  8.6974134085945352  5.0214539727055145 14.9999999483760380   F   F   F
 11.5965512114593796  5.0214539727055145 14.9999999483760380   F   F   F
 14.4956890143242241  5.0214539727055145 14.9999999483760380   F   F   F
 17.3948268171890703  5.0214539727055145 14.9999999483760380   F   F   F
 20.2939646200539130  5.0214539727055145 14.9999999483760380   F   F   F
  1.4495689014324225  7.5321809590582713 14.9999999483760380   F   F   F
  4.3487067042972676  7.5321809590582713 14.9999999483760380   F   F   F
  7.2478445071621120  7.5321809590582713 14.9999999483760380   F   F   F
 10.1469823100269565  7.5321809590582713 14.9999999483760380   F   F   F
 13.0461201128918045  7.5321809590582713 14.9999999483760380   F   F   F
 15.9452579157566472  7.5321809590582713 14.9999999483760380   F   F   F
 18.8443957186214917  7.5321809590582713 14.9999999483760380   F   F   F
 21.7435335214863379  7.5321809590582713 14.9999999483760380   F   F   F
  0.0000000000000000 10.0429079454110290 14.9999999483760380   F   F   F
  2.8991378028648449 10.0429079454110290 14.9999999483760380   F   F   F
  5.7982756057296898 10.0429079454110290 14.9999999483760380   F   F   F
  8.6974134085945352 10.0429079454110290 14.9999999483760380   F   F   F
 11.5965512114593796 10.0429079454110290 14.9999999483760380   F   F   F
 14.4956890143242241 10.0429079454110290 14.9999999483760380   F   F   F
 17.3948268171890703 10.0429079454110290 14.9999999483760380   F   F   F
 20.2939646200539130 10.0429079454110290 14.9999999483760380   F   F   F
  1.4495689014324225 12.5536349317637868 14.9999999483760380   F   F   F
  4.3487067042972676 12.5536349317637868 14.9999999483760380   F   F   F
  7.2478445071621120 12.5536349317637868 14.9999999483760380   F   F   F
 10.1469823100269565 12.5536349317637868 14.9999999483760380   F   F   F
 13.0461201128918045 12.5536349317637868 14.9999999483760380   F   F   F
 15.9452579157566472 12.5536349317637868 14.9999999483760380   F   F   F
 18.8443957186214917 12.5536349317637868 14.9999999483760380   F   F   F
 21.7435335214863379 12.5536349317637868 14.9999999483760380   F   F   F
  0.0000000000000000 15.0643619181165427 14.9999999483760380   F   F   F
  2.8991378028648449 15.0643619181165427 14.9999999483760380   F   F   F
  5.7982756057296898 15.0643619181165427 14.9999999483760380   F   F   F
  8.6974134085945352 15.0643619181165427 14.9999999483760380   F   F   F
 11.5965512114593796 15.0643619181165427 14.9999999483760380   F   F   F
 14.4956890143242241 15.0643619181165427 14.9999999483760380   F   F   F
 17.3948268171890703 15.0643619181165427 14.9999999483760380   F   F   F
 20.2939646200539130 15.0643619181165427 14.9999999483760380   F   F   F
  1.4495689014324225 17.5750889044693004 14.9999999483760380   F   F   F
  4.3487067042972676 17.5750889044693004 14.9999999483760380   F   F   F
  7.2478445071621120 17.5750889044693004 14.9999999483760380   F   F   F
 10.1469823100269565 17.5750889044693004 14.9999999483760380   F   F   F
 13.0461201128918045 17.5750889044693004 14.9999999483760380   F   F   F
 15.9452579157566472 17.5750889044693004 14.9999999483760380   F   F   F
 18.8443957186214917 17.5750889044693004 14.9999999483760380   F   F   F
 21.7435335214863379 17.5750889044693004 14.9999999483760380   F   F   F
  1.4495689014324225  0.8369090624035965 17.3671362101407674   F   F   F
  4.3487067042972676  0.8369090624035965 17.3671362101407674   F   F   F
  7.2478445071621120  0.8369090624035965 17.3671362101407674   F   F   F
 10.1469823100269565  0.8369090624035965 17.3671362101407674   F   F   F
 13.0461201128918045  0.8369090624035965 17.3671362101407674   F   F   F
 15.9452579157566472  0.8369090624035965 17.3671362101407674   F   F   F
 18.8443957186214917  0.8369090624035965 17.3671362101407674   F   F   F
 21.7435335214863379  0.8369090624035965 17.3671362101407674   F   F   F
  0.0000000000000000  3.3476360487563541 17.3671362101407674   F   F   F
  2.8991378028648449  3.3476360487563541 17.3671362101407674   F   F   F
  5.7982756057296898  3.3476360487563541 17.3671362101407674   F   F   F
  8.6974134085945352  3.3476360487563541 17.3671362101407674   F   F   F
 11.5965512114593796  3.3476360487563541 17.3671362101407674   F   F   F
 14.4956890143242241  3.3476360487563541 17.3671362101407674   F   F   F
 17.3948268171890703  3.3476360487563541 17.3671362101407674   F   F   F
 20.2939646200539130  3.3476360487563541 17.3671362101407674   F   F   F
  1.4495689014324225  5.8583630351091109 17.3671362101407674   F   F   F
  4.3487067042972676  5.8583630351091109 17.3671362101407674   F   F   F
  7.2478445071621120  5.8583630351091109 17.3671362101407674   F   F   F
 10.1469823100269565  5.8583630351091109 17.3671362101407674   F   F   F
 13.0461201128918045  5.8583630351091109 17.3671362101407674   F   F   F
 15.9452579157566472  5.8583630351091109 17.3671362101407674   F   F   F
 18.8443957186214917  5.8583630351091109 17.3671362101407674   F   F   F
 21.7435335214863379  5.8583630351091109 17.3671362101407674   F   F   F
  0.0000000000000000  8.3690900214618686 17.3671362101407674   F   F   F
  2.8991378028648449  8.3690900214618686 17.3671362101407674   F   F   F
  5.7982756057296898  8.3690900214618686 17.3671362101407674   F   F   F
  8.6974134085945352  8.3690900214618686 17.3671362101407674   F   F   F
 11.5965512114593796  8.3690900214618686 17.3671362101407674   F   F   F
 14.4956890143242241  8.3690900214618686 17.3671362101407674   F   F   F
 17.3948268171890703  8.3690900214618686 17.3671362101407674   F   F   F
 20.2939646200539130  8.3690900214618686 17.3671362101407674   F   F   F
  1.4495689014324225 10.8798170078146264 17.3671362101407674   F   F   F
  4.3487067042972676 10.8798170078146264 17.3671362101407674   F   F   F
  7.2478445071621120 10.8798170078146264 17.3671362101407674   F   F   F
 10.1469823100269565 10.8798170078146264 17.3671362101407674   F   F   F
 13.0461201128918045 10.8798170078146264 17.3671362101407674   F   F   F
 15.9452579157566472 10.8798170078146264 17.3671362101407674   F   F   F
 18.8443957186214917 10.8798170078146264 17.3671362101407674   F   F   F
 21.7435335214863379 10.8798170078146264 17.3671362101407674   F   F   F
  0.0000000000000000 13.3905439941673823 17.3671362101407674   F   F   F
  2.8991378028648449 13.3905439941673823 17.3671362101407674   F   F   F
  5.7982756057296898 13.3905439941673823 17.3671362101407674   F   F   F
  8.6974134085945352 13.3905439941673823 17.3671362101407674   F   F   F
 11.5965512114593796 13.3905439941673823 17.3671362101407674   F   F   F
 14.4956890143242241 13.3905439941673823 17.3671362101407674   F   F   F
 17.3948268171890703 13.3905439941673823 17.3671362101407674   F   F   F
 20.2939646200539130 13.3905439941673823 17.3671362101407674   F   F   F
  1.4495689014324225 15.9012709805201400 17.3671362101407674   F   F   F
  4.3487067042972676 15.9012709805201400 17.3671362101407674   F   F   F
  7.2478445071621120 15.9012709805201400 17.3671362101407674   F   F   F
 10.1469823100269565 15.9012709805201400 17.3671362101407674   F   F   F
 13.0461201128918045 15.9012709805201400 17.3671362101407674   F   F   F
 15.9452579157566472 15.9012709805201400 17.3671362101407674   F   F   F
 18.8443957186214917 15.9012709805201400 17.3671362101407674   F   F   F
 21.7435335214863379 15.9012709805201400 17.3671362101407674   F   F   F
  0.0000000000000000 18.4119979668728959 17.3671362101407674   F   F   F
  2.8991378028648449 18.4119979668728959 17.3671362101407674   F   F   F
  5.7982756057296898 18.4119979668728959 17.3671362101407674   F   F   F
  8.6974134085945352 18.4119979668728959 17.3671362101407674   F   F   F
 11.5965512114593796 18.4119979668728959 17.3671362101407674   F   F   F
 14.4956890143242241 18.4119979668728959 17.3671362101407674   F   F   F
 17.3948268171890703 18.4119979668728959 17.3671362101407674   F   F   F
 20.2939646200539130 18.4119979668728959 17.3671362101407674   F   F   F
  0.0010098696782387  1.6683760617545313 19.7151085311988155   T   T   T
  2.8960679013360822  1.6680655426260569 19.7151525912299519   T   T   T
  5.7918048916422284  1.6679631406030457 19.7124245518351806   T   T   T
  8.6941787642773605  1.6759784059920706 19.7142928518131733   T   T   T
 11.5984481548168539  1.6777703523418597 19.7164142511289313   T   T   T
 14.5020124155197543  1.6752408110979333 19.7146627780374146   T   T   T
 17.4018690061302550  1.6675672317163677 19.7126352629318120   T   T   T
 20.2986994549209072  1.6682228782653636 19.7140697193331604   T   T   T
  1.4460508026616559  4.1776990908505800 19.7140827400101450   T   T   T
  4.3412241852565572  4.1777497677354036 19.7139950399077470   T   T   T
  7.2353568938821882  4.1782279384688250 19.7072991331791734   T   T   T
 10.1391248046065598  4.1834309966132102 19.7071154743622294   T   T   T
 13.0562361826661277  4.1817612624821860 19.7062255288866659   T   T   T
 15.9589780517331690  4.1781761882107427 19.7051552992107908   T   T   T
 18.8526507372488439  4.1768871384982553 19.7138219235299808   T   T   T
 21.7471937479466746  4.1772903689935417 19.7154367375001627   T   T   T
 -0.0001214879006628  6.6876899332813098 19.7136484158526031   T   T   T
  2.8931339854127027  6.6873692025884806 19.7127607455511438   T   T   T
  5.7871982850005503  6.6842916405121242 19.7087741935556942   T   T   T
  8.6996435633813203  6.7015827004181219 19.7272477588024628   T   T   T
 11.5981161170528644  6.7029455735985017 19.7218708839626515   T   T   T
 14.4933177864894294  6.6977472782376335 19.7223300255792502   T   T   T
 17.4074951528288260  6.6836873146276048 19.7070556270538653   T   T   T
 20.3005057361670076  6.6871171467353179 19.7132076784552694   T   T   T
  1.4477224640353048  9.1973713358677358 19.7140019162581197   T   T   T
  4.3534046385471683  9.2004102914536237 19.7282826714714972   T   T   T
  7.2401848562434079  9.1987609942884259 19.7071815978283134   T   T   T
 10.1465774523370573  9.2112738128633023 19.7339176769759312   T   T   T
 13.0384902069575652  9.2116291661307894 19.7236727147240281   T   T   T
 15.9512449657125366  9.1967087911915684 19.7094929897180542   T   T   T
 18.8485143772195229  9.1985944287626484 19.7150496999395344   T   T   T
 21.7446453271043829  9.1984658228869520 19.7131431293195583   T   T   T
 -0.0036740502981821 11.7130347408273678 19.7129461908307491   T   T   T
  2.8876530990675655 11.7085463720535685 19.7138878643245263   T   T   T
  5.7793828885461522 11.7010003419556554 19.6895976787648976   T   T   T
  8.7121412655537398 11.7220056261035648 19.7287911831383695   T   T   T
 11.5910554179898604 11.6917842725780474 19.7880642445891617   T   T   T
 14.5040820028352258 11.7124127025599840 19.7022619725492412   T   T   T
 17.4026816210439961 11.7124492593152283 19.7129714333689670   T   T   T
 20.2968014985107423 11.7110187281216156 19.7140034781728595   T   T   T
  1.4466928332560203 14.2233393161571797 19.7151181445862171   T   T   T
  4.3422274188374841 14.2195806927091351 19.7103762768264161   T   T   T
  7.2531155913914205 14.2238181945905033 19.7161874363779859   T   T   T
 10.1485498589976384 14.2309689030944373 19.7102797945376480   T   T   T
 13.0519673122366520 14.2243655833204627 19.7008774848974220   T   T   T
 15.9506658187756791 14.2235582839141319 19.7125567815646896   T   T   T
 18.8490834618818184 14.2244605787256173 19.7137815687363336   T   T   T
 21.7451062917141229 14.2244202540547366 19.7138942285378711   T   T   T
  0.0007201673840688 16.7339776588193274 19.7144733539071950   T   T   T
  2.8989786857905946 16.7326007163203023 19.7157407505946871   T   T   T
  5.7925472413385890 16.7376591734462927 19.7079746118677051   T   T   T
  8.6955067844449641 16.7249699744761280 19.7280281458116775   T   T   T
 11.5998314317491538 16.7449171980163776 19.7037780281296193   T   T   T
 14.5034608284539743 16.7399496723474108 19.7101965007259423   T   T   T
 17.3980084783623461 16.7354010962358259 19.7140409197340496   T   T   T
 20.2954942720733236 16.7345905903483576 19.7139673808096454   T   T   T
  1.4496033970225319 19.2432085194583777 19.7157508926168994   T   T   T
  4.3461526425551495 19.2456929181894587 19.7143994453935107   T   T   T
  7.2481848998861915 19.2485560568377245 19.7105371273627838   T   T   T
 10.1454825218401812 19.2588295826561726 19.7081308877536507   T   T   T
 13.0498692418559425 19.2549934149621293 19.7128654918059460   T   T   T
 15.9494068109213423 19.2473241693309518 19.7144259491446263   T   T   T
 18.8483896094229273 19.2453462039709997 19.7136715223305394   T   T   T
 21.7456381458196475 19.2439095340419506 19.7144084331904068   T   T   T
 -0.0008072286688208 -0.0044018455569774 22.0779208614374376   T   T   T
  2.8938939579014322 -0.0038437397112005 22.0770051454876075   T   T   T
  5.7939468485438921 -0.0041226194963776 22.0760016690772751   T   T   T
  8.6916559393691575 -0.0009594209760408 22.0764944201687250   T   T   T
 11.6018740204585491  0.0041310968068196 22.0782772348982661   T   T   T
 14.5056475316319791 -0.0013127332051037 22.0790248737796873   T   T   T
 17.4032624866221290 -0.0014731257530609 22.0756287674319971   T   T   T
 20.3003185361613419 -0.0033648064038790 22.0745522110212811   T   T   T
  1.4458348124461609  2.5058473563191868 22.0765701190974788   T   T   T
  4.3402895669849899  2.4983022464459301 22.0756270412192563   T   T   T
  7.2370671922666121  2.4960454992220171 22.0775605712197915   T   T   T
 10.1403813732115449  2.4899535378153761 22.0834864293932007   T   T   T
 13.0599620231240969  2.4930105766055033 22.0833483321147632   T   T   T
 15.9589681068809028  2.5010232574106870 22.0751717644728309   T   T   T
 18.8544000442761686  2.5028414183434977 22.0752231520894178   T   T   T
 21.7474751632967340  2.5045220086382458 22.0779739028542217   T   T   T
 -0.0006378077390641  5.0130462317287838 22.0781347715759821   T   T   T
  2.8908720429493369  5.0123361762965342 22.0752530507887066   T   T   T
  5.7799794082269242  5.0010968526809298 22.0772053848919398   T   T   T
  8.6748351763882336  4.9849208316510909 22.0607298706374486   T   T   T
 11.6007068359455481  4.9646041944287598 22.0207274696753075   T   T   T
 14.5229022064624509  4.9923754979556909 22.0584805836347364   T   T   T
 17.4122115606833958  5.0083660599481004 22.0752768147588050   T   T   T
 20.3027679062598772  5.0130925145601415 22.0773276589529672   T   T   T
  1.4434651130937415  7.5241412539135002 22.0734020215797244   T   T   T
  4.3307439920453383  7.5209498280750777 22.0786038100061432   T   T   T
  7.1988206526282328  7.5021309094723900 22.0714157939250235   T   T   T
 10.0608694692896918  7.4921517664530883 22.0595845550103320   T   T   T
 13.1436200959278704  7.5059958538604734 22.0563431487666435   T   T   T
 15.9923329405754213  7.5218260653470326 22.0659592132971483   T   T   T
 18.8642412630990961  7.5246125128401440 22.0746703510095088   T   T   T
 21.7486776447396046  7.5258720970502324 22.0742513025307332   T   T   T
 -0.0027829242609936 10.0379161045312415 22.0729420511448353   T   T   T
  2.8863352073238939 10.0349528275735338 22.0764431687551124   T   T   T
  5.7736257704147951 10.0333262489687183 22.1216408225380938   T   T   T
  8.6242743866177261 10.0139763870717182 22.0687075106993298   T   T   T
 11.5985135389912024 10.0943853521373974 22.2040065400301891   T   T   T
 14.5512967385138392 10.0618456871612327 22.0475691481207470   T   T   T
 17.4212137415559916 10.0395328078843260 22.0751113831995340   T   T   T
 20.3050647425267030 10.0377117702370491 22.0740534398753780   T   T   T
  1.4311646413880015 12.5500863537078153 22.0772341561789602   T   T   T
  4.3009135708414759 12.5528457479952849 22.0745637355842170   T   T   T
  7.1333796223236448 12.5417609941781194 22.0015662394624236   T   T   T
 10.2260748409276427 12.6173998479787937 22.0900073893120528   T   T   T
 13.1147301891926453 12.5698810448726181 22.0612665636825476   T   T   T
 15.9802995060939548 12.5619333915709586 22.0766088438423687   T   T   T
 18.8601904322140932 12.5529560980862183 22.0728434000415881   T   T   T
 21.7441538106610750 12.5506814949056853 22.0747433789409513   T   T   T
 -0.0052352685611071 15.0640315509504141 22.0763857295122854   T   T   T
  2.8797380220567654 15.0667434191040392 22.0793008285272698   T   T   T
  5.7602803966513410 15.0770363098843418 22.0616459905373787   T   T   T
  8.6584900647486016 15.0620452420565858 22.0865843067340890   T   T   T
 11.6605172103495995 15.1007827305797271 22.0267211187753453   T   T   T
 14.5303503039008586 15.0773767796403728 22.0742642987276803   T   T   T
 17.4119402620832489 15.0683166809603311 22.0757316279743883   T   T   T
 20.3004450565234684 15.0636178628422375 22.0749158511217871   T   T   T
  1.4444739704393224 17.5744708144040445 22.0772021179140410   T   T   T
  4.3395060484571735 17.5781406198388623 22.0792082914909500   T   T   T
  7.2342971998797658 17.5791163553720260 22.0637513838570314   T   T   T
 10.1544566717883580 17.5960253516275280 22.0348053506686981   T   T   T
 13.0649209662190184 17.5916400879224177 22.0696234944112746   T   T   T
 15.9584274151090870 17.5799272489862695 22.0762927585401556   T   T   T
 18.8520017141307612 17.5754770999653687 22.0735302089760914   T   T   T
 21.7452822849162182 17.5745206561862517 22.0767554531897545   T   T   T
  8.6407301825806577 11.8138446147947906 24.1686722521065498   T   T   T
 10.3643186952432309  5.5439275115812254 25.3333087264769290   T   T   T
 11.5885828209219675  6.1757911069116194 25.0237237330823987   T   T   T
 12.7965071186864545  5.5092168755480930 25.3247148881590434   T   T   T
 12.7741335545821304  4.2423829454692186 25.9018300386834532   T   T   T
 11.5566470672243664  3.6214698794465363 26.1915293353276191   T   T   T
 10.3552491811616072  4.2771088724135531 25.9106570310365250   T   T   T
 11.6027757352840553  7.4140701918798477 24.3165882615646396   T   T   T
 11.6119354369757506  8.4552630530286716 23.6209002520438034   T   T   T
 11.2126289157374206 16.7409796320690987 25.2864152536170899   T   T   T
  9.9164909651093360 16.2202513624773701 25.0766747659934559   T   T   T
  8.8006692928114347 17.0629876992158813 25.2783649846263039   T   T   T
  8.9824634252417219 18.3902209864451081 25.6564493285472537   T   T   T
 10.2708829671483581 18.9013752581677927 25.8372343444758457   T   T   T
 11.3818020711517036 18.0725684256051657 25.6586834783097331   T   T   T
  9.7442443150143010 14.8994227940520805 24.5750361842793019   T   T   T
  9.6420082222344945 13.7559453677894723 24.0823115101746339   T   T   T
  9.4266816499953521  6.0550991287529143 25.0982191974253617   T   T   T
 13.7463805523879135  5.9940843820783263 25.0835329216657925   T   T   T
 13.7164035768184434  3.7315084892673460 26.1155396805655258   T   T   T
 11.5450625404915144  2.6228186488078369 26.6355852069638246   T   T   T
  9.4000260771153012  3.7939291951648015 26.1314323867466527   T   T   T
 12.0784550442293526 16.0909565277276663 25.1339003071182105   T   T   T
  7.7959563134838987 16.6617083674575568 25.1187823967462407   T   T   T
  8.1108147199903087 19.0354052539312057 25.7938860633309375   T   T   T
 10.4089445903234559 19.9507432037863275 26.1107927782838374   T   T   T
 12.3912538565708790 18.4691978971066568 25.7960164198097957   T   T   T
