# Supplementary material for: Universal inter-molecular radical transfer reactions on metal surfaces
Source: Nat Commun. 2024 Apr 8;15:3030. doi: 10.1038/s41467-024-47252-1 (PMC11001993; doi:10.1038/s41467-024-47252-1)
Supplement: Supplementary file 4 — Source Data [file 41467_2024_47252_MOESM4_ESM.zip › Source data/Figure_S13a/CONTCAR_Ag_diradical_IS]

Ag  C  H 
 1.0000000000000000
    23.1931024229187592    0.0000000000000000    0.0000000000000000
     0.0000000000000000   20.0858158908220581    0.0000000000000000
     0.0000000000000000    0.0000000000000000   37.1014083110324009
  Ag   C   H
 257  16  10
Selective dynamics
Cartesian
  0.0000000000000000  0.0000000000000000 14.9999999483760380   F   F   F
  2.8991378028648449  0.0000000000000000 14.9999999483760380   F   F   F
  5.7982756057296898  0.0000000000000000 14.9999999483760380   F   F   F
  8.6974134085945352  0.0000000000000000 14.9999999483760380   F   F   F
 11.5965512114593796  0.0000000000000000 14.9999999483760380   F   F   F
 14.4956890143242241  0.0000000000000000 14.9999999483760380   F   F   F
 17.3948268171890703  0.0000000000000000 14.9999999483760380   F   F   F
 20.2939646200539130  0.0000000000000000 14.9999999483760380   F   F   F
  1.4495689014324225  2.5107269863527573 14.9999999483760380   F   F   F
  4.3487067042972676  2.5107269863527573 14.9999999483760380   F   F   F
  7.2478445071621120  2.5107269863527573 14.9999999483760380   F   F   F
 10.1469823100269565  2.5107269863527573 14.9999999483760380   F   F   F
 13.0461201128918045  2.5107269863527573 14.9999999483760380   F   F   F
 15.9452579157566472  2.5107269863527573 14.9999999483760380   F   F   F
 18.8443957186214917  2.5107269863527573 14.9999999483760380   F   F   F
 21.7435335214863379  2.5107269863527573 14.9999999483760380   F   F   F
  0.0000000000000000  5.0214539727055145 14.9999999483760380   F   F   F
  2.8991378028648449  5.0214539727055145 14.9999999483760380   F   F   F
  5.7982756057296898  5.0214539727055145 14.9999999483760380   F   F   F
  8.6974134085945352  5.0214539727055145 14.9999999483760380   F   F   F
 11.5965512114593796  5.0214539727055145 14.9999999483760380   F   F   F
 14.4956890143242241  5.0214539727055145 14.9999999483760380   F   F   F
 17.3948268171890703  5.0214539727055145 14.9999999483760380   F   F   F
 20.2939646200539130  5.0214539727055145 14.9999999483760380   F   F   F
  1.4495689014324225  7.5321809590582713 14.9999999483760380   F   F   F
  4.3487067042972676  7.5321809590582713 14.9999999483760380   F   F   F
  7.2478445071621120  7.5321809590582713 14.9999999483760380   F   F   F
 10.1469823100269565  7.5321809590582713 14.9999999483760380   F   F   F
 13.0461201128918045  7.5321809590582713 14.9999999483760380   F   F   F
 15.9452579157566472  7.5321809590582713 14.9999999483760380   F   F   F
 18.8443957186214917  7.5321809590582713 14.9999999483760380   F   F   F
 21.7435335214863379  7.5321809590582713 14.9999999483760380   F   F   F
  0.0000000000000000 10.0429079454110290 14.9999999483760380   F   F   F
  2.8991378028648449 10.0429079454110290 14.9999999483760380   F   F   F
  5.7982756057296898 10.0429079454110290 14.9999999483760380   F   F   F
  8.6974134085945352 10.0429079454110290 14.9999999483760380   F   F   F
 11.5965512114593796 10.0429079454110290 14.9999999483760380   F   F   F
 14.4956890143242241 10.0429079454110290 14.9999999483760380   F   F   F
 17.3948268171890703 10.0429079454110290 14.9999999483760380   F   F   F
 20.2939646200539130 10.0429079454110290 14.9999999483760380   F   F   F
  1.4495689014324225 12.5536349317637868 14.9999999483760380   F   F   F
  4.3487067042972676 12.5536349317637868 14.9999999483760380   F   F   F
  7.2478445071621120 12.5536349317637868 14.9999999483760380   F   F   F
 10.1469823100269565 12.5536349317637868 14.9999999483760380   F   F   F
 13.0461201128918045 12.5536349317637868 14.9999999483760380   F   F   F
 15.9452579157566472 12.5536349317637868 14.9999999483760380   F   F   F
 18.8443957186214917 12.5536349317637868 14.9999999483760380   F   F   F
 21.7435335214863379 12.5536349317637868 14.9999999483760380   F   F   F
  0.0000000000000000 15.0643619181165427 14.9999999483760380   F   F   F
  2.8991378028648449 15.0643619181165427 14.9999999483760380   F   F   F
  5.7982756057296898 15.0643619181165427 14.9999999483760380   F   F   F
  8.6974134085945352 15.0643619181165427 14.9999999483760380   F   F   F
 11.5965512114593796 15.0643619181165427 14.9999999483760380   F   F   F
 14.4956890143242241 15.0643619181165427 14.9999999483760380   F   F   F
 17.3948268171890703 15.0643619181165427 14.9999999483760380   F   F   F
 20.2939646200539130 15.0643619181165427 14.9999999483760380   F   F   F
  1.4495689014324225 17.5750889044693004 14.9999999483760380   F   F   F
  4.3487067042972676 17.5750889044693004 14.9999999483760380   F   F   F
  7.2478445071621120 17.5750889044693004 14.9999999483760380   F   F   F
 10.1469823100269565 17.5750889044693004 14.9999999483760380   F   F   F
 13.0461201128918045 17.5750889044693004 14.9999999483760380   F   F   F
 15.9452579157566472 17.5750889044693004 14.9999999483760380   F   F   F
 18.8443957186214917 17.5750889044693004 14.9999999483760380   F   F   F
 21.7435335214863379 17.5750889044693004 14.9999999483760380   F   F   F
  1.4495689014324225  0.8369090624035965 17.3671362101407674   F   F   F
  4.3487067042972676  0.8369090624035965 17.3671362101407674   F   F   F
  7.2478445071621120  0.8369090624035965 17.3671362101407674   F   F   F
 10.1469823100269565  0.8369090624035965 17.3671362101407674   F   F   F
 13.0461201128918045  0.8369090624035965 17.3671362101407674   F   F   F
 15.9452579157566472  0.8369090624035965 17.3671362101407674   F   F   F
 18.8443957186214917  0.8369090624035965 17.3671362101407674   F   F   F
 21.7435335214863379  0.8369090624035965 17.3671362101407674   F   F   F
  0.0000000000000000  3.3476360487563541 17.3671362101407674   F   F   F
  2.8991378028648449  3.3476360487563541 17.3671362101407674   F   F   F
  5.7982756057296898  3.3476360487563541 17.3671362101407674   F   F   F
  8.6974134085945352  3.3476360487563541 17.3671362101407674   F   F   F
 11.5965512114593796  3.3476360487563541 17.3671362101407674   F   F   F
 14.4956890143242241  3.3476360487563541 17.3671362101407674   F   F   F
 17.3948268171890703  3.3476360487563541 17.3671362101407674   F   F   F
 20.2939646200539130  3.3476360487563541 17.3671362101407674   F   F   F
  1.4495689014324225  5.8583630351091109 17.3671362101407674   F   F   F
  4.3487067042972676  5.8583630351091109 17.3671362101407674   F   F   F
  7.2478445071621120  5.8583630351091109 17.3671362101407674   F   F   F
 10.1469823100269565  5.8583630351091109 17.3671362101407674   F   F   F
 13.0461201128918045  5.8583630351091109 17.3671362101407674   F   F   F
 15.9452579157566472  5.8583630351091109 17.3671362101407674   F   F   F
 18.8443957186214917  5.8583630351091109 17.3671362101407674   F   F   F
 21.7435335214863379  5.8583630351091109 17.3671362101407674   F   F   F
  0.0000000000000000  8.3690900214618686 17.3671362101407674   F   F   F
  2.8991378028648449  8.3690900214618686 17.3671362101407674   F   F   F
  5.7982756057296898  8.3690900214618686 17.3671362101407674   F   F   F
  8.6974134085945352  8.3690900214618686 17.3671362101407674   F   F   F
 11.5965512114593796  8.3690900214618686 17.3671362101407674   F   F   F
 14.4956890143242241  8.3690900214618686 17.3671362101407674   F   F   F
 17.3948268171890703  8.3690900214618686 17.3671362101407674   F   F   F
 20.2939646200539130  8.3690900214618686 17.3671362101407674   F   F   F
  1.4495689014324225 10.8798170078146264 17.3671362101407674   F   F   F
  4.3487067042972676 10.8798170078146264 17.3671362101407674   F   F   F
  7.2478445071621120 10.8798170078146264 17.3671362101407674   F   F   F
 10.1469823100269565 10.8798170078146264 17.3671362101407674   F   F   F
 13.0461201128918045 10.8798170078146264 17.3671362101407674   F   F   F
 15.9452579157566472 10.8798170078146264 17.3671362101407674   F   F   F
 18.8443957186214917 10.8798170078146264 17.3671362101407674   F   F   F
 21.7435335214863379 10.8798170078146264 17.3671362101407674   F   F   F
  0.0000000000000000 13.3905439941673823 17.3671362101407674   F   F   F
  2.8991378028648449 13.3905439941673823 17.3671362101407674   F   F   F
  5.7982756057296898 13.3905439941673823 17.3671362101407674   F   F   F
  8.6974134085945352 13.3905439941673823 17.3671362101407674   F   F   F
 11.5965512114593796 13.3905439941673823 17.3671362101407674   F   F   F
 14.4956890143242241 13.3905439941673823 17.3671362101407674   F   F   F
 17.3948268171890703 13.3905439941673823 17.3671362101407674   F   F   F
 20.2939646200539130 13.3905439941673823 17.3671362101407674   F   F   F
  1.4495689014324225 15.9012709805201400 17.3671362101407674   F   F   F
  4.3487067042972676 15.9012709805201400 17.3671362101407674   F   F   F
  7.2478445071621120 15.9012709805201400 17.3671362101407674   F   F   F
 10.1469823100269565 15.9012709805201400 17.3671362101407674   F   F   F
 13.0461201128918045 15.9012709805201400 17.3671362101407674   F   F   F
 15.9452579157566472 15.9012709805201400 17.3671362101407674   F   F   F
 18.8443957186214917 15.9012709805201400 17.3671362101407674   F   F   F
 21.7435335214863379 15.9012709805201400 17.3671362101407674   F   F   F
  0.0000000000000000 18.4119979668728959 17.3671362101407674   F   F   F
  2.8991378028648449 18.4119979668728959 17.3671362101407674   F   F   F
  5.7982756057296898 18.4119979668728959 17.3671362101407674   F   F   F
  8.6974134085945352 18.4119979668728959 17.3671362101407674   F   F   F
 11.5965512114593796 18.4119979668728959 17.3671362101407674   F   F   F
 14.4956890143242241 18.4119979668728959 17.3671362101407674   F   F   F
 17.3948268171890703 18.4119979668728959 17.3671362101407674   F   F   F
 20.2939646200539130 18.4119979668728959 17.3671362101407674   F   F   F
 -0.0015227561312917  1.6661351116471472 19.7144220264425201   T   T   T
  2.8939344487829297  1.6668213383097747 19.7149136451054083   T   T   T
  5.7896577949647980  1.6695844083607476 19.7122484936199278   T   T   T
  8.6921933296723086  1.6759267000727185 19.7146939784923418   T   T   T
 11.5950661295585338  1.6775178063864125 19.7177638093842162   T   T   T
 14.4989231527745215  1.6728975644930997 19.7139585911145048   T   T   T
 17.3996211759157546  1.6630261063607987 19.7121195143789762   T   T   T
 20.2966681011107397  1.6649691478645663 19.7132031337999685   T   T   T
  1.4434976809246449  4.1751897236873843 19.7145714026078238   T   T   T
  4.3395967277182326  4.1787367613855029 19.7144106054432804   T   T   T
  7.2318658976897225  4.1789540183880280 19.7068570282779270   T   T   T
 10.1355486896151152  4.1836956621103578 19.7081879343446822   T   T   T
 13.0558842351316606  4.1786496020843940 19.7061948391699922   T   T   T
 15.9578973292961965  4.1733042333006320 19.7051883128081116   T   T   T
 18.8518852059514259  4.1741639611788734 19.7131624894078392   T   T   T
 21.7451389169728060  4.1746502713686811 19.7151554944583793   T   T   T
 -0.0034259370778948  6.6846651155990866 19.7137003812407414   T   T   T
  2.8868390845501826  6.6840973968142086 19.7109352967428038   T   T   T
  5.7846701044010516  6.6858627601840945 19.7136261781098021   T   T   T
  8.6937927145825533  6.6997896525194083 19.7295990819870362   T   T   T
 11.5985236549508279  6.6975499174612567 19.7189969158660041   T   T   T
 14.4953485362120880  6.6933193167817659 19.7200868097242044   T   T   T
 17.4065289551120763  6.6801464662515437 19.7065160983484056   T   T   T
 20.2986052941323720  6.6847518252157743 19.7128573156456959   T   T   T
  1.4423764331877729  9.1966568699979714 19.7123119049628457   T   T   T
  4.3448305264351150  9.1991644994347279 19.7169267219402826   T   T   T
  7.2381248897813499  9.1958453964528317 19.6939115739355159   T   T   T
 10.1493376836973912  9.2036452600229346 19.7242596879447269   T   T   T
 13.0419800843882374  9.2063115436531113 19.7189259324692081   T   T   T
 15.9513743909891588  9.1955803033052064 19.7079894035312861   T   T   T
 18.8475169961415858  9.1957410085355438 19.7144582279126048   T   T   T
 21.7424027960221515  9.1968580258905206 19.7129323591639931   T   T   T
 -0.0002635113479441 11.7111602772794789 19.7139464862940059   T   T   T
  2.8964411977747222 11.7082048820703282 19.7209063283420960   T   T   T
  5.7928455128172951 11.7083706454161138 19.6964192894482508   T   T   T
  8.7135760580545067 11.7284509821196767 19.7382366475315507   T   T   T
 11.5698376475352980 11.6906993686069356 19.8184787848847073   T   T   T
 14.4908851271648746 11.7116250615444049 19.7037976746558599   T   T   T
 17.3983680384597150 11.7086936421337828 19.7134006147329686   T   T   T
 20.2964301538728726 11.7085905177078828 19.7134024232382430   T   T   T
  1.4454292896523280 14.2210068292751792 19.7142960005182566   T   T   T
  4.3399287213164541 14.2158098771079668 19.7140495149897959   T   T   T
  7.2470615210909992 14.2143030138206807 19.7232843381375069   T   T   T
 10.1471885466229335 14.2171606373264598 19.7223202090357397   T   T   T
 13.0408110752422566 14.2196915361705187 19.7102968712903248   T   T   T
 15.9515994588213115 14.2182545940139580 19.7069737814273367   T   T   T
 18.8486186825609998 14.2219679193698365 19.7123001846335271   T   T   T
 21.7435049071837305 14.2220326272130748 19.7133176787013937   T   T   T
 -0.0006412269445427 16.7326407104408048 19.7140133169952421   T   T   T
  2.8979948294651381 16.7297662382849701 19.7156354845299440   T   T   T
  5.7905444227247500 16.7356407608623705 19.7062121915072375   T   T   T
  8.6945705858687834 16.7273731470835010 19.7149096652760214   T   T   T
 11.5946894611829592 16.7246948420408899 19.7183822329048937   T   T   T
 14.5009166938948297 16.7367265539787802 19.7078464764018264   T   T   T
 17.3949350987338782 16.7327398370888858 19.7138280272280682   T   T   T
 20.2938111383674702 16.7330396043071019 19.7135754677489849   T   T   T
  1.4477656625750028 19.2414249675268749 19.7155209869871939   T   T   T
  4.3446882020570508 19.2442206314211255 19.7144290048913824   T   T   T
  7.2449447570031289 19.2517043709121118 19.7081208280670666   T   T   T
 10.1460132602956890 19.2582257291224224 19.7056808007731519   T   T   T
 13.0449621994484470 19.2523655518573733 19.7108195862727875   T   T   T
 15.9444295726053795 19.2444500133482670 19.7148546192006364   T   T   T
 18.8451565143380186 19.2425517787361962 19.7133771031092380   T   T   T
 21.7435508696740243 19.2418618659750642 19.7138253706365667   T   T   T
 -0.0039754423412928 -0.0067679468374734 22.0778734267427907   T   T   T
  2.8887431640449566 -0.0046947040678170 22.0769684810675422   T   T   T
  5.7862571804852863 -0.0015928097081564 22.0751032259501869   T   T   T
  8.6840728500091249  0.0042615097612125 22.0795711351600765   T   T   T
 11.6018630676735075  0.0044780073522366 22.0824078299692701   T   T   T
 14.5050025643714537 -0.0036700248956089 22.0784607229731051   T   T   T
 17.4016298377873504 -0.0045150975891197 22.0752434978386525   T   T   T
 20.2975689439970459 -0.0060582447541684 22.0744088385371811   T   T   T
  1.4409052974941186  2.5026994689996900 22.0770127278093860   T   T   T
  4.3354382120969834  2.5000309558875884 22.0752001978169368   T   T   T
  7.2314649648950358  2.4987274630639469 22.0771875137629081   T   T   T
 10.1358328227962105  2.4896198142330856 22.0840217235727607   T   T   T
 13.0583045939810631  2.4895363526680288 22.0840848750316425   T   T   T
 15.9573642613450506  2.4953858194023226 22.0756526865149674   T   T   T
 18.8519445327804966  2.4991699712112561 22.0744530995675419   T   T   T
 21.7436475707893671  2.5017485531893238 22.0778185216684015   T   T   T
 -0.0056594751462261  5.0106870638742356 22.0795357657460798   T   T   T
  2.8836788199956507  5.0066059893732353 22.0776102789223998   T   T   T
  5.7785847720929358  5.0049755593515437 22.0798121822536935   T   T   T
  8.6666317115834097  4.9829105129376901 22.0633238876441276   T   T   T
 11.5992383323879782  4.9575267929617297 22.0192958599865953   T   T   T
 14.5234371470827206  4.9858330593632640 22.0580805324061302   T   T   T
 17.4115171480562374  5.0047113537176822 22.0748206233581676   T   T   T
 20.2999176468449356  5.0102308844498769 22.0773881147821065   T   T   T
  1.4335294219591297  7.5205506107147890 22.0736231333254835   T   T   T
  4.3153002532120093  7.5075446140883120 22.0745803179576860   T   T   T
  7.1978777796617317  7.5197722442391575 22.0828476585390590   T   T   T
 10.0592016914671003  7.4773034748936178 22.0542418577226940   T   T   T
 13.1456937081018861  7.4938217853022406 22.0535515607990718   T   T   T
 15.9928738388962675  7.5160618250784186 22.0650746618401676   T   T   T
 18.8621176203196903  7.5212236829866699 22.0744546357020752   T   T   T
 21.7438859708947945  7.5238864380916146 22.0747652900986822   T   T   T
 -0.0099526566602099 10.0375648146198717 22.0751822783780689   T   T   T
  2.8674865385301991 10.0303087552714452 22.0762825481182148   T   T   T
  5.7335546652900327 10.0079863593366980 22.0600611144264001   T   T   T
  8.6792821704104348 10.0251034125984386 22.0246232340410906   T   T   T
 11.6142912595995398 10.0672372126446543 22.1930465191081367   T   T   T
 14.5550191237571767 10.0499786562978919 22.0474982100436314   T   T   T
 17.4205844133016186 10.0358710333379548 22.0752619646157946   T   T   T
 20.3020416270472914 10.0367419219036194 22.0734449234187515   T   T   T
  1.4364345388586153 12.5488578182070416 22.0776650435317947   T   T   T
  4.3212489789140802 12.5454596264617422 22.0886468068755661   T   T   T
  7.1833343315633940 12.5636731675039073 22.0603469985035190   T   T   T
 10.1290244309773652 12.5245898554481467 22.2230323508694845   T   T   T
 13.1076195703966309 12.5429620838387788 22.0666612785904981   T   T   T
 15.9755750411123820 12.5557441262346909 22.0746919389967253   T   T   T
 18.8577561314706266 12.5501823303842954 22.0711760809979403   T   T   T
 21.7438846793533642 12.5486532513690534 22.0736050248272484   T   T   T
 -0.0052471347473092 15.0612656164445919 22.0742170240858258   T   T   T
  2.8806140907137023 15.0601940704281034 22.0800822110691932   T   T   T
  5.7546774865123291 15.0783213145201991 22.0647771041679945   T   T   T
  8.6198431345756870 15.0861344847498380 22.0559692454195506   T   T   T
 11.6764679930945174 15.0768653603045841 22.0521227604842132   T   T   T
 14.5367619472362719 15.0700141035424657 22.0612364169807407   T   T   T
 17.4123449264333239 15.0640724632964780 22.0728674021983657   T   T   T
 20.3001156040176411 15.0607209215062365 22.0738358020620389   T   T   T
  1.4419280719309793 17.5714137021513146 22.0755683693235838   T   T   T
  4.3315972581239377 17.5773074463879695 22.0776098880765090   T   T   T
  7.2233888433153099 17.5912708323977576 22.0570191404165392   T   T   T
 10.1441563972058333 17.6202871417997784 22.0283533249604204   T   T   T
 13.0652794652266273 17.5900379373067430 22.0591113492208564   T   T   T
 15.9580997256123300 17.5770358995495251 22.0766543403605660   T   T   T
 18.8508980919097233 17.5718603674335760 22.0723379227220207   T   T   T
 21.7438279147400380 17.5715268189695770 22.0762526989140433   T   T   T
  7.2204846459296173 10.8351115618477785 24.1900887250735117   T   T   T
 10.3430679138555810  5.5210512932373632 25.3315784054375861   T   T   T
 11.5676279240461142  6.1509004065664996 25.0189708092630987   T   T   T
 12.7748020419020456  5.4826878677977442 25.3198273875003466   T   T   T
 12.7513450533655490  4.2167429819879860 25.8991027903395263   T   T   T
 11.5335562743658677  3.5977133634074496 26.1909643805400094   T   T   T
 10.3328964708900877  4.2549671305343910 25.9107742735621898   T   T   T
 11.5839761492446360  7.3889240606872111 24.3107284909075609   T   T   T
 11.6025804641177199  8.4296224019419039 23.6144929767521674   T   T   T
 11.4121370868914056 17.0602359252851699 25.3701121610426128   T   T   T
 10.1870035906534628 16.4329702042159695 25.0557343664075987   T   T   T
  8.9799776020603108 17.1054899226408779 25.3460263091289981   T   T   T
  9.0043163037683609 18.3749679178811576 25.9168062840922566   T   T   T
 10.2226891105856659 18.9919338628152978 26.2112435189655493   T   T   T
 11.4229818081158996 18.3295643778695592 25.9416178563238660   T   T   T
 10.1692611699999684 15.1944094725181955 24.3520548661533986   T   T   T
 10.1515767556935099 14.1594456279243648 23.6496383330617732   T   T   T
  9.4056743279611119  6.0334806164113566 25.0986284441196013   T   T   T
 13.7254475800874225  5.9657055378951673 25.0777760364270783   T   T   T
 13.6931488028868387  3.7051951770910114 26.1129749370050668   T   T   T
 11.5205799696965503  2.5989306301647361 26.6349838167329160   T   T   T
  9.3771228239501809  3.7736080612860294 26.1336219246543173   T   T   T
 12.3484348009772642 16.5427759649000201 25.1443658152887757   T   T   T
  8.0297605094638058 16.6227845564667547 25.1009017751809331   T   T   T
  8.0628614228190099 18.8907947596510901 26.1218284442386022   T   T   T
 10.2356026531414113 19.9931817752518235 26.6493847595413094   T   T   T
 12.3787411050489702 18.8095757484507082 26.1673698001789994   T   T   T
