# Supplementary material for: Universal inter-molecular radical transfer reactions on metal surfaces
Source: Nat Commun. 2024 Apr 8;15:3030. doi: 10.1038/s41467-024-47252-1 (PMC11001993; doi:10.1038/s41467-024-47252-1)
Supplement: Supplementary file 4 — Source Data [file 41467_2024_47252_MOESM4_ESM.zip › Source data/Figure_S13a/CONTCAR_Ag_diradical_TS1]

Ag  C  H 
 1.0000000000000000
    23.1931024229187592    0.0000000000000000    0.0000000000000000
     0.0000000000000000   20.0858158908220581    0.0000000000000000
     0.0000000000000000    0.0000000000000000   37.1014083110324009
  Ag   C   H
 257  16  10
Selective dynamics
Cartesian
  0.0000000000000000  0.0000000000000000 14.9999999483760380   F   F   F
  2.8991378028648449  0.0000000000000000 14.9999999483760380   F   F   F
  5.7982756057296898  0.0000000000000000 14.9999999483760380   F   F   F
  8.6974134085945369  0.0000000000000000 14.9999999483760380   F   F   F
 11.5965512114593796  0.0000000000000000 14.9999999483760380   F   F   F
 14.4956890143242241  0.0000000000000000 14.9999999483760380   F   F   F
 17.3948268171890703  0.0000000000000000 14.9999999483760380   F   F   F
 20.2939646200539130  0.0000000000000000 14.9999999483760380   F   F   F
  1.4495689014324225  2.5107269863527573 14.9999999483760380   F   F   F
  4.3487067042972676  2.5107269863527573 14.9999999483760380   F   F   F
  7.2478445071621120  2.5107269863527573 14.9999999483760380   F   F   F
 10.1469823100269565  2.5107269863527573 14.9999999483760380   F   F   F
 13.0461201128918045  2.5107269863527573 14.9999999483760380   F   F   F
 15.9452579157566472  2.5107269863527573 14.9999999483760380   F   F   F
 18.8443957186214917  2.5107269863527573 14.9999999483760380   F   F   F
 21.7435335214863379  2.5107269863527573 14.9999999483760380   F   F   F
  0.0000000000000000  5.0214539727055145 14.9999999483760380   F   F   F
  2.8991378028648449  5.0214539727055145 14.9999999483760380   F   F   F
  5.7982756057296898  5.0214539727055145 14.9999999483760380   F   F   F
  8.6974134085945369  5.0214539727055145 14.9999999483760380   F   F   F
 11.5965512114593796  5.0214539727055145 14.9999999483760380   F   F   F
 14.4956890143242241  5.0214539727055145 14.9999999483760380   F   F   F
 17.3948268171890703  5.0214539727055145 14.9999999483760380   F   F   F
 20.2939646200539130  5.0214539727055145 14.9999999483760380   F   F   F
  1.4495689014324225  7.5321809590582713 14.9999999483760380   F   F   F
  4.3487067042972676  7.5321809590582713 14.9999999483760380   F   F   F
  7.2478445071621120  7.5321809590582713 14.9999999483760380   F   F   F
 10.1469823100269565  7.5321809590582713 14.9999999483760380   F   F   F
 13.0461201128918045  7.5321809590582713 14.9999999483760380   F   F   F
 15.9452579157566472  7.5321809590582713 14.9999999483760380   F   F   F
 18.8443957186214917  7.5321809590582713 14.9999999483760380   F   F   F
 21.7435335214863379  7.5321809590582713 14.9999999483760380   F   F   F
  0.0000000000000000 10.0429079454110290 14.9999999483760380   F   F   F
  2.8991378028648449 10.0429079454110290 14.9999999483760380   F   F   F
  5.7982756057296898 10.0429079454110290 14.9999999483760380   F   F   F
  8.6974134085945369 10.0429079454110290 14.9999999483760380   F   F   F
 11.5965512114593796 10.0429079454110290 14.9999999483760380   F   F   F
 14.4956890143242241 10.0429079454110290 14.9999999483760380   F   F   F
 17.3948268171890703 10.0429079454110290 14.9999999483760380   F   F   F
 20.2939646200539130 10.0429079454110290 14.9999999483760380   F   F   F
  1.4495689014324225 12.5536349317637868 14.9999999483760380   F   F   F
  4.3487067042972676 12.5536349317637868 14.9999999483760380   F   F   F
  7.2478445071621120 12.5536349317637868 14.9999999483760380   F   F   F
 10.1469823100269565 12.5536349317637868 14.9999999483760380   F   F   F
 13.0461201128918045 12.5536349317637868 14.9999999483760380   F   F   F
 15.9452579157566472 12.5536349317637868 14.9999999483760380   F   F   F
 18.8443957186214917 12.5536349317637868 14.9999999483760380   F   F   F
 21.7435335214863379 12.5536349317637868 14.9999999483760380   F   F   F
  0.0000000000000000 15.0643619181165427 14.9999999483760380   F   F   F
  2.8991378028648449 15.0643619181165427 14.9999999483760380   F   F   F
  5.7982756057296898 15.0643619181165427 14.9999999483760380   F   F   F
  8.6974134085945369 15.0643619181165427 14.9999999483760380   F   F   F
 11.5965512114593796 15.0643619181165427 14.9999999483760380   F   F   F
 14.4956890143242241 15.0643619181165427 14.9999999483760380   F   F   F
 17.3948268171890703 15.0643619181165427 14.9999999483760380   F   F   F
 20.2939646200539130 15.0643619181165427 14.9999999483760380   F   F   F
  1.4495689014324225 17.5750889044693004 14.9999999483760380   F   F   F
  4.3487067042972676 17.5750889044693004 14.9999999483760380   F   F   F
  7.2478445071621120 17.5750889044693004 14.9999999483760380   F   F   F
 10.1469823100269565 17.5750889044693004 14.9999999483760380   F   F   F
 13.0461201128918045 17.5750889044693004 14.9999999483760380   F   F   F
 15.9452579157566472 17.5750889044693004 14.9999999483760380   F   F   F
 18.8443957186214917 17.5750889044693004 14.9999999483760380   F   F   F
 21.7435335214863379 17.5750889044693004 14.9999999483760380   F   F   F
  1.4495689014324225  0.8369090624035965 17.3671362101407674   F   F   F
  4.3487067042972676  0.8369090624035965 17.3671362101407674   F   F   F
  7.2478445071621120  0.8369090624035965 17.3671362101407674   F   F   F
 10.1469823100269565  0.8369090624035965 17.3671362101407674   F   F   F
 13.0461201128918045  0.8369090624035965 17.3671362101407674   F   F   F
 15.9452579157566472  0.8369090624035965 17.3671362101407674   F   F   F
 18.8443957186214917  0.8369090624035965 17.3671362101407674   F   F   F
 21.7435335214863379  0.8369090624035965 17.3671362101407674   F   F   F
  0.0000000000000000  3.3476360487563541 17.3671362101407674   F   F   F
  2.8991378028648449  3.3476360487563541 17.3671362101407674   F   F   F
  5.7982756057296898  3.3476360487563541 17.3671362101407674   F   F   F
  8.6974134085945369  3.3476360487563541 17.3671362101407674   F   F   F
 11.5965512114593796  3.3476360487563541 17.3671362101407674   F   F   F
 14.4956890143242241  3.3476360487563541 17.3671362101407674   F   F   F
 17.3948268171890703  3.3476360487563541 17.3671362101407674   F   F   F
 20.2939646200539130  3.3476360487563541 17.3671362101407674   F   F   F
  1.4495689014324225  5.8583630351091109 17.3671362101407674   F   F   F
  4.3487067042972676  5.8583630351091109 17.3671362101407674   F   F   F
  7.2478445071621120  5.8583630351091109 17.3671362101407674   F   F   F
 10.1469823100269565  5.8583630351091109 17.3671362101407674   F   F   F
 13.0461201128918045  5.8583630351091109 17.3671362101407674   F   F   F
 15.9452579157566472  5.8583630351091109 17.3671362101407674   F   F   F
 18.8443957186214917  5.8583630351091109 17.3671362101407674   F   F   F
 21.7435335214863379  5.8583630351091109 17.3671362101407674   F   F   F
  0.0000000000000000  8.3690900214618686 17.3671362101407674   F   F   F
  2.8991378028648449  8.3690900214618686 17.3671362101407674   F   F   F
  5.7982756057296898  8.3690900214618686 17.3671362101407674   F   F   F
  8.6974134085945369  8.3690900214618686 17.3671362101407674   F   F   F
 11.5965512114593796  8.3690900214618686 17.3671362101407674   F   F   F
 14.4956890143242241  8.3690900214618686 17.3671362101407674   F   F   F
 17.3948268171890703  8.3690900214618686 17.3671362101407674   F   F   F
 20.2939646200539130  8.3690900214618686 17.3671362101407674   F   F   F
  1.4495689014324225 10.8798170078146264 17.3671362101407674   F   F   F
  4.3487067042972676 10.8798170078146264 17.3671362101407674   F   F   F
  7.2478445071621120 10.8798170078146264 17.3671362101407674   F   F   F
 10.1469823100269565 10.8798170078146264 17.3671362101407674   F   F   F
 13.0461201128918045 10.8798170078146264 17.3671362101407674   F   F   F
 15.9452579157566472 10.8798170078146264 17.3671362101407674   F   F   F
 18.8443957186214917 10.8798170078146264 17.3671362101407674   F   F   F
 21.7435335214863379 10.8798170078146264 17.3671362101407674   F   F   F
  0.0000000000000000 13.3905439941673823 17.3671362101407674   F   F   F
  2.8991378028648449 13.3905439941673823 17.3671362101407674   F   F   F
  5.7982756057296898 13.3905439941673823 17.3671362101407674   F   F   F
  8.6974134085945369 13.3905439941673823 17.3671362101407674   F   F   F
 11.5965512114593796 13.3905439941673823 17.3671362101407674   F   F   F
 14.4956890143242241 13.3905439941673823 17.3671362101407674   F   F   F
 17.3948268171890703 13.3905439941673823 17.3671362101407674   F   F   F
 20.2939646200539130 13.3905439941673823 17.3671362101407674   F   F   F
  1.4495689014324225 15.9012709805201400 17.3671362101407674   F   F   F
  4.3487067042972676 15.9012709805201400 17.3671362101407674   F   F   F
  7.2478445071621120 15.9012709805201400 17.3671362101407674   F   F   F
 10.1469823100269565 15.9012709805201400 17.3671362101407674   F   F   F
 13.0461201128918045 15.9012709805201400 17.3671362101407674   F   F   F
 15.9452579157566472 15.9012709805201400 17.3671362101407674   F   F   F
 18.8443957186214917 15.9012709805201400 17.3671362101407674   F   F   F
 21.7435335214863379 15.9012709805201400 17.3671362101407674   F   F   F
  0.0000000000000000 18.4119979668728959 17.3671362101407674   F   F   F
  2.8991378028648449 18.4119979668728959 17.3671362101407674   F   F   F
  5.7982756057296898 18.4119979668728959 17.3671362101407674   F   F   F
  8.6974134085945369 18.4119979668728959 17.3671362101407674   F   F   F
 11.5965512114593796 18.4119979668728959 17.3671362101407674   F   F   F
 14.4956890143242241 18.4119979668728959 17.3671362101407674   F   F   F
 17.3948268171890703 18.4119979668728959 17.3671362101407674   F   F   F
 20.2939646200539130 18.4119979668728959 17.3671362101407674   F   F   F
 -0.0009674969471500  1.6724819489208771 19.7122726110412820   T   T   T
  2.8951090277454190  1.6720168727742697 19.7139199365537472   T   T   T
  5.7915130296626600  1.6746203582980110 19.7126817012907090   T   T   T
  8.6942746716942683  1.6803600644345322 19.7147879278758964   T   T   T
 11.5971556322247054  1.6785046776313910 19.7169061938840500   T   T   T
 14.4994554050661666  1.6733491954361097 19.7144659467852748   T   T   T
 17.4000754672851237  1.6678461583448356 19.7129780760943518   T   T   T
 20.2962448470538632  1.6703936192550888 19.7123771246276611   T   T   T
  1.4467206768937901  4.1826108492817315 19.7132017599954779   T   T   T
  4.3394152555415992  4.1806612651420130 19.7134783869995935   T   T   T
  7.2345778637614391  4.1820695460719923 19.7070679309819496   T   T   T
 10.1394415130336544  4.1851327736518487 19.7075500235531109   T   T   T
 13.0587165219374377  4.1806816470603883 19.7059662682825127   T   T   T
 15.9604846139704168  4.1769827604302163 19.7052323804073879   T   T   T
 18.8530439003364165  4.1785375279714900 19.7130396517503179   T   T   T
 21.7463372229386742  4.1810572455552109 19.7131876648658739   T   T   T
  0.0004306161366645  6.6931399279778088 19.7130049193156864   T   T   T
  2.8933234599359872  6.6954161328844588 19.7135160639328326   T   T   T
  5.7810933105650326  6.6837476592785148 19.7049497343599498   T   T   T
  8.6984258057186477  6.7000284248983473 19.7232666469168549   T   T   T
 11.6032057211604673  6.6984987477553455 19.7174578751275256   T   T   T
 14.4985399533475228  6.6977707213052229 19.7188460432239765   T   T   T
 17.4095206813567458  6.6863284313373335 19.7057701046613651   T   T   T
 20.3015503288171573  6.6914854849211149 19.7118054895469079   T   T   T
  1.4481224894846112  9.2031214526625451 19.7139233937076526   T   T   T
  4.3516587654076000  9.2075177438940692 19.7307592033429060   T   T   T
  7.2307512113380170  9.1969651501028498 19.6973181156716883   T   T   T
 10.1507434536143766  9.2015806719807163 19.7162784488347214   T   T   T
 13.0419945801080424  9.2112391845891590 19.7185644291326483   T   T   T
 15.9515972334544855  9.2001704673757434 19.7083352251803028   T   T   T
 18.8478708218805551  9.2017950312348447 19.7130783141386523   T   T   T
 21.7442854110782910  9.2031290983849381 19.7121924042144698   T   T   T
 -0.0061034823301522 11.7150920267058130 19.7122009574559200   T   T   T
  2.8851531498459799 11.7127544933047059 19.7126640202423431   T   T   T
  5.7797875573996844 11.7044738121119885 19.6947898728590367   T   T   T
  8.7059485477360692 11.7252671495814997 19.7209856849968048   T   T   T
 11.5701399296827478 11.6892936819316926 19.8041795147666164   T   T   T
 14.4926016235919235 11.7157279509591650 19.7014226809141171   T   T   T
 17.3963089274909066 11.7145776431874769 19.7123073252295917   T   T   T
 20.2926324673192262 11.7148298839585241 19.7124739556323689   T   T   T
  1.4414210152263089 14.2267068805970069 19.7133212915366904   T   T   T
  4.3345685062419674 14.2233426115567081 19.7083545285922241   T   T   T
  7.2399008572861314 14.2244656406426362 19.7078242895108602   T   T   T
 10.1386469884487429 14.2124145762456831 19.7200840142939064   T   T   T
 13.0351782391784266 14.2237490910063080 19.7110009615333084   T   T   T
 15.9454258447574038 14.2245491831018747 19.7079109729376825   T   T   T
 18.8432356604913274 14.2267637411810117 19.7123919825389891   T   T   T
 21.7393702124493302 14.2270882581167548 19.7125006818343742   T   T   T
 -0.0034777308075638 16.7384503932690336 19.7130165519536682   T   T   T
  2.8951920586775870 16.7380358182748559 19.7149016523515002   T   T   T
  5.7874989158306187 16.7450211874555670 19.7060708908934181   T   T   T
  8.6917214213953855 16.7329086767029160 19.7138276423363159   T   T   T
 11.5901402940149794 16.7239394513502653 19.7207112258078432   T   T   T
 14.4963839508540513 16.7410661575892625 19.7084766354608831   T   T   T
 17.3918995368379967 16.7377188732786841 19.7140680186750288   T   T   T
 20.2911126263649031 16.7379115342486671 19.7130698463463219   T   T   T
  1.4465647932572727 19.2476609344320160 19.7135783130975710   T   T   T
  4.3448633119344660 19.2516439855245096 19.7135972701371003   T   T   T
  7.2455844691732105 19.2583162884795982 19.7079115988664562   T   T   T
 10.1452835076830468 19.2605042864343829 19.7045613686719996   T   T   T
 13.0433307712204876 19.2514211095241166 19.7120553240280323   T   T   T
 15.9437793636913039 19.2479319373716713 19.7147326636301621   T   T   T
 18.8442199378146320 19.2464388781306646 19.7128039412803702   T   T   T
 21.7423294790874202 19.2478439603088489 19.7124095641258883   T   T   T
 -0.0069726263838205  0.0032875940171751 22.0727679325294872   T   T   T
  2.8862573296042746  0.0045656708339016 22.0744147100278383   T   T   T
  5.7843469163671530  0.0059489023571377 22.0752128559854981   T   T   T
  8.6847604822749993  0.0085217462754213 22.0775588125254743   T   T   T
 11.6007382625203164  0.0051356483971891 22.0803951742998308   T   T   T
 14.4990205867466315 -0.0082346057870198 22.0767151065651319   T   T   T
 17.3983648230043890 -0.0017188513086869 22.0739833552100784   T   T   T
 20.2939204834499058  0.0003711577845878 22.0724641852205359   T   T   T
  1.4424386656189578  2.5132415813551710 22.0728042893480776   T   T   T
  4.3358602718314607  2.5068257415722952 22.0748525572030907   T   T   T
  7.2330333878353930  2.5015015155847156 22.0778357876689455   T   T   T
 10.1401410490466315  2.4912389302620981 22.0838165294098303   T   T   T
 13.0595950345587415  2.4910926969602070 22.0825317299929225   T   T   T
 15.9570970651974875  2.4980575685588358 22.0738610157209294   T   T   T
 18.8517410331518711  2.5054686798097281 22.0740226622589901   T   T   T
 21.7433381208406544  2.5100608954495138 22.0730924975732989   T   T   T
 -0.0011874937390871  5.0211884172474877 22.0741715481575973   T   T   T
  2.8893534078390775  5.0210871755165227 22.0733043948017418   T   T   T
  5.7785262126604939  5.0060094009958203 22.0760407877374050   T   T   T
  8.6729323415980542  4.9806195295000633 22.0605781661701350   T   T   T
 11.6041547380967263  4.9598327382975187 22.0197214521651894   T   T   T
 14.5260748863459419  4.9899032513307287 22.0559853423855863   T   T   T
 17.4135044479274654  5.0103861176797926 22.0732448939203536   T   T   T
 20.3028982522402401  5.0176394617755404 22.0730233501186142   T   T   T
  1.4445122764167606  7.5323080451091551 22.0739204128738074   T   T   T
  4.3320008360079303  7.5293769109012381 22.0783847514443892   T   T   T
  7.1985342223574840  7.5021006797876675 22.0599930841849101   T   T   T
 10.0651860986875992  7.4733848823017581 22.0507618802923737   T   T   T
 13.1517666242991353  7.4992582545249356 22.0500338978292874   T   T   T
 15.9985613863596541  7.5226620823384094 22.0628654313193415   T   T   T
 18.8662772678125137  7.5275337951178356 22.0722103366296629   T   T   T
 21.7496259675288037  7.5316400831043957 22.0724212442007897   T   T   T
 -0.0024117817907087 10.0437977766150155 22.0723390169677600   T   T   T
  2.8878209654049312 10.0431615182990992 22.0769310827877412   T   T   T
  5.7832044102567055 10.0436217776494701 22.1246312476909424   T   T   T
  8.6499445271325897  9.9909704107148567 22.0036405801749027   T   T   T
 11.6078496182123541 10.0673591413466088 22.1907793649917338   T   T   T
 14.5547588347537928 10.0566336986854399 22.0442648156806555   T   T   T
 17.4230494602668848 10.0433177359059158 22.0729591024187251   T   T   T
 20.3049822586979190 10.0435272939116711 22.0712707627422162   T   T   T
  1.4271696575080530 12.5565969731842824 22.0742516633707311   T   T   T
  4.2968647945479290 12.5601840540025425 22.0711110821751362   T   T   T
  7.1352659099138345 12.5658657531091560 22.0121145843573700   T   T   T
 10.1343397948728811 12.5088583748420081 22.1838884845576523   T   T   T
 13.1023735766061744 12.5451475448928846 22.0572391426767638   T   T   T
 15.9725186136781971 12.5642510447855393 22.0721597578544753   T   T   T
 18.8533082369318272 12.5576138094473340 22.0711856271936071   T   T   T
 21.7386400144531464 12.5565237322607164 22.0715924801851671   T   T   T
 -0.0134771263913674 15.0701550151933290 22.0719149366238945   T   T   T
  2.8691569615109529 15.0745620123245541 22.0749624800183248   T   T   T
  5.7408950572790021 15.0890602432946626 22.0574914991926398   T   T   T
  8.6086182811000231 15.0869191623475665 22.0441231626215561   T   T   T
 11.6392805699611674 15.0555216179939801 22.0598788581138407   T   T   T
 14.5162060493104370 15.0721578626633548 22.0621918507153332   T   T   T
 17.4017846112163390 15.0709673518830343 22.0706362785172097   T   T   T
 20.2914683498642816 15.0689346079684334 22.0720806849821685   T   T   T
  1.4345026414652009 17.5824391792651511 22.0730077936453597   T   T   T
  4.3260180498471517 17.5891999945628896 22.0766225788829509   T   T   T
  7.2191562614898341 17.5987268448748964 22.0544573631971836   T   T   T
 10.1400786880127516 17.6173055291466270 22.0263833758187779   T   T   T
 13.0482946188440430 17.5781569874979056 22.0633406268609171   T   T   T
 15.9477283039061302 17.5782600765553987 22.0754015988335937   T   T   T
 18.8445161621546973 17.5776170978047688 22.0717439842522580   T   T   T
 21.7378909715215762 17.5796345583886726 22.0728130000331859   T   T   T
  8.3751824056673367 11.5532643874437060 24.1945751112045073   T   T   T
 10.3594298730459933  5.5340367620626978 25.3386508245757192   T   T   T
 11.5829918236768155  6.1646135508145159 25.0254089616907756   T   T   T
 12.7922103810919054  5.5010284448529232 25.3264171941105509   T   T   T
 12.7713604426461256  4.2359066150625875 25.9064762220172362   T   T   T
 11.5545855256535912  3.6146853946375348 26.1990054739956832   T   T   T
 10.3521318268334355  4.2688415525377845 25.9189714064432053   T   T   T
 11.5970347606189126  7.3996300604449141 24.3103805653500160   T   T   T
 11.6127926824611940  8.4312914621237560 23.6068182467966494   T   T   T
 11.3204403221179124 16.9288995547071224 25.3525651593982637   T   T   T
 10.0620685756176726 16.3593592031204373 25.0618202087620112   T   T   T
  8.8937137060447213 17.1138810472579053 25.2982432370957824   T   T   T
  8.9925671650439085 18.4193278343970199 25.7731519727160610   T   T   T
 10.2447865776584965 18.9864393839639298 26.0242467290917077   T   T   T
 11.4055662615630897 18.2337821270154592 25.8251660097365239   T   T   T
 10.0115803343518159 15.1035338273751041 24.3893362759983923   T   T   T
 10.0700028766305021 14.0877803182838264 23.6723977547688875   T   T   T
  9.4215388686561088  6.0444775624091127 25.1027107100126656   T   T   T
 13.7411500751113529  5.9862508333861681 25.0817776951624580   T   T   T
 13.7142500978504245  3.7256609569837242 26.1191837972382324   T   T   T
 11.5444078689370055  2.6164173640559620 26.6438347449389639   T   T   T
  9.3974975632927933  3.7852245009843561 26.1417293926975240   T   T   T
 12.2218168730807015 16.3379416659293213 25.1684484466924054   T   T   T
  7.9172420818305973 16.6726272379507030 25.0779565416707051   T   T   T
  8.0833691114524413 19.0061668421849284 25.9272798433193401   T   T   T
 10.3169008948438012 20.0213187061914937 26.3673394212502821   T   T   T
 12.3885144964008429 18.6716182400400186 26.0162786931813805   T   T   T
