# Supplementary material for: Universal inter-molecular radical transfer reactions on metal surfaces
Source: Nat Commun. 2024 Apr 8;15:3030. doi: 10.1038/s41467-024-47252-1 (PMC11001993; doi:10.1038/s41467-024-47252-1)
Supplement: Supplementary file 4 — Source Data [file 41467_2024_47252_MOESM4_ESM.zip › Source data/Figure_S13a/CONTCAR_Ag_diradical_TS2]

Ag  C  H 
 1.0000000000000000
    23.1931024229187592    0.0000000000000000    0.0000000000000000
     0.0000000000000000   20.0858158908220581    0.0000000000000000
     0.0000000000000000    0.0000000000000000   37.1014083110324009
  Ag   C   H
 257  16  10
Selective dynamics
Cartesian
  0.0000000000000000  0.0000000000000000 14.9999999483760380   F   F   F
  2.8991378028648449  0.0000000000000000 14.9999999483760380   F   F   F
  5.7982756057296898  0.0000000000000000 14.9999999483760380   F   F   F
  8.6974134085945369  0.0000000000000000 14.9999999483760380   F   F   F
 11.5965512114593796  0.0000000000000000 14.9999999483760380   F   F   F
 14.4956890143242241  0.0000000000000000 14.9999999483760380   F   F   F
 17.3948268171890703  0.0000000000000000 14.9999999483760380   F   F   F
 20.2939646200539130  0.0000000000000000 14.9999999483760380   F   F   F
  1.4495689014324225  2.5107269863527573 14.9999999483760380   F   F   F
  4.3487067042972676  2.5107269863527573 14.9999999483760380   F   F   F
  7.2478445071621120  2.5107269863527573 14.9999999483760380   F   F   F
 10.1469823100269565  2.5107269863527573 14.9999999483760380   F   F   F
 13.0461201128918045  2.5107269863527573 14.9999999483760380   F   F   F
 15.9452579157566472  2.5107269863527573 14.9999999483760380   F   F   F
 18.8443957186214917  2.5107269863527573 14.9999999483760380   F   F   F
 21.7435335214863379  2.5107269863527573 14.9999999483760380   F   F   F
  0.0000000000000000  5.0214539727055145 14.9999999483760380   F   F   F
  2.8991378028648449  5.0214539727055145 14.9999999483760380   F   F   F
  5.7982756057296898  5.0214539727055145 14.9999999483760380   F   F   F
  8.6974134085945369  5.0214539727055145 14.9999999483760380   F   F   F
 11.5965512114593796  5.0214539727055145 14.9999999483760380   F   F   F
 14.4956890143242241  5.0214539727055145 14.9999999483760380   F   F   F
 17.3948268171890703  5.0214539727055145 14.9999999483760380   F   F   F
 20.2939646200539130  5.0214539727055145 14.9999999483760380   F   F   F
  1.4495689014324225  7.5321809590582713 14.9999999483760380   F   F   F
  4.3487067042972676  7.5321809590582713 14.9999999483760380   F   F   F
  7.2478445071621120  7.5321809590582713 14.9999999483760380   F   F   F
 10.1469823100269565  7.5321809590582713 14.9999999483760380   F   F   F
 13.0461201128918045  7.5321809590582713 14.9999999483760380   F   F   F
 15.9452579157566472  7.5321809590582713 14.9999999483760380   F   F   F
 18.8443957186214917  7.5321809590582713 14.9999999483760380   F   F   F
 21.7435335214863379  7.5321809590582713 14.9999999483760380   F   F   F
  0.0000000000000000 10.0429079454110290 14.9999999483760380   F   F   F
  2.8991378028648449 10.0429079454110290 14.9999999483760380   F   F   F
  5.7982756057296898 10.0429079454110290 14.9999999483760380   F   F   F
  8.6974134085945369 10.0429079454110290 14.9999999483760380   F   F   F
 11.5965512114593796 10.0429079454110290 14.9999999483760380   F   F   F
 14.4956890143242241 10.0429079454110290 14.9999999483760380   F   F   F
 17.3948268171890703 10.0429079454110290 14.9999999483760380   F   F   F
 20.2939646200539130 10.0429079454110290 14.9999999483760380   F   F   F
  1.4495689014324225 12.5536349317637868 14.9999999483760380   F   F   F
  4.3487067042972676 12.5536349317637868 14.9999999483760380   F   F   F
  7.2478445071621120 12.5536349317637868 14.9999999483760380   F   F   F
 10.1469823100269565 12.5536349317637868 14.9999999483760380   F   F   F
 13.0461201128918045 12.5536349317637868 14.9999999483760380   F   F   F
 15.9452579157566472 12.5536349317637868 14.9999999483760380   F   F   F
 18.8443957186214917 12.5536349317637868 14.9999999483760380   F   F   F
 21.7435335214863379 12.5536349317637868 14.9999999483760380   F   F   F
  0.0000000000000000 15.0643619181165427 14.9999999483760380   F   F   F
  2.8991378028648449 15.0643619181165427 14.9999999483760380   F   F   F
  5.7982756057296898 15.0643619181165427 14.9999999483760380   F   F   F
  8.6974134085945369 15.0643619181165427 14.9999999483760380   F   F   F
 11.5965512114593796 15.0643619181165427 14.9999999483760380   F   F   F
 14.4956890143242241 15.0643619181165427 14.9999999483760380   F   F   F
 17.3948268171890703 15.0643619181165427 14.9999999483760380   F   F   F
 20.2939646200539130 15.0643619181165427 14.9999999483760380   F   F   F
  1.4495689014324225 17.5750889044693004 14.9999999483760380   F   F   F
  4.3487067042972676 17.5750889044693004 14.9999999483760380   F   F   F
  7.2478445071621120 17.5750889044693004 14.9999999483760380   F   F   F
 10.1469823100269565 17.5750889044693004 14.9999999483760380   F   F   F
 13.0461201128918045 17.5750889044693004 14.9999999483760380   F   F   F
 15.9452579157566472 17.5750889044693004 14.9999999483760380   F   F   F
 18.8443957186214917 17.5750889044693004 14.9999999483760380   F   F   F
 21.7435335214863379 17.5750889044693004 14.9999999483760380   F   F   F
  1.4495689014324225  0.8369090624035965 17.3671362101407674   F   F   F
  4.3487067042972676  0.8369090624035965 17.3671362101407674   F   F   F
  7.2478445071621120  0.8369090624035965 17.3671362101407674   F   F   F
 10.1469823100269565  0.8369090624035965 17.3671362101407674   F   F   F
 13.0461201128918045  0.8369090624035965 17.3671362101407674   F   F   F
 15.9452579157566472  0.8369090624035965 17.3671362101407674   F   F   F
 18.8443957186214917  0.8369090624035965 17.3671362101407674   F   F   F
 21.7435335214863379  0.8369090624035965 17.3671362101407674   F   F   F
  0.0000000000000000  3.3476360487563541 17.3671362101407674   F   F   F
  2.8991378028648449  3.3476360487563541 17.3671362101407674   F   F   F
  5.7982756057296898  3.3476360487563541 17.3671362101407674   F   F   F
  8.6974134085945369  3.3476360487563541 17.3671362101407674   F   F   F
 11.5965512114593796  3.3476360487563541 17.3671362101407674   F   F   F
 14.4956890143242241  3.3476360487563541 17.3671362101407674   F   F   F
 17.3948268171890703  3.3476360487563541 17.3671362101407674   F   F   F
 20.2939646200539130  3.3476360487563541 17.3671362101407674   F   F   F
  1.4495689014324225  5.8583630351091109 17.3671362101407674   F   F   F
  4.3487067042972676  5.8583630351091109 17.3671362101407674   F   F   F
  7.2478445071621120  5.8583630351091109 17.3671362101407674   F   F   F
 10.1469823100269565  5.8583630351091109 17.3671362101407674   F   F   F
 13.0461201128918045  5.8583630351091109 17.3671362101407674   F   F   F
 15.9452579157566472  5.8583630351091109 17.3671362101407674   F   F   F
 18.8443957186214917  5.8583630351091109 17.3671362101407674   F   F   F
 21.7435335214863379  5.8583630351091109 17.3671362101407674   F   F   F
  0.0000000000000000  8.3690900214618686 17.3671362101407674   F   F   F
  2.8991378028648449  8.3690900214618686 17.3671362101407674   F   F   F
  5.7982756057296898  8.3690900214618686 17.3671362101407674   F   F   F
  8.6974134085945369  8.3690900214618686 17.3671362101407674   F   F   F
 11.5965512114593796  8.3690900214618686 17.3671362101407674   F   F   F
 14.4956890143242241  8.3690900214618686 17.3671362101407674   F   F   F
 17.3948268171890703  8.3690900214618686 17.3671362101407674   F   F   F
 20.2939646200539130  8.3690900214618686 17.3671362101407674   F   F   F
  1.4495689014324225 10.8798170078146264 17.3671362101407674   F   F   F
  4.3487067042972676 10.8798170078146264 17.3671362101407674   F   F   F
  7.2478445071621120 10.8798170078146264 17.3671362101407674   F   F   F
 10.1469823100269565 10.8798170078146264 17.3671362101407674   F   F   F
 13.0461201128918045 10.8798170078146264 17.3671362101407674   F   F   F
 15.9452579157566472 10.8798170078146264 17.3671362101407674   F   F   F
 18.8443957186214917 10.8798170078146264 17.3671362101407674   F   F   F
 21.7435335214863379 10.8798170078146264 17.3671362101407674   F   F   F
  0.0000000000000000 13.3905439941673823 17.3671362101407674   F   F   F
  2.8991378028648449 13.3905439941673823 17.3671362101407674   F   F   F
  5.7982756057296898 13.3905439941673823 17.3671362101407674   F   F   F
  8.6974134085945369 13.3905439941673823 17.3671362101407674   F   F   F
 11.5965512114593796 13.3905439941673823 17.3671362101407674   F   F   F
 14.4956890143242241 13.3905439941673823 17.3671362101407674   F   F   F
 17.3948268171890703 13.3905439941673823 17.3671362101407674   F   F   F
 20.2939646200539130 13.3905439941673823 17.3671362101407674   F   F   F
  1.4495689014324225 15.9012709805201400 17.3671362101407674   F   F   F
  4.3487067042972676 15.9012709805201400 17.3671362101407674   F   F   F
  7.2478445071621120 15.9012709805201400 17.3671362101407674   F   F   F
 10.1469823100269565 15.9012709805201400 17.3671362101407674   F   F   F
 13.0461201128918045 15.9012709805201400 17.3671362101407674   F   F   F
 15.9452579157566472 15.9012709805201400 17.3671362101407674   F   F   F
 18.8443957186214917 15.9012709805201400 17.3671362101407674   F   F   F
 21.7435335214863379 15.9012709805201400 17.3671362101407674   F   F   F
  0.0000000000000000 18.4119979668728959 17.3671362101407674   F   F   F
  2.8991378028648449 18.4119979668728959 17.3671362101407674   F   F   F
  5.7982756057296898 18.4119979668728959 17.3671362101407674   F   F   F
  8.6974134085945369 18.4119979668728959 17.3671362101407674   F   F   F
 11.5965512114593796 18.4119979668728959 17.3671362101407674   F   F   F
 14.4956890143242241 18.4119979668728959 17.3671362101407674   F   F   F
 17.3948268171890703 18.4119979668728959 17.3671362101407674   F   F   F
 20.2939646200539130 18.4119979668728959 17.3671362101407674   F   F   F
 -0.0051338488803760  1.6706252823184655 19.7129139288618731   T   T   T
  2.8913621466784698  1.6653387442230658 19.7137555925321948   T   T   T
  5.7877998301243583  1.6655175146237222 19.7129018898323167   T   T   T
  8.6903773052113316  1.6764608328167094 19.7138936734346046   T   T   T
 11.5965471325243943  1.6806224523321405 19.7144516294862200   T   T   T
 14.5008539233548905  1.6777376402793986 19.7127457388975955   T   T   T
 17.3964055211726354  1.6749913290383973 19.7130789335101220   T   T   T
 20.2916438651046285  1.6732405032717890 19.7130045564499596   T   T   T
  1.4378244529044912  4.1784598739433703 19.7128193001254246   T   T   T
  4.3303949334175815  4.1720460086462881 19.7130826252633611   T   T   T
  7.2272363744216950  4.1728290078392201 19.7070035400029226   T   T   T
 10.1358979221852437  4.1817430393819706 19.7095182081473403   T   T   T
 13.0541825653633090  4.1819901870653817 19.7020928934284711   T   T   T
 15.9485432473836486  4.1891196878224326 19.7080175171545413   T   T   T
 18.8425521208402813  4.1851398004913731 19.7138034670152429   T   T   T
 21.7373716236022538  4.1824473310077472 19.7133115122725400   T   T   T
 -0.0102703441587148  6.6930445808502803 19.7126143858054022   T   T   T
  2.8797108306354340  6.6879730638148907 19.7120474815700213   T   T   T
  5.7669460561246000  6.6745214711616452 19.7042958137974829   T   T   T
  8.6828461711576583  6.6916161619137586 19.7130360685111405   T   T   T
 11.5930493613257504  6.6998876910643954 19.7204584381735621   T   T   T
 14.4744019694577517  6.7109265108961207 19.7322784937819620   T   T   T
 17.3892816095996245  6.6953555151999948 19.7109412153750192   T   T   T
 20.2890972764081923  6.6951066360836249 19.7122267446432922   T   T   T
  1.4403849343238173  9.2039334410847982 19.7131490626992552   T   T   T
  4.3346311028419651  9.2004239426938970 19.7182606791169981   T   T   T
  7.2116065981306168  9.1787642812226622 19.6690359589259707   T   T   T
 10.1512200763159228  9.2032644766443372 19.7084786182509681   T   T   T
 13.0253671530221098  9.2147081522447749 19.7424650660825556   T   T   T
 15.9413435994037354  9.2051249170882148 19.7113340991484698   T   T   T
 18.8408294684094813  9.2053691247684064 19.7134293637270126   T   T   T
 21.7383386885241237  9.2056112155322136 19.7123938184496268   T   T   T
  0.0001056531455176 11.7169400411557696 19.7126508471610471   T   T   T
  2.9001093056791425 11.7146000265059573 19.7144292361349081   T   T   T
  5.8050830789451560 11.7071242297140170 19.7220686602394402   T   T   T
  8.7134270967705536 11.7209997923553626 19.7217776163005958   T   T   T
 11.5911182591074002 11.6824306512805247 19.7851949054876961   T   T   T
 14.4988870970616084 11.7160309389155675 19.7046812379936362   T   T   T
 17.3971346879787241 11.7170587411021891 19.7130902104518917   T   T   T
 20.2947538505521514 11.7169239901605167 19.7128257191821490   T   T   T
  1.4503716699066849 14.2255724300693362 19.7127941143614969   T   T   T
  4.3498343306534730 14.2204361907512666 19.7107629299221117   T   T   T
  7.2562193635964709 14.2060756812805415 19.7322428250633557   T   T   T
 10.1552094166346176 14.2399825973769367 19.6961741352980049   T   T   T
 13.0496801324596241 14.2258642560869326 19.7033310068148033   T   T   T
 15.9490107928058631 14.2273508880918698 19.7114452761542367   T   T   T
 18.8471292959510279 14.2281262345122474 19.7127505508229888   T   T   T
 21.7450127201789165 14.2275857416994675 19.7124193757856077   T   T   T
  0.0004065747520289 16.7369067374629594 19.7125691654338269   T   T   T
  2.9006113643859353 16.7335342560989169 19.7139255013509391   T   T   T
  5.7982403164835246 16.7298141476029656 19.7114556370494931   T   T   T
  8.6960936097496990 16.7400985132118052 19.7114062356501236   T   T   T
 11.6016737781927066 16.7552016257915604 19.7027978030651809   T   T   T
 14.5007536276744613 16.7434852911370626 19.7112899311938605   T   T   T
 17.3965029906406627 16.7398444045088475 19.7136105126457437   T   T   T
 20.2943775797739434 16.7385495519352965 19.7126978488669131   T   T   T
  1.4473646136081604 19.2441233438614105 19.7134363499048462   T   T   T
  4.3463711388249244 19.2423115549240791 19.7139665337426813   T   T   T
  7.2454198538468182 19.2480024298622041 19.7125812302512742   T   T   T
 10.1457021299073045 19.2626573102195948 19.7097601222724883   T   T   T
 13.0496522685744001 19.2592164488489068 19.7133701838603201   T   T   T
 15.9476524858650439 19.2520595733697455 19.7142119004558438   T   T   T
 18.8447632259786069 19.2493119491033795 19.7127418258326372   T   T   T
 21.7421089242991670 19.2473785833403248 19.7127436744871716   T   T   T
 -0.0028204014454138 -0.0028956919398751 22.0723568358750057   T   T   T
  2.8933231230027681 -0.0106526286028740 22.0733077050696842   T   T   T
  5.7891142849364750 -0.0102470949083693 22.0771540459718238   T   T   T
  8.6888610060132798 -0.0011516593305851 22.0753751354300540   T   T   T
 11.6015351607272912  0.0072612039036534 22.0767141696217699   T   T   T
 14.5068649089564605  0.0082741868567421 22.0787664993942521   T   T   T
 17.4005673258888933  0.0079381047552494 22.0729482947536972   T   T   T
 20.2965352596824182  0.0023153224612473 22.0715801671139040   T   T   T
  1.4389834186779837  2.5038621636478715 22.0721719703552743   T   T   T
  4.3313369905931811  2.4926278455046962 22.0762245390636558   T   T   T
  7.2283388561925284  2.4872313002918127 22.0783026749357241   T   T   T
 10.1387288461315404  2.4870241452084660 22.0801169388947542   T   T   T
 13.0571688548892322  2.4979683010009377 22.0758715860641388   T   T   T
 15.9498347647197285  2.5182891391727589 22.0732470762836073   T   T   T
 18.8455600283794311  2.5140327610476279 22.0728547115260696   T   T   T
 21.7399012298830669  2.5100871135710676 22.0724568730663009   T   T   T
 -0.0121481195364397  5.0187471280584193 22.0730251727831153   T   T   T
  2.8763936071838869  5.0095297521115469 22.0731007095967442   T   T   T
  5.7633599113212517  4.9875360795967554 22.0766026319913102   T   T   T
  8.6612228429373523  4.9668251271736477 22.0563545452896790   T   T   T
 11.6049952824817542  4.9692921919861037 22.0182851412516776   T   T   T
 14.5014964395263526  5.0219186192091261 22.0615920040068971   T   T   T
 17.3947494391361133  5.0247364444669440 22.0734030753183070   T   T   T
 20.2898380620234313  5.0231334930818283 22.0723683998730493   T   T   T
  1.4263934241122458  7.5294324037799241 22.0725841649928256   T   T   T
  4.3048241698116945  7.5146411184887798 22.0755220156171070   T   T   T
  7.1602571853228421  7.4762355807366276 22.0595860967433275   T   T   T
 10.0334456473632248  7.4699007052230693 22.0180907794622627   T   T   T
 13.0665369211780416  7.5400551076201836 22.0999239478722735   T   T   T
 15.9491114712954083  7.5378129010096107 22.0736061952601794   T   T   T
 18.8403143715555323  7.5338363732143732 22.0709924622675615   T   T   T
 21.7317435182103935  7.5334040735046104 22.0712940970932969   T   T   T
 -0.0113155921808554 10.0454545547258309 22.0721803884848029   T   T   T
  2.8746915193222518 10.0405246760596665 22.0737803467897429   T   T   T
  5.7471850410991312 10.0206288390686993 22.0908648653023150   T   T   T
  8.5678950218936318  9.9464005767617536 21.9570537493660893   T   T   T
 11.5427767502734859 10.0913980781597470 22.2429637504417563   T   T   T
 14.5146546587722440 10.0665856492412527 22.0548008362568311   T   T   T
 17.4010353942315952 10.0464553471679441 22.0723730126885229   T   T   T
 20.2919854634441741 10.0456471447701681 22.0709676416381129   T   T   T
  1.4463612950779778 12.5546610431352939 22.0714021306226904   T   T   T
  4.3444386830298001 12.5479895076396044 22.0753379758454287   T   T   T
  7.2444125524499672 12.5084672168205042 22.1085600007911225   T   T   T
 10.1914911361393763 12.6801307937308643 22.0450425539669048   T   T   T
 13.0937768611906247 12.5740555851210942 22.0585299112632569   T   T   T
 15.9682137948172791 12.5658937492733536 22.0740698626310348   T   T   T
 18.8536236734452167 12.5583670882556877 22.0709790420974983   T   T   T
 21.7450125574113855 12.5570304906445660 22.0707356376382542   T   T   T
  0.0018835129469397 15.0655913472934433 22.0704043975455555   T   T   T
  2.8991336052303658 15.0597198146247031 22.0718062077302548   T   T   T
  5.7935405830910867 15.0499206746892558 22.0711670634931032   T   T   T
  8.6737083548970961 15.0914610247541816 22.0560617909210670   T   T   T
 11.6516190612659063 15.1226662803130356 22.0292957935763880   T   T   T
 14.5238317474911405 15.0811059048787790 22.0702139904940253   T   T   T
 17.4089323684536126 15.0732602552514248 22.0715537692887303   T   T   T
 20.3003418236535929 15.0686539695298283 22.0713702772576461   T   T   T
  1.4490430931260430 17.5707151463652806 22.0713503087170260   T   T   T
  4.3477848325191832 17.5645853529545271 22.0748975981043216   T   T   T
  7.2358454765860056 17.5790473819595476 22.0674181336992952   T   T   T
 10.1496290758205774 17.5988194865706156 22.0435640736011642   T   T   T
 13.0676412549760883 17.6022167798346274 22.0712600965606960   T   T   T
 15.9576812654840481 17.5851037894918676 22.0754317770069299   T   T   T
 18.8509896350607349 17.5809067388804081 22.0714685487614020   T   T   T
 21.7463837154784692 17.5769195457128049 22.0713405130852642   T   T   T
  9.4233417173329279 11.2038153232757800 24.1801846940874761   T   T   T
  9.7916857137041919  5.5440510215133072 25.1847175266134187   T   T   T
 11.0389485718664666  6.1683014433413090 24.9591645375726010   T   T   T
 12.2204392444077712  5.4333026725818376 25.2019626386930540   T   T   T
 12.1545043393868077  4.1092841650153611 25.6287372716499924   T   T   T
 10.9159684080910075  3.4948521798003265 25.8256302691840460   T   T   T
  9.7388253262150233  4.2183425712698037 25.6122986955409928   T   T   T
 11.1433971600675861  7.4657131634249252 24.3607775029117555   T   T   T
 11.3523902260892378  8.5305358732745908 23.7456452389184030   T   T   T
 11.3249205108483846 16.3996642302357571 25.2897310590628024   T   T   T
 10.0568850108205723 15.8008742991559092 25.1213860395605906   T   T   T
  8.9010943641861360 16.6007046963631346 25.2627569175569811   T   T   T
  9.0162994266990903 17.9593275043892859 25.5465799659197685   T   T   T
 10.2776559849001590 18.5438999973848233 25.6937319507089050   T   T   T
 11.4285064655540101 17.7599414471545671 25.5705924052105367   T   T   T
  9.9503097510393914 14.4355022032435993 24.7397878253038463   T   T   T
  9.8942452171913153 13.2520383760653360 24.3668726288326312   T   T   T
  8.8684333154647685  6.1021829839073165 25.0039311724764062   T   T   T
 13.1860171491128657  5.9168969629814230 25.0324221135585141   T   T   T
 13.0803946316724868  3.5510135927572120 25.7903750644021343   T   T   T
 10.8687571712007287  2.4494662772287490 26.1415999182200842   T   T   T
  8.7681054930018387  3.7379290518715522 25.7629258228671993   T   T   T
 12.2212183887165704 15.7819071232600461 25.1868006826647743   T   T   T
  7.9176975879572371 16.1391427977224140 25.1377376244853572   T   T   T
  8.1137116759805838 18.5689820501605958 25.6421523232285651   T   T   T
 10.3635434678854246 19.6135198724812554 25.9023592687718569   T   T   T
 12.4166869496761869 18.2136026039121504 25.6850394289921269   T   T   T
