# Supplementary material for: Universal inter-molecular radical transfer reactions on metal surfaces
Source: Nat Commun. 2024 Apr 8;15:3030. doi: 10.1038/s41467-024-47252-1 (PMC11001993; doi:10.1038/s41467-024-47252-1)
Supplement: Supplementary file 4 — Source Data [file 41467_2024_47252_MOESM4_ESM.zip › Source data/Figure_S17/CONTCAR_chloroalkyne_3x3_S00_initial]

Ag  C  H Cl 
 1.0000000000000000
    23.1931024229187592    0.0000000000000000    0.0000000000000000
     0.0000000000000000   20.0858158908220581    0.0000000000000000
     0.0000000000000000    0.0000000000000000   37.1014083110324009
  Ag   C   H  Cl
 256  14  11   1
Selective dynamics
Cartesian
  0.0000000000000000  0.0000000000000000 14.9999999483760380   F   F   F
  2.8991378028648449  0.0000000000000000 14.9999999483760380   F   F   F
  5.7982756057296898  0.0000000000000000 14.9999999483760380   F   F   F
  8.6974134085945352  0.0000000000000000 14.9999999483760380   F   F   F
 11.5965512114593796  0.0000000000000000 14.9999999483760380   F   F   F
 14.4956890143242241  0.0000000000000000 14.9999999483760380   F   F   F
 17.3948268171890703  0.0000000000000000 14.9999999483760380   F   F   F
 20.2939646200539130  0.0000000000000000 14.9999999483760380   F   F   F
  1.4495689014324225  2.5107269863527573 14.9999999483760380   F   F   F
  4.3487067042972676  2.5107269863527573 14.9999999483760380   F   F   F
  7.2478445071621120  2.5107269863527573 14.9999999483760380   F   F   F
 10.1469823100269565  2.5107269863527573 14.9999999483760380   F   F   F
 13.0461201128918045  2.5107269863527573 14.9999999483760380   F   F   F
 15.9452579157566472  2.5107269863527573 14.9999999483760380   F   F   F
 18.8443957186214917  2.5107269863527573 14.9999999483760380   F   F   F
 21.7435335214863379  2.5107269863527573 14.9999999483760380   F   F   F
  0.0000000000000000  5.0214539727055145 14.9999999483760380   F   F   F
  2.8991378028648449  5.0214539727055145 14.9999999483760380   F   F   F
  5.7982756057296898  5.0214539727055145 14.9999999483760380   F   F   F
  8.6974134085945352  5.0214539727055145 14.9999999483760380   F   F   F
 11.5965512114593796  5.0214539727055145 14.9999999483760380   F   F   F
 14.4956890143242241  5.0214539727055145 14.9999999483760380   F   F   F
 17.3948268171890703  5.0214539727055145 14.9999999483760380   F   F   F
 20.2939646200539130  5.0214539727055145 14.9999999483760380   F   F   F
  1.4495689014324225  7.5321809590582713 14.9999999483760380   F   F   F
  4.3487067042972676  7.5321809590582713 14.9999999483760380   F   F   F
  7.2478445071621120  7.5321809590582713 14.9999999483760380   F   F   F
 10.1469823100269565  7.5321809590582713 14.9999999483760380   F   F   F
 13.0461201128918045  7.5321809590582713 14.9999999483760380   F   F   F
 15.9452579157566472  7.5321809590582713 14.9999999483760380   F   F   F
 18.8443957186214917  7.5321809590582713 14.9999999483760380   F   F   F
 21.7435335214863379  7.5321809590582713 14.9999999483760380   F   F   F
  0.0000000000000000 10.0429079454110290 14.9999999483760380   F   F   F
  2.8991378028648449 10.0429079454110290 14.9999999483760380   F   F   F
  5.7982756057296898 10.0429079454110290 14.9999999483760380   F   F   F
  8.6974134085945352 10.0429079454110290 14.9999999483760380   F   F   F
 11.5965512114593796 10.0429079454110290 14.9999999483760380   F   F   F
 14.4956890143242241 10.0429079454110290 14.9999999483760380   F   F   F
 17.3948268171890703 10.0429079454110290 14.9999999483760380   F   F   F
 20.2939646200539130 10.0429079454110290 14.9999999483760380   F   F   F
  1.4495689014324225 12.5536349317637868 14.9999999483760380   F   F   F
  4.3487067042972676 12.5536349317637868 14.9999999483760380   F   F   F
  7.2478445071621120 12.5536349317637868 14.9999999483760380   F   F   F
 10.1469823100269565 12.5536349317637868 14.9999999483760380   F   F   F
 13.0461201128918045 12.5536349317637868 14.9999999483760380   F   F   F
 15.9452579157566472 12.5536349317637868 14.9999999483760380   F   F   F
 18.8443957186214917 12.5536349317637868 14.9999999483760380   F   F   F
 21.7435335214863379 12.5536349317637868 14.9999999483760380   F   F   F
  0.0000000000000000 15.0643619181165427 14.9999999483760380   F   F   F
  2.8991378028648449 15.0643619181165427 14.9999999483760380   F   F   F
  5.7982756057296898 15.0643619181165427 14.9999999483760380   F   F   F
  8.6974134085945352 15.0643619181165427 14.9999999483760380   F   F   F
 11.5965512114593796 15.0643619181165427 14.9999999483760380   F   F   F
 14.4956890143242241 15.0643619181165427 14.9999999483760380   F   F   F
 17.3948268171890703 15.0643619181165427 14.9999999483760380   F   F   F
 20.2939646200539130 15.0643619181165427 14.9999999483760380   F   F   F
  1.4495689014324225 17.5750889044693004 14.9999999483760380   F   F   F
  4.3487067042972676 17.5750889044693004 14.9999999483760380   F   F   F
  7.2478445071621120 17.5750889044693004 14.9999999483760380   F   F   F
 10.1469823100269565 17.5750889044693004 14.9999999483760380   F   F   F
 13.0461201128918045 17.5750889044693004 14.9999999483760380   F   F   F
 15.9452579157566472 17.5750889044693004 14.9999999483760380   F   F   F
 18.8443957186214917 17.5750889044693004 14.9999999483760380   F   F   F
 21.7435335214863379 17.5750889044693004 14.9999999483760380   F   F   F
  1.4495689014324225  0.8369090624035965 17.3671362101407674   F   F   F
  4.3487067042972676  0.8369090624035965 17.3671362101407674   F   F   F
  7.2478445071621120  0.8369090624035965 17.3671362101407674   F   F   F
 10.1469823100269565  0.8369090624035965 17.3671362101407674   F   F   F
 13.0461201128918045  0.8369090624035965 17.3671362101407674   F   F   F
 15.9452579157566472  0.8369090624035965 17.3671362101407674   F   F   F
 18.8443957186214917  0.8369090624035965 17.3671362101407674   F   F   F
 21.7435335214863379  0.8369090624035965 17.3671362101407674   F   F   F
  0.0000000000000000  3.3476360487563541 17.3671362101407674   F   F   F
  2.8991378028648449  3.3476360487563541 17.3671362101407674   F   F   F
  5.7982756057296898  3.3476360487563541 17.3671362101407674   F   F   F
  8.6974134085945352  3.3476360487563541 17.3671362101407674   F   F   F
 11.5965512114593796  3.3476360487563541 17.3671362101407674   F   F   F
 14.4956890143242241  3.3476360487563541 17.3671362101407674   F   F   F
 17.3948268171890703  3.3476360487563541 17.3671362101407674   F   F   F
 20.2939646200539130  3.3476360487563541 17.3671362101407674   F   F   F
  1.4495689014324225  5.8583630351091109 17.3671362101407674   F   F   F
  4.3487067042972676  5.8583630351091109 17.3671362101407674   F   F   F
  7.2478445071621120  5.8583630351091109 17.3671362101407674   F   F   F
 10.1469823100269565  5.8583630351091109 17.3671362101407674   F   F   F
 13.0461201128918045  5.8583630351091109 17.3671362101407674   F   F   F
 15.9452579157566472  5.8583630351091109 17.3671362101407674   F   F   F
 18.8443957186214917  5.8583630351091109 17.3671362101407674   F   F   F
 21.7435335214863379  5.8583630351091109 17.3671362101407674   F   F   F
  0.0000000000000000  8.3690900214618686 17.3671362101407674   F   F   F
  2.8991378028648449  8.3690900214618686 17.3671362101407674   F   F   F
  5.7982756057296898  8.3690900214618686 17.3671362101407674   F   F   F
  8.6974134085945352  8.3690900214618686 17.3671362101407674   F   F   F
 11.5965512114593796  8.3690900214618686 17.3671362101407674   F   F   F
 14.4956890143242241  8.3690900214618686 17.3671362101407674   F   F   F
 17.3948268171890703  8.3690900214618686 17.3671362101407674   F   F   F
 20.2939646200539130  8.3690900214618686 17.3671362101407674   F   F   F
  1.4495689014324225 10.8798170078146264 17.3671362101407674   F   F   F
  4.3487067042972676 10.8798170078146264 17.3671362101407674   F   F   F
  7.2478445071621120 10.8798170078146264 17.3671362101407674   F   F   F
 10.1469823100269565 10.8798170078146264 17.3671362101407674   F   F   F
 13.0461201128918045 10.8798170078146264 17.3671362101407674   F   F   F
 15.9452579157566472 10.8798170078146264 17.3671362101407674   F   F   F
 18.8443957186214917 10.8798170078146264 17.3671362101407674   F   F   F
 21.7435335214863379 10.8798170078146264 17.3671362101407674   F   F   F
  0.0000000000000000 13.3905439941673823 17.3671362101407674   F   F   F
  2.8991378028648449 13.3905439941673823 17.3671362101407674   F   F   F
  5.7982756057296898 13.3905439941673823 17.3671362101407674   F   F   F
  8.6974134085945352 13.3905439941673823 17.3671362101407674   F   F   F
 11.5965512114593796 13.3905439941673823 17.3671362101407674   F   F   F
 14.4956890143242241 13.3905439941673823 17.3671362101407674   F   F   F
 17.3948268171890703 13.3905439941673823 17.3671362101407674   F   F   F
 20.2939646200539130 13.3905439941673823 17.3671362101407674   F   F   F
  1.4495689014324225 15.9012709805201400 17.3671362101407674   F   F   F
  4.3487067042972676 15.9012709805201400 17.3671362101407674   F   F   F
  7.2478445071621120 15.9012709805201400 17.3671362101407674   F   F   F
 10.1469823100269565 15.9012709805201400 17.3671362101407674   F   F   F
 13.0461201128918045 15.9012709805201400 17.3671362101407674   F   F   F
 15.9452579157566472 15.9012709805201400 17.3671362101407674   F   F   F
 18.8443957186214917 15.9012709805201400 17.3671362101407674   F   F   F
 21.7435335214863379 15.9012709805201400 17.3671362101407674   F   F   F
  0.0000000000000000 18.4119979668728959 17.3671362101407674   F   F   F
  2.8991378028648449 18.4119979668728959 17.3671362101407674   F   F   F
  5.7982756057296898 18.4119979668728959 17.3671362101407674   F   F   F
  8.6974134085945352 18.4119979668728959 17.3671362101407674   F   F   F
 11.5965512114593796 18.4119979668728959 17.3671362101407674   F   F   F
 14.4956890143242241 18.4119979668728959 17.3671362101407674   F   F   F
 17.3948268171890703 18.4119979668728959 17.3671362101407674   F   F   F
 20.2939646200539130 18.4119979668728959 17.3671362101407674   F   F   F
 -0.0006839807381839  1.6732347680020876 19.7144591891741889   T   T   T
  2.8981845525291008  1.6732659364785678 19.7143692149539795   T   T   T
  5.7968465306518677  1.6744007326485211 19.7141513335786875   T   T   T
  8.6966219373187190  1.6748700915174459 19.7135878401171638   T   T   T
 11.5957939415158400  1.6760603465455890 19.7137710742689869   T   T   T
 14.4954562209717430  1.6776090031463617 19.7144449216838993   T   T   T
 17.3954821343269330  1.6758859887095812 19.7146803008747860   T   T   T
 20.2939887867565254  1.6740294526819213 19.7144191905755122   T   T   T
  1.4479330817314557  4.1828084170928568 19.7150370524294161   T   T   T
  4.3461666874759537  4.1836609265678977 19.7151075192259242   T   T   T
  7.2465314206765958  4.1846849593218636 19.7142407371631272   T   T   T
 10.1463500082049958  4.1856695245549798 19.7142795229734276   T   T   T
 13.0459664956474555  4.1866800962902913 19.7138997282292898   T   T   T
 15.9455498102232074  4.1869391132242626 19.7135462389811273   T   T   T
 18.8445311849567148  4.1854700677026129 19.7134966755423910   T   T   T
 21.7425363885548251  4.1840835586885108 19.7142450075459905   T   T   T
 -0.0024012496589799  6.6927302771011403 19.7149356169331433   T   T   T
  2.8926847775430695  6.6906912501329927 19.7099606665050651   T   T   T
  5.7951665468776321  6.6910460985328335 19.7086746683384071   T   T   T
  8.6998904513262918  6.6918159264385091 19.7097811214922949   T   T   T
 11.5976981415874345  6.6945882846458122 19.7147816545984220   T   T   T
 14.4962956623296719  6.6961307098339864 19.7154430651985528   T   T   T
 17.3951385714210822  6.6953832111783989 19.7146974555388610   T   T   T
 20.2931276232378863  6.6940921674092193 19.7145283580846176   T   T   T
  1.4422677843344645  9.2026238411965711 19.7094304360815222   T   T   T
  4.3418559111179356  9.2027135154875932 19.7101026038301050   T   T   T
  7.2439828534503006  9.2040167798447783 19.7137772074173441   T   T   T
 10.1440791401364603  9.2020382739384523 19.7132782079022206   T   T   T
 13.0437746512461565  9.2032092239319443 19.7110982362010603   T   T   T
 15.9475477944590676  9.2039097642502963 19.7118767420826160   T   T   T
 18.8479451871029227  9.2044642803900718 19.7125230073196782   T   T   T
 21.7431616087322084  9.2047367439365022 19.7155265720184119   T   T   T
 -0.0005143901465688 11.7170444594678749 19.7156367706369657   T   T   T
  2.8952288583118166 11.7177117600903848 19.7107902148106859   T   T   T
  5.7934889460140946 11.7134692904578639 19.7141513952536087   T   T   T
  8.6952331682071620 11.7151174402062193 19.7065346306172131   T   T   T
 11.5927100028478769 11.7126279770608530 19.7045759901165134   T   T   T
 14.4988474265227349 11.7142622915048005 19.7079824175521203   T   T   T
 17.3972282413338064 11.7160399763814169 19.7126526924305701   T   T   T
 20.2986154817681559 11.7152527666742223 19.7100814953257171   T   T   T
  1.4488539077961844 14.2289110022871501 19.7152194148513722   T   T   T
  4.3474942608759530 14.2304044200599602 19.7117307646935345   T   T   T
  7.2447974420063259 14.2319236868331025 19.7087827886271221   T   T   T
 10.1459650301072308 14.2293057694233998 19.7145921983473222   T   T   T
 13.0409056634373446 14.2311489065806356 19.7170872459487825   T   T   T
 15.9425222501374009 14.2256916269521643 19.7193360155389854   T   T   T
 18.8471096468995967 14.2276131437388678 19.7089010726733704   T   T   T
 21.7447589489835629 14.2276400323581242 19.7146564967555875   T   T   T
 -0.0007789687805578 16.7370166186252227 19.7152771438075867   T   T   T
  2.8978966508029149 16.7379502215994869 19.7150557220854949   T   T   T
  5.7973576205804482 16.7411542565984206 19.7138590268037603   T   T   T
  8.6958623537645927 16.7417590837090593 19.7136126232945585   T   T   T
 11.5944597183526632 16.7382623098971131 19.7179036783571142   T   T   T
 14.4951174792793189 16.7442439538983301 19.7081355611685183   T   T   T
 17.3941956829850319 16.7400871618722427 19.7092436038182335   T   T   T
 20.2942976418007142 16.7380685820920725 19.7140319569203228   T   T   T
  1.4484247048703316 19.2479796904639358 19.7140872616374985   T   T   T
  4.3475320132336774 19.2483582981414649 19.7142235868317357   T   T   T
  7.2471090658526807 19.2505532069924605 19.7139115387985200   T   T   T
 10.1470944333804081 19.2492789968929685 19.7144012939298925   T   T   T
 13.0448023637259354 19.2534988676210972 19.7112173691399590   T   T   T
 15.9449647053486121 19.2562804707589414 19.7093893493772434   T   T   T
 18.8442616430113432 19.2496880356259652 19.7137527312974328   T   T   T
 21.7425774048664415 19.2478164099751936 19.7147809397321936   T   T   T
 -0.0011733245064916 -0.0007295912321959 22.0733850547122579   T   T   T
  2.8971657917169105 -0.0007432193087528 22.0734621306441170   T   T   T
  5.7960674808283814  0.0000391580320249 22.0731610993475869   T   T   T
  8.6953576812341726  0.0012430906086481 22.0731824129566689   T   T   T
 11.5940852880897598  0.0031937747744069 22.0738761004102386   T   T   T
 14.4948892733821619  0.0029776886021199 22.0746010149277261   T   T   T
 17.3957421580170184  0.0024344765023739 22.0756735740545196   T   T   T
 20.2933896738794317 -0.0003455590079465 22.0744533185941876   T   T   T
  1.4485624559112333  2.5094542281923351 22.0751169465108212   T   T   T
  4.3468695305801726  2.5096903869839693 22.0750748953065958   T   T   T
  7.2454984451286695  2.5106158632161772 22.0732003844455704   T   T   T
 10.1451765565283445  2.5120926220451039 22.0727883890740522   T   T   T
 13.0448874290177237  2.5121591374483367 22.0730321951926918   T   T   T
 15.9458657926719489  2.5123450295559597 22.0735306432910932   T   T   T
 18.8449883038648025  2.5120596275466931 22.0741485834572799   T   T   T
 21.7429426868626621  2.5103937559960627 22.0742705292039325   T   T   T
 -0.0007396323391715  5.0207852741320043 22.0748321203205364   T   T   T
  2.8957759224624655  5.0180062691230987 22.0777259734037266   T   T   T
  5.7959688153670248  5.0190943673570212 22.0774198778365509   T   T   T
  8.6964288554285041  5.0202526335738957 22.0761703755088554   T   T   T
 11.5952406775388219  5.0223391297820390 22.0743712207450322   T   T   T
 14.4958671346511903  5.0221700933349362 22.0730692259751322   T   T   T
 17.3949639074746329  5.0220789668809189 22.0732109147434699   T   T   T
 20.2939551513891310  5.0214050385217739 22.0734240543749927   T   T   T
  1.4478220589191435  7.5311503869232830 22.0756962554639138   T   T   T
  4.3407882172110970  7.5198469063600983 22.0602149378553634   T   T   T
  7.2476499379426809  7.5202709598582977 22.0560494156877773   T   T   T
 10.1443563192595132  7.5317255216186787 22.0764222764540037   T   T   T
 13.0440623518068897  7.5298041045375044 22.0773275561042936   T   T   T
 15.9459401384312009  7.5309248658174308 22.0774415909246109   T   T   T
 18.8450994832717704  7.5311236275299303 22.0755738661396457   T   T   T
 21.7429927415200659  7.5321452138393505 22.0749484864429064   T   T   T
 -0.0028297274528978 10.0429433833786810 22.0776345981337911   T   T   T
  2.8853170142480833 10.0409230948365682 22.0583751924327132   T   T   T
  5.7850157561969180 10.0294491527869098 22.0613291075461717   T   T   T
  8.6971086567197524 10.0426140378278337 22.0680022445900548   T   T   T
 11.5934518871025265 10.0376343346982662 22.0757146650163882   T   T   T
 14.4923164504437985 10.0309455719981688 22.0655654514519206   T   T   T
 17.3977797058791452 10.0362140236928177 22.0704945990336086   T   T   T
 20.2938728141360194 10.0427488658270772 22.0766598115207024   T   T   T
  1.4491518022080345 12.5541584944230529 22.0779558999615766   T   T   T
  4.3454730217576145 12.5572270420443370 22.0620062704543187   T   T   T
  7.2494520298595297 12.5552721455598970 22.0467505018733938   T   T   T
 10.1440279768040185 12.5476563184738819 22.0561192241370669   T   T   T
 13.0427128559050836 12.5425410632811545 22.0348403366343035   T   T   T
 15.9466330285163433 12.5388675967857228 22.0663519939828952   T   T   T
 18.8517969090348210 12.5508971429664768 22.0605567835907870   T   T   T
 21.7442131470121787 12.5540075147609755 22.0770972235193952   T   T   T
 -0.0009483068024312 15.0639351619633892 22.0766622922669455   T   T   T
  2.8976386574500013 15.0637621933805139 22.0793950605704978   T   T   T
  5.7922902921843429 15.0676634015563984 22.0727141670691545   T   T   T
  8.6897292684082217 15.0683824875512862 22.0680861453252781   T   T   T
 11.5837101404563629 15.0690870285429135 22.0847378761860362   T   T   T
 14.4901121289501535 15.0845883718978175 22.0550730911389188   T   T   T
 17.3997363546899955 15.0668015086133682 22.0527244715920752   T   T   T
 20.2939717705199243 15.0640693856559089 22.0759249513120857   T   T   T
  1.4485417121483173 17.5741955150011400 22.0748167802860955   T   T   T
  4.3466221970031444 17.5754112339131794 22.0758461372168959   T   T   T
  7.2447659547262830 17.5768773376177343 22.0754613308157737   T   T   T
 10.1424262973613537 17.5772805399411602 22.0788859987640258   T   T   T
 13.0409437277179627 17.5847485551567502 22.0694390110038370   T   T   T
 15.9479477238509428 17.5874727409672751 22.0596022118062898   T   T   T
 18.8440941219748375 17.5754580145618746 22.0753482262567324   T   T   T
 21.7423297249364538 17.5748107333238757 22.0750741729003686   T   T   T
  5.4980198200737309 11.9310824848754127 25.3049399296384010   T   T   T
  6.8818305017219616 12.0905091711117336 25.3918722219611013   T   T   T
  7.7459198147089978 10.9935734711177702 25.3666700525114628   T   T   T
  7.2047703972919193  9.7101950818264040 25.2585387820277063   T   T   T
  5.8209940502522128  9.5295216123981650 25.1690823763565703   T   T   T
  4.9725917828304249 10.6408409845884115 25.1947914374263533   T   T   T
 14.7444589179851313 12.6133438869460992 25.1698886365548979   T   T   T
 13.9370917064466351 13.7704695979760263 25.1702517299908912   T   T   T
 14.5549250242869661 15.0394877496935280 25.1633518423845182   T   T   T
 15.9464229151282399 15.1429005641877552 25.1844376834054025   T   T   T
 16.7393780539714427 13.9916984169110314 25.1934165199922262   T   T   T
 16.1346413016872035 12.7289309898373038 25.1773104320626118   T   T   T
 12.5205017038261932 13.6701561105109235 25.1497573165999739   T   T   T
 11.3066027947553014 13.6088256763446225 25.0877348854516882   T   T   T
  4.8435901340712801 12.8056141453629664 25.3263652587197399   T   T   T
  8.8261158177729051 11.1402250014827793 25.4362354741388863   T   T   T
  7.8736431307619874  8.8451460342585690 25.2403913213601712   T   T   T
  5.4030923260943853  8.5224681314439401 25.0891456013130636   T   T   T
  3.8892698348894807 10.5069496682626706 25.1271582047502520   T   T   T
 14.2695870126072784 11.6287330268174731 25.1694792490728680   T   T   T
 13.9300575132967417 15.9362565688527376 25.1683393141445180   T   T   T
 16.4134680046015262 16.1315975033022809 25.1926075239384097   T   T   T
 17.8292786542241473 14.0761127567428144 25.2110408990833434   T   T   T
 16.7516257238702408 11.8260786236797983 25.1847713450241031   T   T   T
 10.2340996173068763 13.5626511662667415 25.1256694990980627   T   T   T
  7.5378210025771342 13.6986076700017971 25.5218823808470994   T   T   T
