# Supplementary material for: Universal inter-molecular radical transfer reactions on metal surfaces
Source: Nat Commun. 2024 Apr 8;15:3030. doi: 10.1038/s41467-024-47252-1 (PMC11001993; doi:10.1038/s41467-024-47252-1)
Supplement: Supplementary file 4 — Source Data [file 41467_2024_47252_MOESM4_ESM.zip › Source data/Figure_S17/CONTCAR_chloroalkyne_3x3_TS01]

Ag  C  H Cl                             
   1.00000000000000     
    23.1931024229187592    0.0000000000000000    0.0000000000000000
     0.0000000000000000   20.0858158908220581    0.0000000000000000
     0.0000000000000000    0.0000000000000000   37.1014083110324009
   Ag   C    H    Cl
 256  14  11   1
Selective dynamics
Direct
  0.0000000000000000  0.0000000000000000  0.4042973199999977   F   F   F
  0.1250000000000000  0.0000000000000000  0.4042973199999977   F   F   F
  0.2500000000000000  0.0000000000000000  0.4042973199999977   F   F   F
  0.3750000000000001  0.0000000000000000  0.4042973199999977   F   F   F
  0.5000000000000000  0.0000000000000000  0.4042973199999977   F   F   F
  0.6250000000000000  0.0000000000000000  0.4042973199999977   F   F   F
  0.7500000000000001  0.0000000000000000  0.4042973199999977   F   F   F
  0.8750000000000000  0.0000000000000000  0.4042973199999977   F   F   F
  0.0625000000000000  0.1250000000000000  0.4042973199999977   F   F   F
  0.1875000000000000  0.1250000000000000  0.4042973199999977   F   F   F
  0.3125000000000000  0.1250000000000000  0.4042973199999977   F   F   F
  0.4375000000000000  0.1250000000000000  0.4042973199999977   F   F   F
  0.5625000000000001  0.1250000000000000  0.4042973199999977   F   F   F
  0.6875000000000000  0.1250000000000000  0.4042973199999977   F   F   F
  0.8125000000000000  0.1250000000000000  0.4042973199999977   F   F   F
  0.9375000000000001  0.1250000000000000  0.4042973199999977   F   F   F
  0.0000000000000000  0.2500000000000000  0.4042973199999977   F   F   F
  0.1250000000000000  0.2500000000000000  0.4042973199999977   F   F   F
  0.2500000000000000  0.2500000000000000  0.4042973199999977   F   F   F
  0.3750000000000001  0.2500000000000000  0.4042973199999977   F   F   F
  0.5000000000000000  0.2500000000000000  0.4042973199999977   F   F   F
  0.6250000000000000  0.2500000000000000  0.4042973199999977   F   F   F
  0.7500000000000001  0.2500000000000000  0.4042973199999977   F   F   F
  0.8750000000000000  0.2500000000000000  0.4042973199999977   F   F   F
  0.0625000000000000  0.3750000000000000  0.4042973199999977   F   F   F
  0.1875000000000000  0.3750000000000000  0.4042973199999977   F   F   F
  0.3125000000000000  0.3750000000000000  0.4042973199999977   F   F   F
  0.4375000000000000  0.3750000000000000  0.4042973199999977   F   F   F
  0.5625000000000001  0.3750000000000000  0.4042973199999977   F   F   F
  0.6875000000000000  0.3750000000000000  0.4042973199999977   F   F   F
  0.8125000000000000  0.3750000000000000  0.4042973199999977   F   F   F
  0.9375000000000001  0.3750000000000000  0.4042973199999977   F   F   F
  0.0000000000000000  0.5000000000000000  0.4042973199999977   F   F   F
  0.1250000000000000  0.5000000000000000  0.4042973199999977   F   F   F
  0.2500000000000000  0.5000000000000000  0.4042973199999977   F   F   F
  0.3750000000000001  0.5000000000000000  0.4042973199999977   F   F   F
  0.5000000000000000  0.5000000000000000  0.4042973199999977   F   F   F
  0.6250000000000000  0.5000000000000000  0.4042973199999977   F   F   F
  0.7500000000000001  0.5000000000000000  0.4042973199999977   F   F   F
  0.8750000000000000  0.5000000000000000  0.4042973199999977   F   F   F
  0.0625000000000000  0.6250000000000000  0.4042973199999977   F   F   F
  0.1875000000000000  0.6250000000000000  0.4042973199999977   F   F   F
  0.3125000000000000  0.6250000000000000  0.4042973199999977   F   F   F
  0.4375000000000000  0.6250000000000000  0.4042973199999977   F   F   F
  0.5625000000000001  0.6250000000000000  0.4042973199999977   F   F   F
  0.6875000000000000  0.6250000000000000  0.4042973199999977   F   F   F
  0.8125000000000000  0.6250000000000000  0.4042973199999977   F   F   F
  0.9375000000000001  0.6250000000000000  0.4042973199999977   F   F   F
  0.0000000000000000  0.7500000000000000  0.4042973199999977   F   F   F
  0.1250000000000000  0.7500000000000000  0.4042973199999977   F   F   F
  0.2500000000000000  0.7500000000000000  0.4042973199999977   F   F   F
  0.3750000000000001  0.7500000000000000  0.4042973199999977   F   F   F
  0.5000000000000000  0.7500000000000000  0.4042973199999977   F   F   F
  0.6250000000000000  0.7500000000000000  0.4042973199999977   F   F   F
  0.7500000000000001  0.7500000000000000  0.4042973199999977   F   F   F
  0.8750000000000000  0.7500000000000000  0.4042973199999977   F   F   F
  0.0625000000000000  0.8750000000000000  0.4042973199999977   F   F   F
  0.1875000000000000  0.8750000000000000  0.4042973199999977   F   F   F
  0.3125000000000000  0.8750000000000000  0.4042973199999977   F   F   F
  0.4375000000000000  0.8750000000000000  0.4042973199999977   F   F   F
  0.5625000000000001  0.8750000000000000  0.4042973199999977   F   F   F
  0.6875000000000000  0.8750000000000000  0.4042973199999977   F   F   F
  0.8125000000000000  0.8750000000000000  0.4042973199999977   F   F   F
  0.9375000000000001  0.8750000000000000  0.4042973199999977   F   F   F
  0.0625000000000000  0.0416666699999979  0.4680991099999972   F   F   F
  0.1875000000000000  0.0416666699999979  0.4680991099999972   F   F   F
  0.3125000000000000  0.0416666699999979  0.4680991099999972   F   F   F
  0.4375000000000000  0.0416666699999979  0.4680991099999972   F   F   F
  0.5625000000000001  0.0416666699999979  0.4680991099999972   F   F   F
  0.6875000000000000  0.0416666699999979  0.4680991099999972   F   F   F
  0.8125000000000000  0.0416666699999979  0.4680991099999972   F   F   F
  0.9375000000000001  0.0416666699999979  0.4680991099999972   F   F   F
  0.0000000000000000  0.1666666699999979  0.4680991099999972   F   F   F
  0.1250000000000000  0.1666666699999979  0.4680991099999972   F   F   F
  0.2500000000000000  0.1666666699999979  0.4680991099999972   F   F   F
  0.3750000000000001  0.1666666699999979  0.4680991099999972   F   F   F
  0.5000000000000000  0.1666666699999979  0.4680991099999972   F   F   F
  0.6250000000000000  0.1666666699999979  0.4680991099999972   F   F   F
  0.7500000000000001  0.1666666699999979  0.4680991099999972   F   F   F
  0.8750000000000000  0.1666666699999979  0.4680991099999972   F   F   F
  0.0625000000000000  0.2916666699999979  0.4680991099999972   F   F   F
  0.1875000000000000  0.2916666699999979  0.4680991099999972   F   F   F
  0.3125000000000000  0.2916666699999979  0.4680991099999972   F   F   F
  0.4375000000000000  0.2916666699999979  0.4680991099999972   F   F   F
  0.5625000000000001  0.2916666699999979  0.4680991099999972   F   F   F
  0.6875000000000000  0.2916666699999979  0.4680991099999972   F   F   F
  0.8125000000000000  0.2916666699999979  0.4680991099999972   F   F   F
  0.9375000000000001  0.2916666699999979  0.4680991099999972   F   F   F
  0.0000000000000000  0.4166666699999979  0.4680991099999972   F   F   F
  0.1250000000000000  0.4166666699999979  0.4680991099999972   F   F   F
  0.2500000000000000  0.4166666699999979  0.4680991099999972   F   F   F
  0.3750000000000001  0.4166666699999979  0.4680991099999972   F   F   F
  0.5000000000000000  0.4166666699999979  0.4680991099999972   F   F   F
  0.6250000000000000  0.4166666699999979  0.4680991099999972   F   F   F
  0.7500000000000001  0.4166666699999979  0.4680991099999972   F   F   F
  0.8750000000000000  0.4166666699999979  0.4680991099999972   F   F   F
  0.0625000000000000  0.5416666699999979  0.4680991099999972   F   F   F
  0.1875000000000000  0.5416666699999979  0.4680991099999972   F   F   F
  0.3125000000000000  0.5416666699999979  0.4680991099999972   F   F   F
  0.4375000000000000  0.5416666699999979  0.4680991099999972   F   F   F
  0.5625000000000001  0.5416666699999979  0.4680991099999972   F   F   F
  0.6875000000000000  0.5416666699999979  0.4680991099999972   F   F   F
  0.8125000000000000  0.5416666699999979  0.4680991099999972   F   F   F
  0.9375000000000001  0.5416666699999979  0.4680991099999972   F   F   F
  0.0000000000000000  0.6666666699999979  0.4680991099999972   F   F   F
  0.1250000000000000  0.6666666699999979  0.4680991099999972   F   F   F
  0.2500000000000000  0.6666666699999979  0.4680991099999972   F   F   F
  0.3750000000000001  0.6666666699999979  0.4680991099999972   F   F   F
  0.5000000000000000  0.6666666699999979  0.4680991099999972   F   F   F
  0.6250000000000000  0.6666666699999979  0.4680991099999972   F   F   F
  0.7500000000000001  0.6666666699999979  0.4680991099999972   F   F   F
  0.8750000000000000  0.6666666699999979  0.4680991099999972   F   F   F
  0.0625000000000000  0.7916666699999979  0.4680991099999972   F   F   F
  0.1875000000000000  0.7916666699999979  0.4680991099999972   F   F   F
  0.3125000000000000  0.7916666699999979  0.4680991099999972   F   F   F
  0.4375000000000000  0.7916666699999979  0.4680991099999972   F   F   F
  0.5625000000000001  0.7916666699999979  0.4680991099999972   F   F   F
  0.6875000000000000  0.7916666699999979  0.4680991099999972   F   F   F
  0.8125000000000000  0.7916666699999979  0.4680991099999972   F   F   F
  0.9375000000000001  0.7916666699999979  0.4680991099999972   F   F   F
  0.0000000000000000  0.9166666699999978  0.4680991099999972   F   F   F
  0.1250000000000000  0.9166666699999978  0.4680991099999972   F   F   F
  0.2500000000000000  0.9166666699999978  0.4680991099999972   F   F   F
  0.3750000000000001  0.9166666699999978  0.4680991099999972   F   F   F
  0.5000000000000000  0.9166666699999978  0.4680991099999972   F   F   F
  0.6250000000000000  0.9166666699999978  0.4680991099999972   F   F   F
  0.7500000000000001  0.9166666699999978  0.4680991099999972   F   F   F
  0.8750000000000000  0.9166666699999978  0.4680991099999972   F   F   F
  0.9998597908655620  0.0837962123842672  0.5313072002219318   T   T   T
  0.1248523212051907  0.0839340815227209  0.5312909667304135   T   T   T
  0.2499291207075311  0.0841528347959595  0.5312680681757980   T   T   T
  0.3750135688681359  0.0842083093448507  0.5312917202953852   T   T   T
  0.5000005377090408  0.0841040679996959  0.5313057359449328   T   T   T
  0.6249607635210527  0.0840826489369441  0.5313122060906940   T   T   T
  0.7499644373195790  0.0840504330456240  0.5312558560728111   T   T   T
  0.8749059952523671  0.0839274713482128  0.5312620925684184   T   T   T
  0.0621403401392453  0.2086340859881276  0.5313008545928045   T   T   T
  0.1871894351193935  0.2088526426713223  0.5312742884105259   T   T   T
  0.3124208094737244  0.2090407519759784  0.5312928708437445   T   T   T
  0.4375588486103388  0.2089959079887665  0.5313215257227653   T   T   T
  0.5625512480549394  0.2089249694751056  0.5313069737612685   T   T   T
  0.6874714045915328  0.2090034418290784  0.5312826061385887   T   T   T
  0.8124059118503459  0.2089635424203809  0.5312671630728319   T   T   T
  0.9372617271977651  0.2087532052965958  0.5313021152956068   T   T   T
  0.9994546893526441  0.3335583723765733  0.5313557793078909   T   T   T
  0.1241629881668554  0.3334000891196794  0.5311622642621798   T   T   T
  0.2495315553041819  0.3335966502351842  0.5310645215285174   T   T   T
  0.3751229714770191  0.3337103407156481  0.5311531250467757   T   T   T
  0.5002282014453747  0.3337495913126097  0.5312838289759731   T   T   T
  0.6250873367063442  0.3338697356076777  0.5313478712025996   T   T   T
  0.7499483771535792  0.3339341487870189  0.5312896495716090   T   T   T
  0.8747936566521731  0.3338367949081660  0.5313117013888321   T   T   T
  0.0613395280733252  0.4583192094649423  0.5310971011909136   T   T   T
  0.1861834717774884  0.4583064836263905  0.5305428420366716   T   T   T
  0.3123441529498934  0.4586148790040119  0.5308848551582959   T   T   T
  0.4377063342502172  0.4586213071003665  0.5310188271344585   T   T   T
  0.5627181440158472  0.4585696066852017  0.5311768629839159   T   T   T
  0.6876610035229554  0.4588015838499443  0.5311992237401520   T   T   T
  0.8125013125698022  0.4588475851557514  0.5312058356813515   T   T   T
  0.9370889581230059  0.4587836732989944  0.5313726336249621   T   T   T
  0.9995820195129639  0.5838499774051201  0.5313278424418341   T   T   T
  0.1241736806728483  0.5835018241708441  0.5307503869169049   T   T   T
  0.2499898099817947  0.5841757159814799  0.5310233352302550   T   T   T
  0.3747060221780011  0.5842649550361894  0.5313016325875952   T   T   T
  0.5002368382075184  0.5835855544590611  0.5308001977797345   T   T   T
  0.6252470572212704  0.5837702743915510  0.5311656987811917   T   T   T
  0.7500750444468409  0.5839388607061143  0.5312232007395677   T   T   T
  0.8750026973125826  0.5838798384659993  0.5311933654971507   T   T   T
  0.0623351163287117  0.7089888461741772  0.5312791402298008   T   T   T
  0.1876949440775790  0.7095270110220334  0.5311864839532241   T   T   T
  0.3124751599149622  0.7086304879571451  0.5320804236889325   T   T   T
  0.4370615432634817  0.7095735012926649  0.5315608755027804   T   T   T
  0.5623513637425585  0.7091481145717884  0.5313332743100125   T   T   T
  0.6873750226543472  0.7089632241289693  0.5314738839668095   T   T   T
  0.8125801961151439  0.7090019162003325  0.5311613385695116   T   T   T
  0.9374663175782311  0.7089631452900760  0.5313255527228717   T   T   T
 -0.0000529169829108  0.8339395226811923  0.5313773244110509   T   T   T
  0.1248058852018278  0.8342007707280001  0.5312668386827403   T   T   T
  0.2502213387692481  0.8341329874500648  0.5314110641401568   T   T   T
  0.3748510115688122  0.8337174998848854  0.5317248666621505   T   T   T
  0.5000133566788051  0.8343261990825647  0.5313408138252951   T   T   T
  0.6249689635363441  0.8342390597505699  0.5312707970846026   T   T   T
  0.7499431102681580  0.8341289022353945  0.5311816203962886   T   T   T
  0.8750268406354428  0.8340161843029655  0.5312967575448515   T   T   T
  0.0623982446990245  0.9589873686526326  0.5313538775942410   T   T   T
  0.1874506966417562  0.9591198008446602  0.5312392403994033   T   T   T
  0.3125636934390913  0.9592979324122664  0.5311811208872160   T   T   T
  0.4374795241742089  0.9591626875688661  0.5312823934536781   T   T   T
  0.5624544149907424  0.9592657589767669  0.5313118415494082   T   T   T
  0.6874458721143385  0.9592952621168953  0.5311826250255447   T   T   T
  0.8124609390497601  0.9590280772069629  0.5312404428210168   T   T   T
  0.9374577363911032  0.9588999994252467  0.5313314847913881   T   T   T
  0.9997656945269940  0.0008035384829082  0.5949229710226914   T   T   T
  0.1247232640461930  0.0009157175734410  0.5948510760953886   T   T   T
  0.2497815774344330  0.0012092952348116  0.5947469842844841   T   T   T
  0.3750506260983810  0.0013193403218851  0.5948009830015093   T   T   T
  0.5001024088852439  0.0012818006668226  0.5949238441491040   T   T   T
  0.6251418332329118  0.0011504098021130  0.5949137974379465   T   T   T
  0.7500836341864089  0.0010679493973076  0.5947928511470199   T   T   T
  0.8748538071489099  0.0008686808324517  0.5947978862265930   T   T   T
  0.0621913755693663  0.1255595253697231  0.5948818194649637   T   T   T
  0.1872138081833113  0.1256687690400651  0.5948006783332725   T   T   T
  0.3123901343425101  0.1258185049642264  0.5948015320927783   T   T   T
  0.4375415982536000  0.1259442053631076  0.5948786871059825   T   T   T
  0.5625583526447019  0.1258931476066284  0.5948826042196140   T   T   T
  0.6875540111666969  0.1259157180232044  0.5948068316513067   T   T   T
  0.8124450321420033  0.1258730142081163  0.5947677458057478   T   T   T
  0.9372611486173138  0.1256761823750396  0.5948370870638464   T   T   T
  0.9995559678982104  0.2504312691322632  0.5949178765271027   T   T   T
  0.1243705543115705  0.2500993974836402  0.5949078154698063   T   T   T
  0.2496178524996148  0.2502492125700716  0.5948253208716786   T   T   T
  0.3749203466696719  0.2504485684393826  0.5948793496512247   T   T   T
  0.5000722674407272  0.2505771305832586  0.5949069043776399   T   T   T
  0.6250502841733365  0.2507039551415072  0.5948866954990761   T   T   T
  0.7499521836562633  0.2508065662033888  0.5948062542465842   T   T   T
  0.8747776969165199  0.2506925568802089  0.5948565414394085   T   T   T
  0.0616228141277989  0.3751591170361168  0.5949631762843210   T   T   T
  0.1861758420975121  0.3740261701591483  0.5943883600810785   T   T   T
  0.3120679240904904  0.3743954893482304  0.5941556008519117   T   T   T
  0.4375786428908604  0.3749389217187322  0.5947873212342364   T   T   T
  0.5625655698203387  0.3753625093368355  0.5949897665819895   T   T   T
  0.6875350635525388  0.3756465243141774  0.5949205886808806   T   T   T
  0.8123560688371352  0.3756929369589632  0.5948499039964809   T   T   T
  0.9369979690344844  0.3756042390983375  0.5949730770451493   T   T   T
  0.9989904924555159  0.5006188190944681  0.5950496547529238   T   T   T
  0.1228277475142797  0.4999328821328357  0.5940118747909187   T   T   T
  0.2469677460848506  0.4975303089249971  0.5922698230352567   T   T   T
  0.3755717313145571  0.4987447225847023  0.5935266589002088   T   T   T
  0.5003842967444151  0.4999103757705100  0.5946607055179152   T   T   T
  0.6250689699139208  0.5000518385623034  0.5946331084760973   T   T   T
  0.7500379201778349  0.5004260976681645  0.5946960058047274   T   T   T
  0.8745681781648830  0.5007988521016513  0.5949179889482406   T   T   T
  0.0613738135986939  0.6257308186522930  0.5948868858812079   T   T   T
  0.1849348227053911  0.6258859016407130  0.5926227093255034   T   T   T
  0.3123232006651772  0.6232244668595245  0.5948217563688155   T   T   T
  0.4392747102167556  0.6252779759480840  0.5933501526874815   T   T   T
  0.5630592944340425  0.6252820954614843  0.5938483013581892   T   T   T
  0.6878394689268028  0.6250869124099904  0.5946649490280426   T   T   T
  0.8126341928589491  0.6257584671258634  0.5945285724419501   T   T   T
  0.9370350561215347  0.6258932508923364  0.5949541921722132   T   T   T
  0.9995869827019420  0.7509427471481923  0.5949253237745958   T   T   T
  0.1241540294247905  0.7512162105683688  0.5948693182117875   T   T   T
  0.2485827663682270  0.7519073514815339  0.5948082507121253   T   T   T
  0.3758580609572867  0.7523225957663852  0.5956576092567919   T   T   T
  0.5004091917106596  0.7516976259903969  0.5948046551693106   T   T   T
  0.6251073294902969  0.7518012850658423  0.5946277206124795   T   T   T
  0.7502837750389532  0.7510382197447609  0.5943644254501855   T   T   T
  0.8748467043438959  0.7509415229796124  0.5948916423007845   T   T   T
  0.0621724306335277  0.8760022069826187  0.5949300056636292   T   T   T
  0.1870532379823179  0.8764447118502953  0.5947836822199440   T   T   T
  0.3122758983349579  0.8770411569116617  0.5947163084991800   T   T   T
  0.4377929064746218  0.8767493319149029  0.5949747841685553   T   T   T
  0.5626557301053277  0.8766263508008775  0.5948880016971519   T   T   T
  0.6877937576486207  0.8765003392012237  0.5945605354076949   T   T   T
  0.8124416721758759  0.8759661547819867  0.5948409614677312   T   T   T
  0.9372612849259420  0.8759059573135171  0.5949097894455844   T   T   T
  0.2418729963960707  0.5848564535917971  0.6623212313290711   T   T   T
  0.3003409940920588  0.5948567373890824  0.6554473220322530   T   T   T
  0.3415914718823350  0.5472892631838377  0.6649913518098267   T   T   T
  0.3226231970230120  0.4841753098352458  0.6760502547886112   T   T   T
  0.2636286729238889  0.4705569824564808  0.6788867558063810   T   T   T
  0.2233793260047857  0.5212931829310218  0.6730152262288163   T   T   T
  0.6344660346320774  0.6228566912428803  0.6789673175381850   T   T   T
  0.5965003181842735  0.6776946735669959  0.6784769181871829   T   T   T
  0.6195881222159646  0.7427660307065516  0.6782745702466036   T   T   T
  0.6791080236341716  0.7524832294714128  0.6792375967155773   T   T   T
  0.7164474687961385  0.6978423105178453  0.6799148541271520   T   T   T
  0.6939715777829260  0.6331802668294655  0.6795600289523935   T   T   T
  0.5356280278432233  0.6691655122346657  0.6774674015480934   T   T   T
  0.4834140431273690  0.6654542514958683  0.6754833486221967   T   T   T
  0.2103064510395708  0.6250198866274896  0.6583294689172237   T   T   T
  0.3878251725225929  0.5574664511460878  0.6625191857237415   T   T   T
  0.3544342082659900  0.4451127958011111  0.6812921547658461   T   T   T
  0.2489532631149776  0.4206054977290177  0.6860933194711497   T   T   T
  0.1771518616709135  0.5117078749490263  0.6761085897698169   T   T   T
  0.6169046606973717  0.5723486177839247  0.6789985129044357   T   T   T
  0.5901091763005204  0.7852210750299428  0.6780830757183887   T   T   T
  0.6963687365864285  0.8031438730804392  0.6794176922232433   T   T   T
  0.7630937186034236  0.7055965058586694  0.6806824792718656   T   T   T
  0.7230980447811549  0.5903750650944781  0.6800977234526996   T   T   T
  0.4369795624707204  0.6648175438082502  0.6762221973805093   T   T   T
  0.3279009991928954  0.7080564276463696  0.6582732292598468   T   T   T
