# Supplementary material for: Universal inter-molecular radical transfer reactions on metal surfaces
Source: Nat Commun. 2024 Apr 8;15:3030. doi: 10.1038/s41467-024-47252-1 (PMC11001993; doi:10.1038/s41467-024-47252-1)
Supplement: Supplementary file 4 — Source Data [file 41467_2024_47252_MOESM4_ESM.zip › Source data/Figure_S17/CONTCAR_IodoAlkyne_3x3_S00_initial]

Ag  C  H  I 
 1.0000000000000000
    23.1931024229187592    0.0000000000000000    0.0000000000000000
     0.0000000000000000   20.0858158908220581    0.0000000000000000
     0.0000000000000000    0.0000000000000000   37.1014083110324009
  Ag   C   H   I
 256  14  11   1
Selective dynamics
Cartesian
  0.0000000000000000  0.0000000000000000 14.9999999483760380   F   F   F
  2.8991378028648449  0.0000000000000000 14.9999999483760380   F   F   F
  5.7982756057296898  0.0000000000000000 14.9999999483760380   F   F   F
  8.6974134085945352  0.0000000000000000 14.9999999483760380   F   F   F
 11.5965512114593796  0.0000000000000000 14.9999999483760380   F   F   F
 14.4956890143242241  0.0000000000000000 14.9999999483760380   F   F   F
 17.3948268171890703  0.0000000000000000 14.9999999483760380   F   F   F
 20.2939646200539130  0.0000000000000000 14.9999999483760380   F   F   F
  1.4495689014324225  2.5107269863527573 14.9999999483760380   F   F   F
  4.3487067042972676  2.5107269863527573 14.9999999483760380   F   F   F
  7.2478445071621120  2.5107269863527573 14.9999999483760380   F   F   F
 10.1469823100269565  2.5107269863527573 14.9999999483760380   F   F   F
 13.0461201128918045  2.5107269863527573 14.9999999483760380   F   F   F
 15.9452579157566472  2.5107269863527573 14.9999999483760380   F   F   F
 18.8443957186214917  2.5107269863527573 14.9999999483760380   F   F   F
 21.7435335214863379  2.5107269863527573 14.9999999483760380   F   F   F
  0.0000000000000000  5.0214539727055145 14.9999999483760380   F   F   F
  2.8991378028648449  5.0214539727055145 14.9999999483760380   F   F   F
  5.7982756057296898  5.0214539727055145 14.9999999483760380   F   F   F
  8.6974134085945352  5.0214539727055145 14.9999999483760380   F   F   F
 11.5965512114593796  5.0214539727055145 14.9999999483760380   F   F   F
 14.4956890143242241  5.0214539727055145 14.9999999483760380   F   F   F
 17.3948268171890703  5.0214539727055145 14.9999999483760380   F   F   F
 20.2939646200539130  5.0214539727055145 14.9999999483760380   F   F   F
  1.4495689014324225  7.5321809590582713 14.9999999483760380   F   F   F
  4.3487067042972676  7.5321809590582713 14.9999999483760380   F   F   F
  7.2478445071621120  7.5321809590582713 14.9999999483760380   F   F   F
 10.1469823100269565  7.5321809590582713 14.9999999483760380   F   F   F
 13.0461201128918045  7.5321809590582713 14.9999999483760380   F   F   F
 15.9452579157566472  7.5321809590582713 14.9999999483760380   F   F   F
 18.8443957186214917  7.5321809590582713 14.9999999483760380   F   F   F
 21.7435335214863379  7.5321809590582713 14.9999999483760380   F   F   F
  0.0000000000000000 10.0429079454110290 14.9999999483760380   F   F   F
  2.8991378028648449 10.0429079454110290 14.9999999483760380   F   F   F
  5.7982756057296898 10.0429079454110290 14.9999999483760380   F   F   F
  8.6974134085945352 10.0429079454110290 14.9999999483760380   F   F   F
 11.5965512114593796 10.0429079454110290 14.9999999483760380   F   F   F
 14.4956890143242241 10.0429079454110290 14.9999999483760380   F   F   F
 17.3948268171890703 10.0429079454110290 14.9999999483760380   F   F   F
 20.2939646200539130 10.0429079454110290 14.9999999483760380   F   F   F
  1.4495689014324225 12.5536349317637868 14.9999999483760380   F   F   F
  4.3487067042972676 12.5536349317637868 14.9999999483760380   F   F   F
  7.2478445071621120 12.5536349317637868 14.9999999483760380   F   F   F
 10.1469823100269565 12.5536349317637868 14.9999999483760380   F   F   F
 13.0461201128918045 12.5536349317637868 14.9999999483760380   F   F   F
 15.9452579157566472 12.5536349317637868 14.9999999483760380   F   F   F
 18.8443957186214917 12.5536349317637868 14.9999999483760380   F   F   F
 21.7435335214863379 12.5536349317637868 14.9999999483760380   F   F   F
  0.0000000000000000 15.0643619181165427 14.9999999483760380   F   F   F
  2.8991378028648449 15.0643619181165427 14.9999999483760380   F   F   F
  5.7982756057296898 15.0643619181165427 14.9999999483760380   F   F   F
  8.6974134085945352 15.0643619181165427 14.9999999483760380   F   F   F
 11.5965512114593796 15.0643619181165427 14.9999999483760380   F   F   F
 14.4956890143242241 15.0643619181165427 14.9999999483760380   F   F   F
 17.3948268171890703 15.0643619181165427 14.9999999483760380   F   F   F
 20.2939646200539130 15.0643619181165427 14.9999999483760380   F   F   F
  1.4495689014324225 17.5750889044693004 14.9999999483760380   F   F   F
  4.3487067042972676 17.5750889044693004 14.9999999483760380   F   F   F
  7.2478445071621120 17.5750889044693004 14.9999999483760380   F   F   F
 10.1469823100269565 17.5750889044693004 14.9999999483760380   F   F   F
 13.0461201128918045 17.5750889044693004 14.9999999483760380   F   F   F
 15.9452579157566472 17.5750889044693004 14.9999999483760380   F   F   F
 18.8443957186214917 17.5750889044693004 14.9999999483760380   F   F   F
 21.7435335214863379 17.5750889044693004 14.9999999483760380   F   F   F
  1.4495689014324225  0.8369090624035965 17.3671362101407674   F   F   F
  4.3487067042972676  0.8369090624035965 17.3671362101407674   F   F   F
  7.2478445071621120  0.8369090624035965 17.3671362101407674   F   F   F
 10.1469823100269565  0.8369090624035965 17.3671362101407674   F   F   F
 13.0461201128918045  0.8369090624035965 17.3671362101407674   F   F   F
 15.9452579157566472  0.8369090624035965 17.3671362101407674   F   F   F
 18.8443957186214917  0.8369090624035965 17.3671362101407674   F   F   F
 21.7435335214863379  0.8369090624035965 17.3671362101407674   F   F   F
  0.0000000000000000  3.3476360487563541 17.3671362101407674   F   F   F
  2.8991378028648449  3.3476360487563541 17.3671362101407674   F   F   F
  5.7982756057296898  3.3476360487563541 17.3671362101407674   F   F   F
  8.6974134085945352  3.3476360487563541 17.3671362101407674   F   F   F
 11.5965512114593796  3.3476360487563541 17.3671362101407674   F   F   F
 14.4956890143242241  3.3476360487563541 17.3671362101407674   F   F   F
 17.3948268171890703  3.3476360487563541 17.3671362101407674   F   F   F
 20.2939646200539130  3.3476360487563541 17.3671362101407674   F   F   F
  1.4495689014324225  5.8583630351091109 17.3671362101407674   F   F   F
  4.3487067042972676  5.8583630351091109 17.3671362101407674   F   F   F
  7.2478445071621120  5.8583630351091109 17.3671362101407674   F   F   F
 10.1469823100269565  5.8583630351091109 17.3671362101407674   F   F   F
 13.0461201128918045  5.8583630351091109 17.3671362101407674   F   F   F
 15.9452579157566472  5.8583630351091109 17.3671362101407674   F   F   F
 18.8443957186214917  5.8583630351091109 17.3671362101407674   F   F   F
 21.7435335214863379  5.8583630351091109 17.3671362101407674   F   F   F
  0.0000000000000000  8.3690900214618686 17.3671362101407674   F   F   F
  2.8991378028648449  8.3690900214618686 17.3671362101407674   F   F   F
  5.7982756057296898  8.3690900214618686 17.3671362101407674   F   F   F
  8.6974134085945352  8.3690900214618686 17.3671362101407674   F   F   F
 11.5965512114593796  8.3690900214618686 17.3671362101407674   F   F   F
 14.4956890143242241  8.3690900214618686 17.3671362101407674   F   F   F
 17.3948268171890703  8.3690900214618686 17.3671362101407674   F   F   F
 20.2939646200539130  8.3690900214618686 17.3671362101407674   F   F   F
  1.4495689014324225 10.8798170078146264 17.3671362101407674   F   F   F
  4.3487067042972676 10.8798170078146264 17.3671362101407674   F   F   F
  7.2478445071621120 10.8798170078146264 17.3671362101407674   F   F   F
 10.1469823100269565 10.8798170078146264 17.3671362101407674   F   F   F
 13.0461201128918045 10.8798170078146264 17.3671362101407674   F   F   F
 15.9452579157566472 10.8798170078146264 17.3671362101407674   F   F   F
 18.8443957186214917 10.8798170078146264 17.3671362101407674   F   F   F
 21.7435335214863379 10.8798170078146264 17.3671362101407674   F   F   F
  0.0000000000000000 13.3905439941673823 17.3671362101407674   F   F   F
  2.8991378028648449 13.3905439941673823 17.3671362101407674   F   F   F
  5.7982756057296898 13.3905439941673823 17.3671362101407674   F   F   F
  8.6974134085945352 13.3905439941673823 17.3671362101407674   F   F   F
 11.5965512114593796 13.3905439941673823 17.3671362101407674   F   F   F
 14.4956890143242241 13.3905439941673823 17.3671362101407674   F   F   F
 17.3948268171890703 13.3905439941673823 17.3671362101407674   F   F   F
 20.2939646200539130 13.3905439941673823 17.3671362101407674   F   F   F
  1.4495689014324225 15.9012709805201400 17.3671362101407674   F   F   F
  4.3487067042972676 15.9012709805201400 17.3671362101407674   F   F   F
  7.2478445071621120 15.9012709805201400 17.3671362101407674   F   F   F
 10.1469823100269565 15.9012709805201400 17.3671362101407674   F   F   F
 13.0461201128918045 15.9012709805201400 17.3671362101407674   F   F   F
 15.9452579157566472 15.9012709805201400 17.3671362101407674   F   F   F
 18.8443957186214917 15.9012709805201400 17.3671362101407674   F   F   F
 21.7435335214863379 15.9012709805201400 17.3671362101407674   F   F   F
  0.0000000000000000 18.4119979668728959 17.3671362101407674   F   F   F
  2.8991378028648449 18.4119979668728959 17.3671362101407674   F   F   F
  5.7982756057296898 18.4119979668728959 17.3671362101407674   F   F   F
  8.6974134085945352 18.4119979668728959 17.3671362101407674   F   F   F
 11.5965512114593796 18.4119979668728959 17.3671362101407674   F   F   F
 14.4956890143242241 18.4119979668728959 17.3671362101407674   F   F   F
 17.3948268171890703 18.4119979668728959 17.3671362101407674   F   F   F
 20.2939646200539130 18.4119979668728959 17.3671362101407674   F   F   F
 -0.0007239828270001  1.6857948948023427 19.7108890102468521   T   T   T
  2.8976377685732579  1.6868238959973920 19.7096083361556111   T   T   T
  5.7977418208124538  1.6884699978782061 19.7093255181436220   T   T   T
  8.6982269984982477  1.6885306670907485 19.7106881182157103   T   T   T
 11.5959588117292007  1.6897164140827370 19.7110561943444331   T   T   T
 14.4946282801358599  1.6908610652252811 19.7104313979190096   T   T   T
 17.3953616579732433  1.6897387069781480 19.7091673385506354   T   T   T
 20.2941765324407655  1.6871357690427193 19.7102187453371087   T   T   T
  1.4472055919636881  4.1975674557884153 19.7096403579029413   T   T   T
  4.3465393366548852  4.1992535247088547 19.7084802687791445   T   T   T
  7.2479765023754199  4.1997268910797692 19.7095803720601559   T   T   T
 10.1470346542725895  4.2000434472834289 19.7119422893183227   T   T   T
 13.0455408565126429  4.2013730909737683 19.7106635951869968   T   T   T
 15.9454217531554185  4.2022588828338217 19.7089802679243888   T   T   T
 18.8451741971582329  4.2006123060767866 19.7090006312369859   T   T   T
 21.7427217651087901  4.1985080806186748 19.7102707783401030   T   T   T
 -0.0039177656756864  6.7096715150152608 19.7129449926674631   T   T   T
  2.8906588823848174  6.7077591374162591 19.7068276073940432   T   T   T
  5.7948981092650396  6.7089304239957306 19.7051622402293347   T   T   T
  8.6996732402821966  6.7082898052018578 19.7082589647182154   T   T   T
 11.5973512193691768  6.7100855170483733 19.7126632792209939   T   T   T
 14.4965626552713527  6.7121638936582109 19.7117885115301164   T   T   T
 17.3963812689206208  6.7127126713685996 19.7109033649890186   T   T   T
 20.2939628947791100  6.7116927723870035 19.7119310663668550   T   T   T
  1.4398059523338911  9.2170900667300923 19.7074153031738568   T   T   T
  4.3394747939438210  9.2173354415038791 19.7042495908076667   T   T   T
  7.2470813825267042  9.2166751827099205 19.7077862878199070   T   T   T
 10.1469642684210850  9.2152080115846768 19.7094731793740223   T   T   T
 13.0463793025895392  9.2160116441270556 19.7084401773909867   T   T   T
 15.9489927662978594  9.2190136458442637 19.7079478305560478   T   T   T
 18.8492934131328056  9.2195983949772007 19.7092575109574604   T   T   T
 21.7430315170212722  9.2208824102590299 19.7142929066982227   T   T   T
 -0.0028383444557232 11.7314597572215007 19.7132123227459211   T   T   T
  2.8894877653488740 11.7300834673932037 19.7037308568063452   T   T   T
  5.7917920484161041 11.7279523887839350 19.7037779667985689   T   T   T
  8.6998119643824783 11.7266199941765770 19.6990689170402256   T   T   T
 11.5998715422406580 11.7236085406551158 19.6990699284578703   T   T   T
 14.4994622747443493 11.7282370224058017 19.7067833946487561   T   T   T
 17.3983109640608120 11.7298259149724249 19.7087339292941799   T   T   T
 20.2985361571406564 11.7294883281965419 19.7082023241605278   T   T   T
  1.4482189258420390 14.2443331216891309 19.7121693416506432   T   T   T
  4.3484475324827407 14.2465602814293355 19.7097425805654325   T   T   T
  7.2455549774242289 14.2482075757866919 19.7050361579546163   T   T   T
 10.1462057017597438 14.2423457061433343 19.7087613728808435   T   T   T
 13.0439804731817830 14.2457420758299858 19.7127058042565686   T   T   T
 15.9448549447555390 14.2422765703957381 19.7177186563124671   T   T   T
 18.8477314061314551 14.2429572579869976 19.7062150250785884   T   T   T
 21.7446707642224233 14.2435260722578860 19.7128720577356518   T   T   T
 -0.0003747474235953 16.7543932261134785 19.7137435451716385   T   T   T
  2.8973658706883545 16.7559776550024502 19.7120237683713597   T   T   T
  5.7988941771149767 16.7575230618569151 19.7135623595212834   T   T   T
  8.6965697755157496 16.7572365025330399 19.7130031229701252   T   T   T
 11.5956102186483996 16.7588099321114754 19.7110404058548170   T   T   T
 14.4952115292625461 16.7591209840315720 19.7082531135603318   T   T   T
 17.3953380167109231 16.7572084517623594 19.7075542898533271   T   T   T
 20.2952944369120587 16.7555541109602082 19.7117487446059094   T   T   T
  1.4483279753093488 19.2629877549526682 19.7120032244757120   T   T   T
  4.3480381858626522 19.2641974673852872 19.7106771183523470   T   T   T
  7.2482290628603323 19.2689899594232230 19.7093290966728460   T   T   T
 10.1470786445771086 19.2648378239945437 19.7131370533475341   T   T   T
 13.0446445432204232 19.2689256018003690 19.7103317785852283   T   T   T
 15.9448332470116796 19.2705735124553712 19.7072501471090469   T   T   T
 18.8450973143340050 19.2657082632485519 19.7105310050472227   T   T   T
 21.7435085500309953 19.2626225132442741 19.7126195103871638   T   T   T
 -0.0005041622272897  0.0155092187577353 22.0712928587870607   T   T   T
  2.8970663910158656  0.0163111737056692 22.0683147335021346   T   T   T
  5.7964394855011498  0.0177387150865106 22.0670158564593173   T   T   T
  8.6963149523560261  0.0196531237577271 22.0707254281970044   T   T   T
 11.5952192096425009  0.0194884394774269 22.0714614319355249   T   T   T
 14.4960094665628549  0.0192362064037912 22.0692420570240664   T   T   T
 17.3967404071033371  0.0191315178938651 22.0677448348374021   T   T   T
 20.2943280498707956  0.0165244435457049 22.0698488905078101   T   T   T
  1.4485992106868280  2.5262979943592270 22.0659583090847526   T   T   T
  4.3468131920957367  2.5269969915147281 22.0632557514174508   T   T   T
  7.2463179890864025  2.5276211058855700 22.0647905843493639   T   T   T
 10.1466202074606660  2.5280123152361433 22.0682609038314901   T   T   T
 13.0455386304120662  2.5277867274793127 22.0667642079980730   T   T   T
 15.9461484883727831  2.5288812516962578 22.0639058839962097   T   T   T
 18.8452149723265698  2.5281514129386489 22.0642889793219190   T   T   T
 21.7430618829873019  2.5267614169220063 22.0665348395907017   T   T   T
 -0.0013495408664630  5.0367125391573300 22.0679656185260136   T   T   T
  2.8952954724161430  5.0353564557030417 22.0671751236354154   T   T   T
  5.7962218787976205  5.0367673203960184 22.0657246676502545   T   T   T
  8.6966322384105315  5.0365565705261162 22.0700382167437326   T   T   T
 11.5957571760779832  5.0375515087135980 22.0700417082029752   T   T   T
 14.4962475876892558  5.0373789693582323 22.0662173415680236   T   T   T
 17.3953327010808785  5.0382199187908006 22.0646936194363121   T   T   T
 20.2943627954579249  5.0373788560278401 22.0672594389197343   T   T   T
  1.4459179417090260  7.5466708697285059 22.0730264801886413   T   T   T
  4.3399286281006288  7.5364682378504071 22.0565753254824664   T   T   T
  7.2471231333925452  7.5380597060602286 22.0576443761101721   T   T   T
 10.1432931077700097  7.5447095884877786 22.0743168813876416   T   T   T
 13.0443101898604219  7.5429735158712390 22.0728737123857179   T   T   T
 15.9469767888884260  7.5460312317476843 22.0710465357250634   T   T   T
 18.8465044880619139  7.5465222983179103 22.0710020551729365   T   T   T
 21.7422623057760767  7.5484548797654298 22.0725841424708165   T   T   T
 -0.0039791564321790 10.0597690174468930 22.0759720218210767   T   T   T
  2.8828619729387106 10.0537492348975750 22.0528434749790527   T   T   T
  5.7854617726088584 10.0404739564882242 22.0434553385849874   T   T   T
  8.6994628274264709 10.0526471115200948 22.0642776940571004   T   T   T
 11.5954378703410708 10.0459160257264752 22.0700738468199162   T   T   T
 14.4939436315687651 10.0453802250096587 22.0600757269952652   T   T   T
 17.3995716164482488 10.0503098594080793 22.0637888053263644   T   T   T
 20.2936483579071663 10.0594731975082983 22.0737904032974335   T   T   T
  1.4471814199988868 12.5698033913689873 22.0730224304309637   T   T   T
  4.3392859810468174 12.5662983460955395 22.0424889872947922   T   T   T
  7.2526426003343332 12.5562758520960482 22.0210154144500052   T   T   T
 10.1500306079776745 12.5581057206124225 22.0374290671919297   T   T   T
 13.0416500258071508 12.5587332539205807 22.0338240030985162   T   T   T
 15.9478657158623705 12.5533151858345011 22.0592898393512264   T   T   T
 18.8508369217672005 12.5676945157870072 22.0563756718591470   T   T   T
 21.7435690267165214 12.5712782498950233 22.0734996354434116   T   T   T
 -0.0004741752369342 15.0812372978205076 22.0726271289141671   T   T   T
  2.8964323911640335 15.0797957594386034 22.0733183920145883   T   T   T
  5.7881114646468950 15.0848362864701304 22.0676282420221028   T   T   T
  8.7004358639678845 15.0859551226282136 22.0612026376712542   T   T   T
 11.5888675756225776 15.0907683844876299 22.0642189498128616   T   T   T
 14.4921418715102828 15.0967706332037395 22.0562369919537957   T   T   T
 17.4022193155491216 15.0834150851439439 22.0521822455155423   T   T   T
 20.2945083969765498 15.0812984545448305 22.0714244434023570   T   T   T
  1.4489667873339342 17.5906772722359221 22.0719226619025264   T   T   T
  4.3464015508433684 17.5931496703769987 22.0717109595977803   T   T   T
  7.2466937790100676 17.5962539553502850 22.0674945388535058   T   T   T
 10.1430933468032958 17.5954583984567705 22.0796590397360397   T   T   T
 13.0424574995127305 17.5998678184317363 22.0682709092588993   T   T   T
 15.9491197109367828 17.6012205182529051 22.0571750604019385   T   T   T
 18.8456775085072117 17.5929382616024306 22.0707786639595405   T   T   T
 21.7431144713229685 17.5914845501628001 22.0723193451796931   T   T   T
  5.2941535594485911 11.8664581520182892 25.1966807225998473   T   T   T
  6.6630046944666930 12.1234429236620134 25.2858189600706638   T   T   T
  7.5972735549408670 11.0897343663934205 25.3757871530007009   T   T   T
  7.1430969937357700  9.7675919397183222 25.3730904253719984   T   T   T
  5.7772870569715762  9.4889849695198372 25.2773009141169247   T   T   T
  4.8573380707013527 10.5375180179941843 25.1955957225869192   T   T   T
 14.8963417793816522 12.5155880593510656 25.1863195197085048   T   T   T
 13.9877939053094149 13.5944150047217303 25.1709196517310509   T   T   T
 14.4861244905856275 14.9146537348200940 25.1696565644640629   T   T   T
 15.8614236774031507 15.1449293972186787 25.2118234994786832   T   T   T
 16.7557690051660515 14.0707219178547529 25.2385722148867941   T   T   T
 16.2694749885177927 12.7582055532590193 25.2173719944170571   T   T   T
 12.5867417935337009 13.3691073642897127 25.1250772706760159   T   T   T
 11.3832329470452613 13.2126026244211427 25.0379344770933159   T   T   T
  4.5732318645567265 12.6847745659558662 25.1254394678015771   T   T   T
  8.6673192864310948 11.2975730815094870 25.4452132937793998   T   T   T
  7.8685574367472393  8.9517260953225541 25.4359203666905174   T   T   T
  5.4288432980453631  8.4529808000351263 25.2644799750175579   T   T   T
  3.7864607245459361 10.3271103603059444 25.1207649272033713   T   T   T
 14.5128011607803469 11.4919418189537090 25.1793732018234699   T   T   T
 13.7811432346764295 15.7499772358825165 25.1602928082678048   T   T   T
 16.2357606325499084 16.1720333798552893 25.2210804360690339   T   T   T
 17.8327176808835830 14.2546195911332632 25.2726980688774887   T   T   T
 16.9661533577004384 11.9157170891966206 25.2350455454144793   T   T   T
 10.3155954737960851 13.1086275751891588 25.0464420198908186   T   T   T
  7.3266750163181706 14.1351948444599902 25.2041175939045026   T   T   T
