# Supplementary material for: Universal inter-molecular radical transfer reactions on metal surfaces
Source: Nat Commun. 2024 Apr 8;15:3030. doi: 10.1038/s41467-024-47252-1 (PMC11001993; doi:10.1038/s41467-024-47252-1)
Supplement: Supplementary file 4 — Source Data [file 41467_2024_47252_MOESM4_ESM.zip › Source data/Figure_S17/CONTCAR_IodoAlkyne_3x3_TS01]

Ag  C  H  I 
 1.0000000000000000
    23.1931024229187592    0.0000000000000000    0.0000000000000000
     0.0000000000000000   20.0858158908220581    0.0000000000000000
     0.0000000000000000    0.0000000000000000   37.1014083110324009
  Ag   C   H   I
 256  14  11   1
Selective dynamics
Cartesian
  0.0000000000000000  0.0000000000000000 14.9999999999999609   F   F   F
  2.8991378028648449  0.0000000000000000 14.9999999999999609   F   F   F
  5.7982756057296898  0.0000000000000000 14.9999999999999609   F   F   F
  8.6974134085945369  0.0000000000000000 14.9999999999999609   F   F   F
 11.5965512114593796  0.0000000000000000 14.9999999999999609   F   F   F
 14.4956890143242241  0.0000000000000000 14.9999999999999609   F   F   F
 17.3948268171890703  0.0000000000000000 14.9999999999999609   F   F   F
 20.2939646200539130  0.0000000000000000 14.9999999999999609   F   F   F
  1.4495689014324225  2.5107269863527573 14.9999999999999609   F   F   F
  4.3487067042972676  2.5107269863527573 14.9999999999999609   F   F   F
  7.2478445071621120  2.5107269863527573 14.9999999999999609   F   F   F
 10.1469823100269565  2.5107269863527573 14.9999999999999609   F   F   F
 13.0461201128918045  2.5107269863527573 14.9999999999999609   F   F   F
 15.9452579157566472  2.5107269863527573 14.9999999999999609   F   F   F
 18.8443957186214917  2.5107269863527573 14.9999999999999609   F   F   F
 21.7435335214863379  2.5107269863527573 14.9999999999999609   F   F   F
  0.0000000000000000  5.0214539727055145 14.9999999999999609   F   F   F
  2.8991378028648449  5.0214539727055145 14.9999999999999609   F   F   F
  5.7982756057296898  5.0214539727055145 14.9999999999999609   F   F   F
  8.6974134085945369  5.0214539727055145 14.9999999999999609   F   F   F
 11.5965512114593796  5.0214539727055145 14.9999999999999609   F   F   F
 14.4956890143242241  5.0214539727055145 14.9999999999999609   F   F   F
 17.3948268171890703  5.0214539727055145 14.9999999999999609   F   F   F
 20.2939646200539130  5.0214539727055145 14.9999999999999609   F   F   F
  1.4495689014324225  7.5321809590582713 14.9999999999999609   F   F   F
  4.3487067042972676  7.5321809590582713 14.9999999999999609   F   F   F
  7.2478445071621120  7.5321809590582713 14.9999999999999609   F   F   F
 10.1469823100269565  7.5321809590582713 14.9999999999999609   F   F   F
 13.0461201128918045  7.5321809590582713 14.9999999999999609   F   F   F
 15.9452579157566472  7.5321809590582713 14.9999999999999609   F   F   F
 18.8443957186214917  7.5321809590582713 14.9999999999999609   F   F   F
 21.7435335214863379  7.5321809590582713 14.9999999999999609   F   F   F
  0.0000000000000000 10.0429079454110290 14.9999999999999609   F   F   F
  2.8991378028648449 10.0429079454110290 14.9999999999999609   F   F   F
  5.7982756057296898 10.0429079454110290 14.9999999999999609   F   F   F
  8.6974134085945369 10.0429079454110290 14.9999999999999609   F   F   F
 11.5965512114593796 10.0429079454110290 14.9999999999999609   F   F   F
 14.4956890143242241 10.0429079454110290 14.9999999999999609   F   F   F
 17.3948268171890703 10.0429079454110290 14.9999999999999609   F   F   F
 20.2939646200539130 10.0429079454110290 14.9999999999999609   F   F   F
  1.4495689014324225 12.5536349317637868 14.9999999999999609   F   F   F
  4.3487067042972676 12.5536349317637868 14.9999999999999609   F   F   F
  7.2478445071621120 12.5536349317637868 14.9999999999999609   F   F   F
 10.1469823100269565 12.5536349317637868 14.9999999999999609   F   F   F
 13.0461201128918045 12.5536349317637868 14.9999999999999609   F   F   F
 15.9452579157566472 12.5536349317637868 14.9999999999999609   F   F   F
 18.8443957186214917 12.5536349317637868 14.9999999999999609   F   F   F
 21.7435335214863379 12.5536349317637868 14.9999999999999609   F   F   F
  0.0000000000000000 15.0643619181165427 14.9999999999999609   F   F   F
  2.8991378028648449 15.0643619181165427 14.9999999999999609   F   F   F
  5.7982756057296898 15.0643619181165427 14.9999999999999609   F   F   F
  8.6974134085945369 15.0643619181165427 14.9999999999999609   F   F   F
 11.5965512114593796 15.0643619181165427 14.9999999999999609   F   F   F
 14.4956890143242241 15.0643619181165427 14.9999999999999609   F   F   F
 17.3948268171890703 15.0643619181165427 14.9999999999999609   F   F   F
 20.2939646200539130 15.0643619181165427 14.9999999999999609   F   F   F
  1.4495689014324225 17.5750889044693004 14.9999999999999609   F   F   F
  4.3487067042972676 17.5750889044693004 14.9999999999999609   F   F   F
  7.2478445071621120 17.5750889044693004 14.9999999999999609   F   F   F
 10.1469823100269565 17.5750889044693004 14.9999999999999609   F   F   F
 13.0461201128918045 17.5750889044693004 14.9999999999999609   F   F   F
 15.9452579157566472 17.5750889044693004 14.9999999999999609   F   F   F
 18.8443957186214917 17.5750889044693004 14.9999999999999609   F   F   F
 21.7435335214863379 17.5750889044693004 14.9999999999999609   F   F   F
  1.4495689014324225  0.8369089954508715 17.3671361036775416   F   F   F
  4.3487067042972676  0.8369089954508715 17.3671361036775416   F   F   F
  7.2478445071621120  0.8369089954508715 17.3671361036775416   F   F   F
 10.1469823100269565  0.8369089954508715 17.3671361036775416   F   F   F
 13.0461201128918045  0.8369089954508715 17.3671361036775416   F   F   F
 15.9452579157566472  0.8369089954508715 17.3671361036775416   F   F   F
 18.8443957186214917  0.8369089954508715 17.3671361036775416   F   F   F
 21.7435335214863379  0.8369089954508715 17.3671361036775416   F   F   F
  0.0000000000000000  3.3476359818036290 17.3671361036775416   F   F   F
  2.8991378028648449  3.3476359818036290 17.3671361036775416   F   F   F
  5.7982756057296898  3.3476359818036290 17.3671361036775416   F   F   F
  8.6974134085945369  3.3476359818036290 17.3671361036775416   F   F   F
 11.5965512114593796  3.3476359818036290 17.3671361036775416   F   F   F
 14.4956890143242241  3.3476359818036290 17.3671361036775416   F   F   F
 17.3948268171890703  3.3476359818036290 17.3671361036775416   F   F   F
 20.2939646200539130  3.3476359818036290 17.3671361036775416   F   F   F
  1.4495689014324225  5.8583629681563858 17.3671361036775416   F   F   F
  4.3487067042972676  5.8583629681563858 17.3671361036775416   F   F   F
  7.2478445071621120  5.8583629681563858 17.3671361036775416   F   F   F
 10.1469823100269565  5.8583629681563858 17.3671361036775416   F   F   F
 13.0461201128918045  5.8583629681563858 17.3671361036775416   F   F   F
 15.9452579157566472  5.8583629681563858 17.3671361036775416   F   F   F
 18.8443957186214917  5.8583629681563858 17.3671361036775416   F   F   F
 21.7435335214863379  5.8583629681563858 17.3671361036775416   F   F   F
  0.0000000000000000  8.3690899545091408 17.3671361036775416   F   F   F
  2.8991378028648449  8.3690899545091408 17.3671361036775416   F   F   F
  5.7982756057296898  8.3690899545091408 17.3671361036775416   F   F   F
  8.6974134085945369  8.3690899545091408 17.3671361036775416   F   F   F
 11.5965512114593796  8.3690899545091408 17.3671361036775416   F   F   F
 14.4956890143242241  8.3690899545091408 17.3671361036775416   F   F   F
 17.3948268171890703  8.3690899545091408 17.3671361036775416   F   F   F
 20.2939646200539130  8.3690899545091408 17.3671361036775416   F   F   F
  1.4495689014324225 10.8798169408619003 17.3671361036775416   F   F   F
  4.3487067042972676 10.8798169408619003 17.3671361036775416   F   F   F
  7.2478445071621120 10.8798169408619003 17.3671361036775416   F   F   F
 10.1469823100269565 10.8798169408619003 17.3671361036775416   F   F   F
 13.0461201128918045 10.8798169408619003 17.3671361036775416   F   F   F
 15.9452579157566472 10.8798169408619003 17.3671361036775416   F   F   F
 18.8443957186214917 10.8798169408619003 17.3671361036775416   F   F   F
 21.7435335214863379 10.8798169408619003 17.3671361036775416   F   F   F
  0.0000000000000000 13.3905439272146580 17.3671361036775416   F   F   F
  2.8991378028648449 13.3905439272146580 17.3671361036775416   F   F   F
  5.7982756057296898 13.3905439272146580 17.3671361036775416   F   F   F
  8.6974134085945369 13.3905439272146580 17.3671361036775416   F   F   F
 11.5965512114593796 13.3905439272146580 17.3671361036775416   F   F   F
 14.4956890143242241 13.3905439272146580 17.3671361036775416   F   F   F
 17.3948268171890703 13.3905439272146580 17.3671361036775416   F   F   F
 20.2939646200539130 13.3905439272146580 17.3671361036775416   F   F   F
  1.4495689014324225 15.9012709135674157 17.3671361036775416   F   F   F
  4.3487067042972676 15.9012709135674157 17.3671361036775416   F   F   F
  7.2478445071621120 15.9012709135674157 17.3671361036775416   F   F   F
 10.1469823100269565 15.9012709135674157 17.3671361036775416   F   F   F
 13.0461201128918045 15.9012709135674157 17.3671361036775416   F   F   F
 15.9452579157566472 15.9012709135674157 17.3671361036775416   F   F   F
 18.8443957186214917 15.9012709135674157 17.3671361036775416   F   F   F
 21.7435335214863379 15.9012709135674157 17.3671361036775416   F   F   F
  0.0000000000000000 18.4119978999201734 17.3671361036775416   F   F   F
  2.8991378028648449 18.4119978999201734 17.3671361036775416   F   F   F
  5.7982756057296898 18.4119978999201734 17.3671361036775416   F   F   F
  8.6974134085945369 18.4119978999201734 17.3671361036775416   F   F   F
 11.5965512114593796 18.4119978999201734 17.3671361036775416   F   F   F
 14.4956890143242241 18.4119978999201734 17.3671361036775416   F   F   F
 17.3948268171890703 18.4119978999201734 17.3671361036775416   F   F   F
 20.2939646200539130 18.4119978999201734 17.3671361036775416   F   F   F
 -0.0027970823383423  1.6816487999521665 19.7130149296166302   T   T   T
  2.8956131110462469  1.6854169708693330 19.7122515755933598   T   T   T
  5.7960970011980413  1.6898461779095089 19.7114943421276116   T   T   T
  8.6970259178729830  1.6917048262588412 19.7116387545619816   T   T   T
 11.5971894598210383  1.6897010820968861 19.7125594837598435   T   T   T
 14.4948282908790116  1.6868949416352963 19.7133629980782601   T   T   T
 17.3942417229820236  1.6855669747041737 19.7109310506304318   T   T   T
 20.2921502465455319  1.6835439066701938 19.7110526728512383   T   T   T
  1.4422879234954955  4.1897934923359568 19.7127522725340114   T   T   T
  4.3420438404031385  4.1949584401008098 19.7124152158906760   T   T   T
  7.2453519212556978  4.1985947194859623 19.7126630413992814   T   T   T
 10.1474743855089464  4.1977079212723067 19.7133321355647162   T   T   T
 13.0471019107126232  4.1951852670198484 19.7126680449729577   T   T   T
 15.9447023299520421  4.1949966008160136 19.7116175073665012   T   T   T
 18.8424025728507623  4.1944076730354460 19.7108893158507428   T   T   T
 21.7387223363525734  4.1909172810829229 19.7123201089445104   T   T   T
 -0.0114027206107983  6.6982881844137871 19.7143994020171220   T   T   T
  2.8821457738640528  6.6966334432591177 19.7086299106990097   T   T   T
  5.7884519787423274  6.7013444421786863 19.7062353521354012   T   T   T
  8.6991390945108051  6.7033801094209018 19.7091432342746238   T   T   T
 11.6011348557956619  6.7020059721352361 19.7123250546005835   T   T   T
 14.4979657100998178  6.7034067435270694 19.7145656328664600   T   T   T
 17.3941127141805367  6.7043303262104637 19.7120556235220015   T   T   T
 20.2896162483638278  6.7026528668063703 19.7126468675335822   T   T   T
  1.4252538631733116  9.2042827600906723 19.7055534619674120   T   T   T
  4.3219831510045026  9.2063575953140262 19.6888786301795164   T   T   T
  7.2439190211352402  9.2114232407151260 19.7004249406808150   T   T   T
 10.1518964632201083  9.2101764368232253 19.7029307329352363   T   T   T
 13.0521429422590121  9.2071709562261344 19.7082979565144569   T   T   T
 15.9499636562787206  9.2118759140589237 19.7095364245813123   T   T   T
 18.8450437081128825  9.2130845213817878 19.7094227544066634   T   T   T
 21.7348578707862536  9.2125205974603830 19.7152896689355153   T   T   T
 -0.0093445323262875 11.7245235423593090 19.7136398988148116   T   T   T
  2.8792955792675183 11.7184404617795721 19.6916005581957378   T   T   T
  5.7986992825144625 11.7343718827821988 19.7088324542894355   T   T   T
  8.6897911893235964 11.7341255386315542 19.7177169294195131   T   T   T
 11.6062382687511381 11.7160794384113967 19.6918385611313518   T   T   T
 14.5048952836380600 11.7210186155918148 19.7067182322397727   T   T   T
 17.3981226710180614 11.7251574593574013 19.7097146626402875   T   T   T
 20.2948494032161086 11.7245519131113536 19.7084506658678187   T   T   T
  1.4448263720840711 14.2374243101040499 19.7107393312542492   T   T   T
  4.3540747688513468 14.2517063605248442 19.7111580929755554   T   T   T
  7.2459607566752791 14.2295754804776617 19.7346211013578987   T   T   T
 10.1462041730014061 14.2463097769738578 19.7086004501793646   T   T   T
 13.0496061252201887 14.2392136764590234 19.7105779732923416   T   T   T
 15.9455388355651042 14.2368762390918331 19.7180694529035456   T   T   T
 18.8472555823166203 14.2375852923533355 19.7064921467259886   T   T   T
 21.7425548136285656 14.2374834601734399 19.7129225713157581   T   T   T
 -0.0006953302265936 16.7480294237397835 19.7156333893859284   T   T   T
  2.8948469770730783 16.7536389606158487 19.7120261980158418   T   T   T
  5.8055706779508771 16.7517527896653569 19.7202175390401031   T   T   T
  8.6947982116267415 16.7551240691983807 19.7129694352226430   T   T   T
 11.5986121723523041 16.7568996944257869 19.7134728175908336   T   T   T
 14.4961541838738981 16.7540041921891998 19.7114892038483482   T   T   T
 17.3943145636982734 16.7518504738140983 19.7077998151453144   T   T   T
 20.2949610851396507 16.7498271210076730 19.7119034221103178   T   T   T
  1.4476987880890049 19.2600675510459212 19.7150679786155472   T   T   T
  4.3472427945430239 19.2650171704370230 19.7086687763486204   T   T   T
  7.2482534148408773 19.2679926509415118 19.7096802708917416   T   T   T
 10.1482123807437095 19.2694232695464827 19.7103704155610195   T   T   T
 13.0457681547765905 19.2661123469908873 19.7133938553541661   T   T   T
 15.9444431197192298 19.2660885351191169 19.7084514062272262   T   T   T
 18.8438050155499610 19.2608256851161492 19.7101547740019711   T   T   T
 21.7428380716268812 19.2584476003417215 19.7136646894360830   T   T   T
 -0.0058734082935132  0.0149651722724365 22.0731473845128754   T   T   T
  2.8917189658416680  0.0187545732207362 22.0706733411195728   T   T   T
  5.7933587854433366  0.0232777188633360 22.0671649540224699   T   T   T
  8.7005158718262994  0.0285460614826864 22.0687702750533035   T   T   T
 11.6028467656512806  0.0283022158630757 22.0735937060712395   T   T   T
 14.5015314503931929  0.0220378850737083 22.0737773034591456   T   T   T
 17.3980872172532415  0.0187868132920349 22.0690486142742834   T   T   T
 20.2908221337006225  0.0148827939814553 22.0689026081306814   T   T   T
  1.4424839618107388  2.5216720523214002 22.0718261510718570   T   T   T
  4.3419959506957424  2.5238244991783430 22.0691977542196014   T   T   T
  7.2447389216949789  2.5270722529957212 22.0684608488466445   T   T   T
 10.1481931221074184  2.5300565050190467 22.0710257491594675   T   T   T
 13.0488010586755507  2.5282316367103137 22.0719701837915032   T   T   T
 15.9476538033819608  2.5268289444088303 22.0693426018876870   T   T   T
 18.8435951293880919  2.5253362410926279 22.0673454971690326   T   T   T
 21.7381296740784222  2.5222687344905506 22.0702727232453348   T   T   T
 -0.0097407539970140  5.0284616256745194 22.0727472877276156   T   T   T
  2.8860642568795001  5.0244112482488532 22.0731443926413284   T   T   T
  5.7894747472367767  5.0274964888715186 22.0709441104072006   T   T   T
  8.6949759322523779  5.0306259761716197 22.0720254964778206   T   T   T
 11.5980260103805133  5.0318268196794183 22.0726687596983489   T   T   T
 14.4977209022481457  5.0329444529197085 22.0717902637564229   T   T   T
 17.3943344131235875  5.0342958114721110 22.0686114263869193   T   T   T
 20.2890860853581074  5.0322226249800366 22.0700952365547458   T   T   T
  1.4310424657808340  7.5339424786098856 22.0743420167450353   T   T   T
  4.3219904793063977  7.5183860360266346 22.0568198889185645   T   T   T
  7.2378757854894626  7.5238786761924263 22.0508745173541101   T   T   T
 10.1485509550886093  7.5311893896032824 22.0699055201656016   T   T   T
 13.0481495643506360  7.5364627644389461 22.0760408951669014   T   T   T
 15.9470135631504526  7.5414083345955225 22.0737795316020780   T   T   T
 18.8415700449938370  7.5423190961167652 22.0707516361833385   T   T   T
 21.7326160898347105  7.5410810603111393 22.0745108190499941   T   T   T
 -0.0217654302906061 10.0519995537178648 22.0774785902823183   T   T   T
  2.8528760761572194 10.0404190379861813 22.0429209989770776   T   T   T
  5.7367231183942735 10.0048416577724932 21.9882128617027526   T   T   T
  8.7107345507771132 10.0197443242620619 22.0282942917225846   T   T   T
 11.6064776200498301 10.0389057219894671 22.0642808363955147   T   T   T
 14.4991650174756739 10.0401177922641249 22.0635580319548907   T   T   T
 17.3970237947898916 10.0477025805796618 22.0662510201262769   T   T   T
 20.2847673511753825 10.0551936862132099 22.0732938759966935   T   T   T
  1.4220917906208836 12.5653122892665170 22.0727724162961216   T   T   T
  4.2863878633308534 12.5667298408552561 21.9918316575343553   T   T   T
  7.2492334599249384 12.5129794168164334 22.0864736177819800   T   T   T
 10.1922269658382163 12.5564590452978670 22.0125263867724641   T   T   T
 13.0639916750366236 12.5546878940416331 22.0312363679760210   T   T   T
 15.9561546980763644 12.5518266116697177 22.0635842949965628   T   T   T
 18.8485015253228632 12.5649940379172289 22.0587687346927481   T   T   T
 21.7323434524046526 12.5680210179263803 22.0742016046302858   T   T   T
 -0.0119098043156670 15.0804934356130236 22.0732825086925324   T   T   T
  2.8723601393058291 15.0874950893525206 22.0702985031281216   T   T   T
  5.7511144595160877 15.1019025644908318 22.0662280723664814   T   T   T
  8.7557068993368983 15.1182656670005695 22.0356951673849828   T   T   T
 11.6238579772282851 15.0962788063364108 22.0619122546907640   T   T   T
 14.5054154414692231 15.0971750039939963 22.0616377400382788   T   T   T
 17.4043755085844580 15.0818439624119893 22.0518127492449985   T   T   T
 20.2906451852410399 15.0800183562069119 22.0709755161230987   T   T   T
  1.4398723549023471 17.5944720294631303 22.0745837176649751   T   T   T
  4.3354403510835606 17.6078308090867353 22.0646110616784767   T   T   T
  7.2499625079193715 17.6181552166698516 22.0705660343392722   T   T   T
 10.1640530113050467 17.6184722417771731 22.0700481040550507   T   T   T
 13.0561505851974342 17.6077373841485709 22.0725758191665840   T   T   T
 15.9553091172112325 17.6029251344328870 22.0599972837958482   T   T   T
 18.8441656037351031 17.5916247823208529 22.0700924162295102   T   T   T
 21.7374218923493672 17.5908617591466658 22.0721423567672446   T   T   T
  5.5988983906349867 11.6747560746288688 24.6436238233105236   T   T   T
  6.9507471316328751 11.9463659227493793 24.4363277580915010   T   T   T
  7.9330454024967310 11.0032185752524150 24.7550351529470944   T   T   T
  7.5351435720329425  9.7219849847033224 25.1661598868414913   T   T   T
  6.1772430259428113  9.4127987679240093 25.2962450913989265   T   T   T
  5.2087547070916616 10.3910662790867896 25.0513904695775729   T   T   T
 14.7008973705841228 12.5174426981463736 25.2028013417500922   T   T   T
 13.8273750626658476 13.6240743362872081 25.1847800281761565   T   T   T
 14.3676462843579884 14.9284393568011922 25.1725238653283476   T   T   T
 15.7491435901449037 15.1160048265225377 25.2059636533340523   T   T   T
 16.6089141713980517 14.0135800270777970 25.2331149929460210   T   T   T
 16.0816188416407826 12.7172248673241235 25.2224058051179263   T   T   T
 12.4184374359450995 13.4515994798910494 25.1526952428360069   T   T   T
 11.2073771239203328 13.3539727525006100 25.0815860734305609   T   T   T
  4.8363111462911421 12.4490397192988365 24.4711236253844291   T   T   T
  9.0003209930511083 11.2286558684653937 24.6465382697614643   T   T   T
  8.2956428213584434  8.9577390599484250 25.3550251844963519   T   T   T
  5.8707904835917306  8.4081570376954851 25.5972459088105104   T   T   T
  4.1436810017016690 10.1645800065464158 25.1675463666001811   T   T   T
 14.2861432923127190 11.5059531965499744 25.2047270741109841   T   T   T
 13.6880460027874733 15.7845086510653463 25.1621710315719191   T   T   T
 16.1552030147482384 16.1312274791858634 25.2084956241310039   T   T   T
 17.6915102677650218 14.1636282955996222 25.2597945247235671   T   T   T
 16.7521375361271687 11.8536908247294566 25.2414969339766628   T   T   T
 10.1352972167347275 13.3150326306606015 25.1134266528971395   T   T   T
  7.4145857288522574 14.5179580659861660 24.5121916912895337   T   T   T
