# Supplementary material for: Universal inter-molecular radical transfer reactions on metal surfaces
Source: Nat Commun. 2024 Apr 8;15:3030. doi: 10.1038/s41467-024-47252-1 (PMC11001993; doi:10.1038/s41467-024-47252-1)
Supplement: Supplementary file 4 — Source Data [file 41467_2024_47252_MOESM4_ESM.zip › Source data/Figure_S18/data/S18a1-fastxpsNew_Tcut-5-10_Br3d_LinePlot-x-6800.txt]

204.165713	408.237000
205.386435	410.986000
207.827878	405.773000
210.269322	412.578000
211.490043	402.366000
213.778897	412.490000
216.220340	407.394000
218.661784	417.933000
219.882506	416.370000
222.323949	414.735000
224.612802	413.280000
225.833524	415.455000
228.274968	422.877000
230.716411	408.990000
231.937133	416.177000
234.225986	412.513000
236.667430	401.651000
239.108873	408.957000
240.329595	419.362000
242.618448	409.275000
245.059892	423.988000
246.280613	415.924000
248.722057	415.605000
251.163500	411.331000
252.231632	406.848000
254.673075	407.988000
257.114519	416.998000
259.555962	410.478000
260.776684	409.062000
263.065537	415.183000
265.506981	420.237000
266.727703	416.210000
269.169146	424.515000
271.458000	414.016000
272.678721	423.195000
275.120165	425.971000
277.561608	425.905000
280.003052	416.041000
281.071183	418.033000
283.512627	414.735000
285.954070	414.658000
287.174792	419.468000
289.616236	413.834000
291.905089	436.218000
293.125811	424.188000
295.567254	408.640000
298.008698	436.152000
300.450141	433.375000
301.518273	415.498000
303.959716	423.269000
306.401160	421.052000
307.621881	438.220000
310.063325	440.321000
312.352178	434.277000
313.572900	438.726000
316.014343	437.228000
318.455787	437.568000
320.744640	439.889000
321.965362	458.696000
324.406806	453.916000
326.848249	448.518000
328.068971	451.830000
330.357824	468.421000
332.799268	468.723000
334.019989	457.410000
336.461433	465.072000
338.902876	470.289000
341.191730	470.238000
342.412451	474.347000
344.853895	467.531000
347.295338	473.643000
348.516060	476.889000
350.804913	467.525000
353.246357	463.077000
354.467079	479.948000
356.908522	463.770000
359.197375	456.389000
361.638819	470.636000
362.859541	477.153000
365.300984	470.685000
367.742428	470.744000
368.963149	473.772000
371.252003	464.665000
373.693446	469.030000
374.914168	467.939000
377.355612	459.761000
379.644465	474.824000
382.085908	473.433000
383.306630	474.615000
385.748074	465.061000
388.189517	476.152000
389.257649	471.064000
391.699092	465.852000
394.140536	469.834000
395.361257	466.192000
397.650111	470.112000
400.091554	459.031000
402.532998	466.060000
403.753719	478.949000
406.195163	471.334000
408.484016	473.142000
409.704738	470.626000
412.146181	476.778000
414.587625	475.621000
415.808347	474.172000
418.097200	476.046000
420.538643	469.288000
422.980087	471.193000
424.200809	465.378000
426.642252	459.721000
428.931106	480.729000
430.151827	465.661000
432.593271	479.805000
435.034714	463.551000
436.255436	478.097000
438.544289	491.331000
440.985733	483.748000
443.427176	471.590000
444.647898	492.251000
447.089342	484.182000
449.378195	472.951000
450.598917	491.446000
453.040360	465.613000
455.481804	486.991000
456.702525	490.682000
458.991379	479.775000
461.432822	472.730000
463.874266	489.636000
465.094987	466.804000
467.383841	478.005000
469.825284	495.873000
471.046006	487.560000
473.487449	478.436000
475.776303	474.837000
476.997024	482.993000
479.438468	486.441000
481.879911	485.654000
484.321355	488.279000
485.542077	475.152000
487.830930	487.140000
490.272374	475.046000
491.493095	482.191000
493.934539	480.909000
496.223392	480.250000
497.444114	490.445000
499.885557	496.410000
502.327001	481.328000
504.768444	497.490000
505.836576	484.799000
508.278019	494.291000
510.719463	483.830000
511.940185	500.590000
514.381628	485.836000
516.670481	484.353000
517.891203	486.615000
520.332647	485.463000
522.774090	488.105000
525.215534	478.986000
526.283665	478.350000
528.725109	473.793000
531.166552	481.228000
532.387274	492.435000
534.828717	488.016000
537.117571	486.084000
539.559014	490.329000
540.779736	481.758000
543.221180	490.063000
