# Supplementary material for: Universal inter-molecular radical transfer reactions on metal surfaces
Source: Nat Commun. 2024 Apr 8;15:3030. doi: 10.1038/s41467-024-47252-1 (PMC11001993; doi:10.1038/s41467-024-47252-1)
Supplement: Supplementary file 4 — Source Data [file 41467_2024_47252_MOESM4_ESM.zip › Source data/Figure_S18/data/S18a2-fastxpsNew_Tcut-5-10_Br3d_LinePlot-x-7070.txt]

204.165713	434.321000
205.386435	454.067000
207.827878	445.422000
210.269322	445.583000
211.490043	446.142000
213.778897	445.496000
216.220340	450.886000
218.661784	444.342000
219.882506	463.930000
222.323949	445.504000
224.612802	453.501000
225.833524	451.094000
228.274968	451.083000
230.716411	470.007000
231.937133	444.046000
234.225986	450.773000
236.667430	450.467000
239.108873	454.236000
240.329595	449.138000
242.618448	440.434000
245.059892	450.231000
246.280613	464.628000
248.722057	456.311000
251.163500	452.618000
252.231632	446.642000
254.673075	444.484000
257.114519	448.567000
259.555962	462.568000
260.776684	458.526000
263.065537	447.514000
265.506981	452.653000
266.727703	439.838000
269.169146	446.842000
271.458000	454.758000
272.678721	456.907000
275.120165	454.008000
277.561608	447.516000
280.003052	448.650000
281.071183	450.901000
283.512627	456.849000
285.954070	443.440000
287.174792	462.562000
289.616236	442.540000
291.905089	451.153000
293.125811	447.541000
295.567254	447.877000
298.008698	434.645000
300.450141	440.428000
301.518273	431.146000
303.959716	431.893000
306.401160	428.529000
307.621881	427.959000
310.063325	418.433000
312.352178	421.004000
313.572900	416.236000
316.014343	416.093000
318.455787	416.348000
320.744640	412.369000
321.965362	386.148000
324.406806	412.000000
326.848249	394.045000
328.068971	402.554000
330.357824	394.721000
332.799268	398.015000
334.019989	402.917000
336.461433	386.994000
338.902876	393.576000
341.191730	390.668000
342.412451	387.452000
344.853895	387.049000
347.295338	384.034000
348.516060	393.488000
350.804913	385.917000
353.246357	371.324000
354.467079	388.114000
356.908522	388.248000
359.197375	386.589000
361.638819	386.112000
362.859541	393.373000
365.300984	386.216000
367.742428	377.401000
368.963149	375.100000
371.252003	375.942000
373.693446	387.154000
374.914168	388.442000
377.355612	382.183000
379.644465	395.449000
382.085908	383.686000
383.306630	370.809000
385.748074	384.589000
388.189517	390.970000
389.257649	390.021000
391.699092	384.960000
394.140536	385.735000
395.361257	380.191000
397.650111	396.335000
400.091554	390.707000
402.532998	379.277000
403.753719	380.288000
406.195163	388.751000
408.484016	388.222000
409.704738	380.094000
412.146181	389.048000
414.587625	384.053000
415.808347	385.079000
418.097200	384.200000
420.538643	396.636000
422.980087	385.538000
424.200809	387.378000
426.642252	391.506000
428.931106	387.544000
430.151827	381.543000
432.593271	392.462000
435.034714	389.019000
436.255436	388.341000
438.544289	389.885000
440.985733	387.500000
443.427176	393.016000
444.647898	401.260000
447.089342	389.477000
449.378195	388.701000
450.598917	390.022000
453.040360	395.527000
455.481804	386.559000
456.702525	396.834000
458.991379	397.194000
461.432822	389.331000
463.874266	400.383000
465.094987	399.804000
467.383841	403.482000
469.825284	398.672000
471.046006	405.501000
473.487449	402.424000
475.776303	399.233000
476.997024	405.435000
479.438468	394.326000
481.879911	400.432000
484.321355	405.803000
485.542077	404.252000
487.830930	399.909000
490.272374	411.476000
491.493095	410.638000
493.934539	415.794000
496.223392	405.987000
497.444114	402.954000
499.885557	412.010000
502.327001	398.380000
504.768444	408.877000
505.836576	399.750000
508.278019	396.201000
510.719463	416.959000
511.940185	403.061000
514.381628	407.183000
516.670481	411.602000
517.891203	401.331000
520.332647	403.264000
522.774090	408.457000
525.215534	405.597000
526.283665	420.250000
528.725109	416.433000
531.166552	411.288000
532.387274	413.274000
534.828717	417.321000
537.117571	417.174000
539.559014	414.191000
540.779736	406.989000
543.221180	417.655000
