# Supplementary material for: Universal inter-molecular radical transfer reactions on metal surfaces
Source: Nat Commun. 2024 Apr 8;15:3030. doi: 10.1038/s41467-024-47252-1 (PMC11001993; doi:10.1038/s41467-024-47252-1)
Supplement: Supplementary file 4 — Source Data [file 41467_2024_47252_MOESM4_ESM.zip › Source data/Figure_S18e/CONTCAR_SingleBromo_3x3_S00]

Ag  C  H Br 
 1.0000000000000000
    17.3524004103178768    0.0000000000000000    0.0000000000000000
     0.0000000000000000   15.0276195719747960    0.0000000000000000
     0.0000000000000000    0.0000000000000000   37.0840878029567094
  Ag   C   H  Br
 144   6   5   1
Selective dynamics
Cartesian
  0.0000000000000000  0.0000000000000000 14.9999999999999698   F   F   F
  2.8920667350529383  0.0000000000000000 14.9999999999999698   F   F   F
  5.7841334701060001  0.0000000000000000 14.9999999999999698   F   F   F
  8.6762002051589384  0.0000000000000000 14.9999999999999698   F   F   F
 11.5682669402118776  0.0000000000000000 14.9999999999999698   F   F   F
 14.4603336752649358  0.0000000000000000 14.9999999999999698   F   F   F
  1.4460333675265309  2.5046032619957637 14.9999999999999698   F   F   F
  4.3381001025794692  2.5046032619957637 14.9999999999999698   F   F   F
  7.2301668376324075  2.5046032619957637 14.9999999999999698   F   F   F
 10.1222335726854666  2.5046032619957637 14.9999999999999698   F   F   F
 13.0143003077384076  2.5046032619957637 14.9999999999999698   F   F   F
 15.9063670427913468  2.5046032619957637 14.9999999999999698   F   F   F
  0.0000000000000000  5.0092065239916330 14.9999999999999698   F   F   F
  2.8920667350529383  5.0092065239916330 14.9999999999999698   F   F   F
  5.7841334701060001  5.0092065239916330 14.9999999999999698   F   F   F
  8.6762002051589384  5.0092065239916330 14.9999999999999698   F   F   F
 11.5682669402118776  5.0092065239916330 14.9999999999999698   F   F   F
 14.4603336752649358  5.0092065239916330 14.9999999999999698   F   F   F
  1.4460333675265309  7.5138097859873980 14.9999999999999698   F   F   F
  4.3381001025794692  7.5138097859873980 14.9999999999999698   F   F   F
  7.2301668376324075  7.5138097859873980 14.9999999999999698   F   F   F
 10.1222335726854666  7.5138097859873980 14.9999999999999698   F   F   F
 13.0143003077384076  7.5138097859873980 14.9999999999999698   F   F   F
 15.9063670427913468  7.5138097859873980 14.9999999999999698   F   F   F
  0.0000000000000000 10.0184130479831595 14.9999999999999698   F   F   F
  2.8920667350529383 10.0184130479831595 14.9999999999999698   F   F   F
  5.7841334701060001 10.0184130479831595 14.9999999999999698   F   F   F
  8.6762002051589384 10.0184130479831595 14.9999999999999698   F   F   F
 11.5682669402118776 10.0184130479831595 14.9999999999999698   F   F   F
 14.4603336752649358 10.0184130479831595 14.9999999999999698   F   F   F
  1.4460333675265309 12.5230163099790328 14.9999999999999698   F   F   F
  4.3381001025794692 12.5230163099790328 14.9999999999999698   F   F   F
  7.2301668376324075 12.5230163099790328 14.9999999999999698   F   F   F
 10.1222335726854666 12.5230163099790328 14.9999999999999698   F   F   F
 13.0143003077384076 12.5230163099790328 14.9999999999999698   F   F   F
 15.9063670427913468 12.5230163099790328 14.9999999999999698   F   F   F
  1.4460333675265309  0.8348677539986230 17.3613626009854727   F   F   F
  4.3381001025794692  0.8348677539986230 17.3613626009854727   F   F   F
  7.2301668376324075  0.8348677539986230 17.3613626009854727   F   F   F
 10.1222335726854666  0.8348677539986230 17.3613626009854727   F   F   F
 13.0143003077384076  0.8348677539986230 17.3613626009854727   F   F   F
 15.9063670427913468  0.8348677539986230 17.3613626009854727   F   F   F
  0.0000000000000000  3.3394710159943868 17.3613626009854727   F   F   F
  2.8920667350529383  3.3394710159943868 17.3613626009854727   F   F   F
  5.7841334701060001  3.3394710159943868 17.3613626009854727   F   F   F
  8.6762002051589384  3.3394710159943868 17.3613626009854727   F   F   F
 11.5682669402118776  3.3394710159943868 17.3613626009854727   F   F   F
 14.4603336752649358  3.3394710159943868 17.3613626009854727   F   F   F
  1.4460333675265309  5.8440742779901500 17.3613626009854727   F   F   F
  4.3381001025794692  5.8440742779901500 17.3613626009854727   F   F   F
  7.2301668376324075  5.8440742779901500 17.3613626009854727   F   F   F
 10.1222335726854666  5.8440742779901500 17.3613626009854727   F   F   F
 13.0143003077384076  5.8440742779901500 17.3613626009854727   F   F   F
 15.9063670427913468  5.8440742779901500 17.3613626009854727   F   F   F
  0.0000000000000000  8.3486775399860207 17.3613626009854727   F   F   F
  2.8920667350529383  8.3486775399860207 17.3613626009854727   F   F   F
  5.7841334701060001  8.3486775399860207 17.3613626009854727   F   F   F
  8.6762002051589384  8.3486775399860207 17.3613626009854727   F   F   F
 11.5682669402118776  8.3486775399860207 17.3613626009854727   F   F   F
 14.4603336752649358  8.3486775399860207 17.3613626009854727   F   F   F
  1.4460333675265309 10.8532808019817857 17.3613626009854727   F   F   F
  4.3381001025794692 10.8532808019817857 17.3613626009854727   F   F   F
  7.2301668376324075 10.8532808019817857 17.3613626009854727   F   F   F
 10.1222335726854666 10.8532808019817857 17.3613626009854727   F   F   F
 13.0143003077384076 10.8532808019817857 17.3613626009854727   F   F   F
 15.9063670427913468 10.8532808019817857 17.3613626009854727   F   F   F
  0.0000000000000000 13.3578840639775489 17.3613626009854727   F   F   F
  2.8920667350529383 13.3578840639775489 17.3613626009854727   F   F   F
  5.7841334701060001 13.3578840639775489 17.3613626009854727   F   F   F
  8.6762002051589384 13.3578840639775489 17.3613626009854727   F   F   F
 11.5682669402118776 13.3578840639775489 17.3613626009854727   F   F   F
 14.4603336752649358 13.3578840639775489 17.3613626009854727   F   F   F
 -0.0009805665193561  1.6781493700530674 19.7118757903169026   T   T   T
  2.8869956209567120  1.6766384563961871 19.7064619351875514   T   T   T
  5.7829722830146713  1.6781845843601275 19.7088222495929166   T   T   T
  8.6780765498816841  1.6782692738141254 19.7087474007947350   T   T   T
 11.5745940604850848  1.6764467653272084 19.7062833478580366   T   T   T
 14.4622417497368385  1.6781536522307765 19.7119458798367084   T   T   T
  1.4428657474205384  4.1821225416990302 19.7096656594440205   T   T   T
  4.3339976525555004  4.1815933423750433 19.7044522930879857   T   T   T
  7.2304989401872639  4.1809845924920301 19.7161696589642510   T   T   T
 10.1277630557844720  4.1815040709613296 19.7037408874081628   T   T   T
 13.0188802636321732  4.1819872960936042 19.7095590134932692   T   T   T
 15.9068015838883134  4.1822009023656648 19.7121956582287332   T   T   T
 -0.0000670566414309  6.6877237590763672 19.7118913903811617   T   T   T
  2.8901778846476236  6.6879086592237904 19.7070852890454873   T   T   T
  5.7865997649514709  6.6922821702467452 19.7159355245536645   T   T   T
  8.6744800356984690  6.6925623547547479 19.7157147360465856   T   T   T
 11.5712252812250362  6.6879683046670779 19.7068824171118777   T   T   T
 14.4613080227494226  6.6877772806671185 19.7119313248074626   T   T   T
  1.4461187666532924  9.1915212696969935 19.7115035618204821   T   T   T
  4.3379077947796523  9.1955302899696267 19.7092112277963842   T   T   T
  7.2303110019241954  9.1941775242875234 19.7143459932608494   T   T   T
 10.1230223320741004  9.1957613898847921 19.7089778401494051   T   T   T
 13.0148735400892459  9.1917518166074306 19.7115720380728696   T   T   T
 15.9067367915188314  9.1905043984142569 19.7105868217566353   T   T   T
 -0.0001426871048375 11.6951087060477104 19.7097383205657515   T   T   T
  2.8916785278312891 11.6968557392962342 19.7110248440124707   T   T   T
  5.7846233224477643 11.7016564198918953 19.7085227568778372   T   T   T
  8.6763899690568884 11.7018110068115231 19.7083364498889253   T   T   T
 11.5693858138406469 11.6971197122030279 19.7109491595420643   T   T   T
 14.4612300564947009 11.6951829422050206 19.7098901936904234   T   T   T
  1.4446614477718644 14.2011971933268484 19.7126163669981480   T   T   T
  4.3356951979916865 14.2021126369814894 19.7106763557858606   T   T   T
  7.2304379862342749 14.2023177077534335 19.7110528730917309   T   T   T
 10.1251414141642293 14.2021460947065599 19.7105081907955650   T   T   T
 13.0164831241199259 14.2010335912613073 19.7125262150306995   T   T   T
 15.9067904228122075 14.2007811685798249 19.7118975328613146   T   T   T
 -0.0003257789023469  0.0183179184026913 22.0797818006815163   T   T   T
  2.8899336253039132  0.0169892650633994 22.0806275710544853   T   T   T
  5.7821534073024630  0.0113963740319443 22.0771513882795531   T   T   T
  8.6795888631532829  0.0110499773541132 22.0768146962493148   T   T   T
 11.5720282185075565  0.0172397362106487 22.0805692597395051   T   T   T
 14.4622776524331211  0.0181920196713812 22.0796874813683104   T   T   T
  1.4442693216998086  2.5223709935572480 22.0784515105582884   T   T   T
  4.3290295110118064  2.5146386829197827 22.0620055962883406   T   T   T
  7.2309747318867563  2.5053625309759346 22.0677954218688122   T   T   T
 10.1333560106807763  2.5141936493255308 22.0603109774517137   T   T   T
 13.0177211994500599  2.5224186213238737 22.0789126125256097   T   T   T
 15.9070418721902183  2.5223625087824777 22.0780822422850633   T   T   T
 -0.0007934905944795  5.0265371336145801 22.0804564864380950   T   T   T
  2.8868356370073123  5.0267203248082248 22.0730148451778625   T   T   T
  5.7720960911555670  5.0217917538435950 22.0557907117680330   T   T   T
  8.6916803276904950  5.0220727121805773 22.0534107030273709   T   T   T
 11.5762218526082705  5.0269313186349853 22.0723135147806637   T   T   T
 14.4632474914197857  5.0265496115812978 22.0807610215636743   T   T   T
  1.4433922615214603  7.5309720586818534 22.0787128751326840   T   T   T
  4.3287492694713618  7.5348188652483801 22.0681928541544821   T   T   T
  7.2307682978978880  7.5448462018223434 22.0809116338570632   T   T   T
 10.1341481343265247  7.5358505622565692 22.0672019147369163   T   T   T
 13.0186253306782813  7.5313166951051684 22.0788766759201600   T   T   T
 15.9071745614425950  7.5312196150826045 22.0785204751583706   T   T   T
 -0.0007545724122669 10.0354519753606137 22.0777034486267105   T   T   T
  2.8892041943287476 10.0374456427466967 22.0786781008859769   T   T   T
  5.7790785538894589 10.0474529125832213 22.0726054997588150   T   T   T
  8.6826434124448291 10.0480883454678303 22.0719661637069073   T   T   T
 11.5725940363109459 10.0383349226692111 22.0789285275126694   T   T   T
 14.4624156346664723 10.0356756570889996 22.0778232975621123   T   T   T
  1.4438753696982922 12.5407525509974711 22.0762833089948067   T   T   T
  4.3351172561308031 12.5424221231676647 22.0785307813277427   T   T   T
  7.2306579772573807 12.5418944517036444 22.0808206057557079   T   T   T
 10.1263415160039862 12.5429415622608076 22.0785844092518246   T   T   T
 13.0176414404022243 12.5410329358041928 22.0763747094569425   T   T   T
 15.9072298670629664 12.5405356737099378 22.0757400876045011   T   T   T
  6.0615625937027362  3.4559817718172767 25.2216401894375331   T   T   T
  6.0530033508349979  4.8550806321222364 25.2154353455801683   T   T   T
  7.2739356709864467  5.5294312301157085 25.2181845962761777   T   T   T
  8.4926796917452592  4.8511908427649759 25.2057193286005194   T   T   T
  8.4802572936138194  3.4519144452568749 25.2123804439987005   T   T   T
  7.2697696315227871  2.7530841344128154 25.2180619830367085   T   T   T
  5.1105702116339327  2.9155386633784945 25.2219627491047582   T   T   T
  5.1116275847104831  5.4089837936543752 25.2231182553592959   T   T   T
  9.4359434624910339  5.4021415604007288 25.2069384527876217   T   T   T
  9.4297385659108919  2.9087044443622179 25.2063637397851679   T   T   T
  7.2678893756441791  1.6600142482377351 25.2255713134192980   T   T   T
  7.2756274823220703  7.4424672703572909 25.1748226648073654   T   T   T
