# Supplementary material for: Universal inter-molecular radical transfer reactions on metal surfaces
Source: Nat Commun. 2024 Apr 8;15:3030. doi: 10.1038/s41467-024-47252-1 (PMC11001993; doi:10.1038/s41467-024-47252-1)
Supplement: Supplementary file 4 — Source Data [file 41467_2024_47252_MOESM4_ESM.zip › Source data/Figure_S18e/CONTCAR_SingleBromo_3x3_S01]

Ag  C  H Br 
 1.0000000000000000
    17.3524004103178768    0.0000000000000000    0.0000000000000000
     0.0000000000000000   15.0276195719747960    0.0000000000000000
     0.0000000000000000    0.0000000000000000   37.0840878029567094
  Ag   C   H  Br
 144   6   5   1
Selective dynamics
Cartesian
  0.0000000000000000  0.0000000000000000 14.9999999999999698   F   F   F
  2.8920667350529383  0.0000000000000000 14.9999999999999698   F   F   F
  5.7841334701060001  0.0000000000000000 14.9999999999999698   F   F   F
  8.6762002051589384  0.0000000000000000 14.9999999999999698   F   F   F
 11.5682669402118776  0.0000000000000000 14.9999999999999698   F   F   F
 14.4603336752649358  0.0000000000000000 14.9999999999999698   F   F   F
  1.4460333675265309  2.5046032619957637 14.9999999999999698   F   F   F
  4.3381001025794692  2.5046032619957637 14.9999999999999698   F   F   F
  7.2301668376324075  2.5046032619957637 14.9999999999999698   F   F   F
 10.1222335726854666  2.5046032619957637 14.9999999999999698   F   F   F
 13.0143003077384076  2.5046032619957637 14.9999999999999698   F   F   F
 15.9063670427913468  2.5046032619957637 14.9999999999999698   F   F   F
  0.0000000000000000  5.0092065239916330 14.9999999999999698   F   F   F
  2.8920667350529383  5.0092065239916330 14.9999999999999698   F   F   F
  5.7841334701060001  5.0092065239916330 14.9999999999999698   F   F   F
  8.6762002051589384  5.0092065239916330 14.9999999999999698   F   F   F
 11.5682669402118776  5.0092065239916330 14.9999999999999698   F   F   F
 14.4603336752649358  5.0092065239916330 14.9999999999999698   F   F   F
  1.4460333675265309  7.5138097859873980 14.9999999999999698   F   F   F
  4.3381001025794692  7.5138097859873980 14.9999999999999698   F   F   F
  7.2301668376324075  7.5138097859873980 14.9999999999999698   F   F   F
 10.1222335726854666  7.5138097859873980 14.9999999999999698   F   F   F
 13.0143003077384076  7.5138097859873980 14.9999999999999698   F   F   F
 15.9063670427913468  7.5138097859873980 14.9999999999999698   F   F   F
  0.0000000000000000 10.0184130479831595 14.9999999999999698   F   F   F
  2.8920667350529383 10.0184130479831595 14.9999999999999698   F   F   F
  5.7841334701060001 10.0184130479831595 14.9999999999999698   F   F   F
  8.6762002051589384 10.0184130479831595 14.9999999999999698   F   F   F
 11.5682669402118776 10.0184130479831595 14.9999999999999698   F   F   F
 14.4603336752649358 10.0184130479831595 14.9999999999999698   F   F   F
  1.4460333675265309 12.5230163099790328 14.9999999999999698   F   F   F
  4.3381001025794692 12.5230163099790328 14.9999999999999698   F   F   F
  7.2301668376324075 12.5230163099790328 14.9999999999999698   F   F   F
 10.1222335726854666 12.5230163099790328 14.9999999999999698   F   F   F
 13.0143003077384076 12.5230163099790328 14.9999999999999698   F   F   F
 15.9063670427913468 12.5230163099790328 14.9999999999999698   F   F   F
  1.4460333675265309  0.8348677539986230 17.3613626009854727   F   F   F
  4.3381001025794692  0.8348677539986230 17.3613626009854727   F   F   F
  7.2301668376324075  0.8348677539986230 17.3613626009854727   F   F   F
 10.1222335726854666  0.8348677539986230 17.3613626009854727   F   F   F
 13.0143003077384076  0.8348677539986230 17.3613626009854727   F   F   F
 15.9063670427913468  0.8348677539986230 17.3613626009854727   F   F   F
  0.0000000000000000  3.3394710159943868 17.3613626009854727   F   F   F
  2.8920667350529383  3.3394710159943868 17.3613626009854727   F   F   F
  5.7841334701060001  3.3394710159943868 17.3613626009854727   F   F   F
  8.6762002051589384  3.3394710159943868 17.3613626009854727   F   F   F
 11.5682669402118776  3.3394710159943868 17.3613626009854727   F   F   F
 14.4603336752649358  3.3394710159943868 17.3613626009854727   F   F   F
  1.4460333675265309  5.8440742779901500 17.3613626009854727   F   F   F
  4.3381001025794692  5.8440742779901500 17.3613626009854727   F   F   F
  7.2301668376324075  5.8440742779901500 17.3613626009854727   F   F   F
 10.1222335726854666  5.8440742779901500 17.3613626009854727   F   F   F
 13.0143003077384076  5.8440742779901500 17.3613626009854727   F   F   F
 15.9063670427913468  5.8440742779901500 17.3613626009854727   F   F   F
  0.0000000000000000  8.3486775399860207 17.3613626009854727   F   F   F
  2.8920667350529383  8.3486775399860207 17.3613626009854727   F   F   F
  5.7841334701060001  8.3486775399860207 17.3613626009854727   F   F   F
  8.6762002051589384  8.3486775399860207 17.3613626009854727   F   F   F
 11.5682669402118776  8.3486775399860207 17.3613626009854727   F   F   F
 14.4603336752649358  8.3486775399860207 17.3613626009854727   F   F   F
  1.4460333675265309 10.8532808019817857 17.3613626009854727   F   F   F
  4.3381001025794692 10.8532808019817857 17.3613626009854727   F   F   F
  7.2301668376324075 10.8532808019817857 17.3613626009854727   F   F   F
 10.1222335726854666 10.8532808019817857 17.3613626009854727   F   F   F
 13.0143003077384076 10.8532808019817857 17.3613626009854727   F   F   F
 15.9063670427913468 10.8532808019817857 17.3613626009854727   F   F   F
  0.0000000000000000 13.3578840639775489 17.3613626009854727   F   F   F
  2.8920667350529383 13.3578840639775489 17.3613626009854727   F   F   F
  5.7841334701060001 13.3578840639775489 17.3613626009854727   F   F   F
  8.6762002051589384 13.3578840639775489 17.3613626009854727   F   F   F
 11.5682669402118776 13.3578840639775489 17.3613626009854727   F   F   F
 14.4603336752649358 13.3578840639775489 17.3613626009854727   F   F   F
 -0.0025915990777869  1.6703085433656477 19.7102936523035552   T   T   T
  2.8893615333587843  1.6790378027553363 19.7049340116079357   T   T   T
  5.7816083402939382  1.6812478495392245 19.6996247018119952   T   T   T
  8.6788645259486366  1.6810526096108045 19.6996095917804439   T   T   T
 11.5713680886017851  1.6792633876584713 19.7050675416799557   T   T   T
 14.4635845412636037  1.6701960871052071 19.7101447963159124   T   T   T
  1.4425145268482820  4.1733358632869226 19.7009435298525588   T   T   T
  4.3467538376113417  4.1923706014282871 19.7170234746713042   T   T   T
  7.2309210031216020  4.1864935556996468 19.7198288613540207   T   T   T
 10.1139457612999770  4.1924829305384712 19.7178144657446559   T   T   T
 13.0184883178370789  4.1731067049770614 19.7006341007197996   T   T   T
 15.9066953778456508  4.1719211275507533 19.7056412997145820   T   T   T
 -0.0016336571735828  6.6781434998592140 19.7078240302582834   T   T   T
  2.8870844475443902  6.6838957613028258 19.6927142771651944   T   T   T
  5.7950770831634557  6.6949497283943673 19.7337435795852265   T   T   T
  8.6668277036966668  6.6946041665803806 19.7326246419806850   T   T   T
 11.5745099100500255  6.6836807593943020 19.6920017097245577   T   T   T
 14.4629942998075052  6.6781781858136489 19.7077720622429986   T   T   T
  1.4445508322106644  9.1841740262666587 19.7037317553509936   T   T   T
  4.3552115555434705  9.2086719814507543 19.7186199171201473   T   T   T
  7.2306721104553535  9.1694625119252056 19.7809288340644187   T   T   T
 10.1059031809275854  9.2096130002112560 19.7177950555303418   T   T   T
 13.0167930562239462  9.1845870116950366 19.7035214311631215   T   T   T
 15.9068257211733268  9.1819882511671711 19.7058604751128179   T   T   T
  0.0001227876675151 11.6896283489684727 19.7083223916771324   T   T   T
  2.8908921335740452 11.6946535679977774 19.7056080405504801   T   T   T
  5.7944954529134343 11.6952515576268539 19.7229105113498875   T   T   T
  8.6659474701432551 11.6955717634543070 19.7229683648527470   T   T   T
 11.5697831372658353 11.6950741097841409 19.7054180494904330   T   T   T
 14.4607811832847002 11.6899872092617390 19.7081724765361805   T   T   T
  1.4449470689874016 14.1989075476368765 19.7108231905514693   T   T   T
  4.3388164206152124 14.2065642142815367 19.7073675248679763   T   T   T
  7.2302736556478964 14.1936833314223225 19.7296428438151210   T   T   T
 10.1219027697885195 14.2068333341013151 19.7074035153784024   T   T   T
 13.0158515281784890 14.1991799902902542 19.7107505126336626   T   T   T
 15.9067749917372385 14.1931290800628247 19.7116319432750267   T   T   T
 -0.0050984331977764  0.0142689697414231 22.0817113749516096   T   T   T
  2.8728271375997259  0.0233078295379159 22.0759636918869084   T   T   T
  5.7627752993565178  0.0302136031854409 22.0734792170549632   T   T   T
  8.6979983461745487  0.0303520787596104 22.0736545054531526   T   T   T
 11.5881290591423252  0.0238647479361642 22.0758764197940174   T   T   T
 14.4665520953775264  0.0144272688593721 22.0815467007294046   T   T   T
  1.4352543400182516  2.5177260166289512 22.0748899221712271   T   T   T
  4.3192641523074311  2.5067015286682670 22.0676139635152708   T   T   T
  7.2304671579749664  2.4836740543120617 22.0604751871202858   T   T   T
 10.1412760105430753  2.5070330786467450 22.0676150954603649   T   T   T
 13.0260981313862629  2.5178796338764435 22.0747782993051409   T   T   T
 15.9068327668347216  2.5154520365762236 22.0803854452426691   T   T   T
 -0.0079444657432938  5.0163429978823171 22.0722608549582695   T   T   T
  2.8648427722747924  5.0198670366866986 22.0543669909949323   T   T   T
  5.7557278776239871  4.9733231315307105 22.0710459828991254   T   T   T
  8.7063206637170261  4.9746112562860727 22.0731262958578007   T   T   T
 11.5981517667560539  5.0201075799579771 22.0529939885877653   T   T   T
 14.4701809608424146  5.0166717096231306 22.0722016708076403   T   T   T
  1.4213568984468994  7.5234241364376633 22.0753330580096758   T   T   T
  4.2756024795317709  7.5367337714268636 22.0186239184568819   T   T   T
  7.2330036613625062  7.5395473559937267 22.2063062248096905   T   T   T
 10.1881193673377659  7.5390441663256471 22.0148646372443864   T   T   T
 13.0407772074772890  7.5240009116444169 22.0750115135879064   T   T   T
 15.9069765902831097  7.5230103436034845 22.0760822493604110   T   T   T
 -0.0121272638786926 10.0276581634657003 22.0743095622096881   T   T   T
  2.8482048250558987 10.0405382401114327 22.0733348837327874   T   T   T
  5.7034943520724983 10.0208172219533704 22.0972025410359798   T   T   T
  8.7586009768120867 10.0222605705236614 22.0975693134559918   T   T   T
 11.6135180810909961 10.0417384472427251 22.0733166020767051   T   T   T
 14.4738186714611494 10.0279995672002666 22.0740205194236836   T   T   T
  1.4268108241616804 12.5410360754369972 22.0749985963501061   T   T   T
  4.2964419737710209 12.5595050145695168 22.0495184634808439   T   T   T
  7.2304510792207326 12.6138088026077124 22.0893674575365928   T   T   T
 10.1645436691893103 12.5602243077259885 22.0497195918368121   T   T   T
 13.0340781950404452 12.5415232627664626 22.0745835254952247   T   T   T
 15.9068411879433054 12.5362707312318840 22.0742853004280377   T   T   T
  6.0729320556457278  4.7396771159692310 25.5075961478994735   T   T   T
  6.0619075056331395  5.7730987097280106 24.5587071784403896   T   T   T
  7.2565764833496180  6.3084021335757026 24.0131454038643959   T   T   T
  8.4638219369104348  5.7971857942603835 24.5539819909848447   T   T   T
  8.4778072367608726  4.7633418953953530 25.5029235694466045   T   T   T
  7.2817007550224098  4.2068184695140500 25.9543534930973010   T   T   T
  5.1238896466056998  4.3534506566642719 25.8922090342055995   T   T   T
  5.0914651500315689  6.2150063055872566 24.2970647640137685   T   T   T
  9.4243439047312094  6.2577607725556277 24.2880138162155959   T   T   T
  9.4360080590680564  4.3962752820908202 25.8834547586342261   T   T   T
  7.2912163485200994  3.3833425118477969 26.6724840950580244   T   T   T
  7.2301655006174270 10.8830619325753819 24.2195906408844337   T   T   T
