# Supplementary material for: Universal inter-molecular radical transfer reactions on metal surfaces
Source: Nat Commun. 2024 Apr 8;15:3030. doi: 10.1038/s41467-024-47252-1 (PMC11001993; doi:10.1038/s41467-024-47252-1)
Supplement: Supplementary file 4 — Source Data [file 41467_2024_47252_MOESM4_ESM.zip › Source data/Figure_S18e/CONTCAR_SingleBromo_3x3_TS01]

Ag  C  H Br 
 1.0000000000000000
    17.3524004103178768    0.0000000000000000    0.0000000000000000
     0.0000000000000000   15.0276195719747960    0.0000000000000000
     0.0000000000000000    0.0000000000000000   37.0840878029567094
  Ag   C   H  Br
 144   6   5   1
Selective dynamics
Cartesian
  0.0000000000000000  0.0000000000000000 14.9999999016795620   F   F   F
  2.8920667928942780  0.0000000000000000 14.9999999016795620   F   F   F
  5.7841334122646604  0.0000000000000000 14.9999999016795620   F   F   F
  8.6762002051589384  0.0000000000000000 14.9999999016795620   F   F   F
 11.5682669980532165  0.0000000000000000 14.9999999016795620   F   F   F
 14.4603336174235988  0.0000000000000000 14.9999999016795620   F   F   F
  1.4460333096851916  2.5046033120878333 14.9999999016795620   F   F   F
  4.3381001025794692  2.5046033120878333 14.9999999016795620   F   F   F
  7.2301668954737472  2.5046033120878333 14.9999999016795620   F   F   F
 10.1222335148441296  2.5046033120878333 14.9999999016795620   F   F   F
 13.0143003077384076  2.5046033120878333 14.9999999016795620   F   F   F
 15.9063671006326857  2.5046033120878333 14.9999999016795620   F   F   F
  0.0000000000000000  5.0092064738995647 14.9999999016795620   F   F   F
  2.8920667928942780  5.0092064738995647 14.9999999016795620   F   F   F
  5.7841334122646604  5.0092064738995647 14.9999999016795620   F   F   F
  8.6762002051589384  5.0092064738995647 14.9999999016795620   F   F   F
 11.5682669980532165  5.0092064738995647 14.9999999016795620   F   F   F
 14.4603336174235988  5.0092064738995647 14.9999999016795620   F   F   F
  1.4460333096851916  7.5138097859873980 14.9999999016795620   F   F   F
  4.3381001025794692  7.5138097859873980 14.9999999016795620   F   F   F
  7.2301668954737472  7.5138097859873980 14.9999999016795620   F   F   F
 10.1222335148441296  7.5138097859873980 14.9999999016795620   F   F   F
 13.0143003077384076  7.5138097859873980 14.9999999016795620   F   F   F
 15.9063671006326857  7.5138097859873980 14.9999999016795620   F   F   F
  0.0000000000000000 10.0184130980752286 14.9999999016795620   F   F   F
  2.8920667928942780 10.0184130980752286 14.9999999016795620   F   F   F
  5.7841334122646604 10.0184130980752286 14.9999999016795620   F   F   F
  8.6762002051589384 10.0184130980752286 14.9999999016795620   F   F   F
 11.5682669980532165 10.0184130980752286 14.9999999016795620   F   F   F
 14.4603336174235988 10.0184130980752286 14.9999999016795620   F   F   F
  1.4460333096851916 12.5230162598869637 14.9999999016795620   F   F   F
  4.3381001025794692 12.5230162598869637 14.9999999016795620   F   F   F
  7.2301668954737472 12.5230162598869637 14.9999999016795620   F   F   F
 10.1222335148441296 12.5230162598869637 14.9999999016795620   F   F   F
 13.0143003077384076 12.5230162598869637 14.9999999016795620   F   F   F
 15.9063671006326857 12.5230162598869637 14.9999999016795620   F   F   F
  1.4460333096851916  0.8348678207880487 17.3613625682117352   F   F   F
  4.3381001025794692  0.8348678207880487 17.3613625682117352   F   F   F
  7.2301668954737472  0.8348678207880487 17.3613625682117352   F   F   F
 10.1222335148441296  0.8348678207880487 17.3613625682117352   F   F   F
 13.0143003077384076  0.8348678207880487 17.3613625682117352   F   F   F
 15.9063671006326857  0.8348678207880487 17.3613625682117352   F   F   F
  0.0000000000000000  3.3394709825996740 17.3613625682117352   F   F   F
  2.8920667928942780  3.3394709825996740 17.3613625682117352   F   F   F
  5.7841334122646604  3.3394709825996740 17.3613625682117352   F   F   F
  8.6762002051589384  3.3394709825996740 17.3613625682117352   F   F   F
 11.5682669980532165  3.3394709825996740 17.3613625682117352   F   F   F
 14.4603336174235988  3.3394709825996740 17.3613625682117352   F   F   F
  1.4460333096851916  5.8440742946875055 17.3613625682117352   F   F   F
  4.3381001025794692  5.8440742946875055 17.3613625682117352   F   F   F
  7.2301668954737472  5.8440742946875055 17.3613625682117352   F   F   F
 10.1222335148441296  5.8440742946875055 17.3613625682117352   F   F   F
 13.0143003077384076  5.8440742946875055 17.3613625682117352   F   F   F
 15.9063671006326857  5.8440742946875055 17.3613625682117352   F   F   F
  0.0000000000000000  8.3486776067754480 17.3613625682117352   F   F   F
  2.8920667928942780  8.3486776067754480 17.3613625682117352   F   F   F
  5.7841334122646604  8.3486776067754480 17.3613625682117352   F   F   F
  8.6762002051589384  8.3486776067754480 17.3613625682117352   F   F   F
 11.5682669980532165  8.3486776067754480 17.3613625682117352   F   F   F
 14.4603336174235988  8.3486776067754480 17.3613625682117352   F   F   F
  1.4460333096851916 10.8532807685870729 17.3613625682117352   F   F   F
  4.3381001025794692 10.8532807685870729 17.3613625682117352   F   F   F
  7.2301668954737472 10.8532807685870729 17.3613625682117352   F   F   F
 10.1222335148441296 10.8532807685870729 17.3613625682117352   F   F   F
 13.0143003077384076 10.8532807685870729 17.3613625682117352   F   F   F
 15.9063671006326857 10.8532807685870729 17.3613625682117352   F   F   F
  0.0000000000000000 13.3578840806749053 17.3613625682117352   F   F   F
  2.8920667928942780 13.3578840806749053 17.3613625682117352   F   F   F
  5.7841334122646604 13.3578840806749053 17.3613625682117352   F   F   F
  8.6762002051589384 13.3578840806749053 17.3613625682117352   F   F   F
 11.5682669980532165 13.3578840806749053 17.3613625682117352   F   F   F
 14.4603336174235988 13.3578840806749053 17.3613625682117352   F   F   F
 -0.0012416780638653  1.6930632367679248 19.7149146436270968   T   T   T
  2.8887917883349865  1.6949724929674017 19.7111318620076048   T   T   T
  5.7828257104114611  1.6963758698181219 19.7128501653092343   T   T   T
  8.6787932670698087  1.6963492952310739 19.7128142154930792   T   T   T
 11.5732195136840588  1.6949847180562738 19.7109753504932286   T   T   T
 14.4633582471610733  1.6930270246076460 19.7148878632041864   T   T   T
  1.4385477472371890  4.1951964622808058 19.7096791351223608   T   T   T
  4.3321895157937451  4.1998947126207069 19.7085558671873287   T   T   T
  7.2310416870276502  4.2015830982750106 19.7235989970482990   T   T   T
 10.1300319442370590  4.1997256701440522 19.7082886963125539   T   T   T
 13.0241136574554783  4.1949318658451062 19.7091779123415449   T   T   T
 15.9074152978995560  4.1971328853464041 19.7134259344604921   T   T   T
 -0.0016032873208061  6.7039719676612410 19.7132012962566598   T   T   T
  2.8821515986823831  6.6995555153011592 19.6971794278150476   T   T   T
  5.7887744342486931  6.7094747295167636 19.7237140627618501   T   T   T
  8.6737463473496881  6.7093749521089041 19.7226934498842326   T   T   T
 11.5806020999372059  6.6993143168561531 19.6961003681863431   T   T   T
 14.4641519459592995  6.7040190972599483 19.7131172181042800   T   T   T
  1.4459681352582454  9.2102385257685668 19.7106457921794131   T   T   T
  4.3472542995054084  9.2203698374183087 19.7149870982251407   T   T   T
  7.2311644792950931  9.1929663884182773 19.7535318325452920   T   T   T
 10.1149749291057827  9.2212233041847949 19.7140669120873078   T   T   T
 13.0164094329847408  9.2103691549099285 19.7103535884678251   T   T   T
 15.9073509431611946  9.2096416061417266 19.7127343615017061   T   T   T
  0.0003478708277075 11.7142184078450793 19.7143630539761361   T   T   T
  2.8917436514395920 11.7180246701866064 19.7126905098503684   T   T   T
  5.7913742377187800 11.7084330562692092 19.7249680230904900   T   T   T
  8.6705778854425777 11.7088567466226667 19.7248523799437372   T   T   T
 11.5702914101791094 11.7184720103648381 19.7126556878123047   T   T   T
 14.4616624002916758 11.7143496911662588 19.7142905444072802   T   T   T
  1.4457360928117586 14.2192724652198397 19.7136705321123387   T   T   T
  4.3394553797025521 14.2200979985046629 19.7120958158264763   T   T   T
  7.2307768839894830 14.2214718253622863 19.7133870941353848   T   T   T
 10.1222180821429557 14.2204972298958374 19.7119348164499399   T   T   T
 13.0160805789383378 14.2194207059313502 19.7136521311556656   T   T   T
 15.9071605738902093 14.2177781222188901 19.7153707967469884   T   T   T
 -0.0008815604525431  0.0519926812291011 22.0819217486773312   T   T   T
  2.8880992186637795  0.0507022292461860 22.0773021596496264   T   T   T
  5.7823157549576889  0.0515313724152470 22.0798923381958829   T   T   T
  8.6802889139108714  0.0515955796635305 22.0799126682802793   T   T   T
 11.5749129009388056  0.0510130045412374 22.0773320629644374   T   T   T
 14.4639038177505377  0.0521066211120656 22.0818841573324569   T   T   T
  1.4409827124449222  2.5521001387578828 22.0801989332106068   T   T   T
  4.3276906958627830  2.5437135072451507 22.0773279951722117   T   T   T
  7.2314637881297088  2.5408991368199128 22.0785972628176239   T   T   T
 10.1355286103159337  2.5433982986924994 22.0769197915168505   T   T   T
 13.0222626136541688  2.5521879702046903 22.0801526431009165   T   T   T
 15.9077721393020557  2.5552871095373506 22.0825767572880380   T   T   T
 -0.0047339339801918  5.0588067519518969 22.0799533905718874   T   T   T
  2.8695729188620334  5.0531169051083760 22.0702903016991421   T   T   T
  5.7464128414638953  5.0202254819198098 22.0614286739400391   T   T   T
  8.7180751787201469  5.0200069278411252 22.0601732047310612   T   T   T
 11.5952006721590255  5.0530744990240795 22.0685413061810181   T   T   T
 14.4688474288160815  5.0589153511651928 22.0799072325855299   T   T   T
  1.4294373739470490  7.5657019647807271 22.0790557447198843   T   T   T
  4.2867535189894292  7.5649732622002208 22.0215097103749038   T   T   T
  7.2328636659718324  7.4680943786164171 22.1139569594979406   T   T   T
 10.1793017855144345  7.5660861656126137 22.0174268380678662   T   T   T
 13.0350364833860368  7.5660256458372119 22.0789652486190811   T   T   T
 15.9083046284687786  7.5666106468224434 22.0795662512387771   T   T   T
 -0.0033931240581713 10.0742909706719708 22.0777414539854391   T   T   T
  2.8733734978603378 10.0771192385999608 22.0772393818250414   T   T   T
  5.7518898159593741 10.0840845915518820 22.0922661178175730   T   T   T
  8.7131132176713280 10.0858983886801603 22.0910777871624084   T   T   T
 11.5913942109570698 10.0779914878527084 22.0767259464649612   T   T   T
 14.4676277375439692 10.0744546709445988 22.0774976973185133   T   T   T
  1.4424395803606462 12.5793100733766181 22.0787971416840101   T   T   T
  4.3315660850334989 12.5830575269745708 22.0779154233757993   T   T   T
  7.2313915290319795 12.5852968423898783 22.0815726685086524   T   T   T
 10.1321022464726678 12.5841721034095180 22.0776929416746412   T   T   T
 13.0212214345410189 12.5797192122607271 22.0788493893806219   T   T   T
 15.9079738890454667 12.5776963206706647 22.0810531417260059   T   T   T
  6.0587115899234840  4.9328346380770549 25.4153532894412670   T   T   T
  6.0430085986070052  6.1967761936186410 24.8070433473235425   T   T   T
  7.2583155782331152  6.7829844804585866 24.4477665567943454   T   T   T
  8.4807740585936155  6.2019658192418570 24.7914487563381485   T   T   T
  8.4787380405612627  4.9375875444151447 25.3995738055491636   T   T   T
  7.2718709731701106  4.3003985641850280 25.6995830215172028   T   T   T
  5.1090575133812468  4.4487353800287952 25.6635404871129893   T   T   T
  5.0905022992667996  6.7038626505993424 24.6184309360967326   T   T   T
  9.4292152178120148  6.7134925932823615 24.5929977344805017   T   T   T
  9.4336864466789407  4.4576193275252312 25.6355119137071519   T   T   T
  7.2768404095685328  3.3171462765437774 26.1758808575772228   T   T   T
  7.2508195984039947  9.1945122113977149 24.4449423273833020   T   T   T
