# Supplementary material for: Universal inter-molecular radical transfer reactions on metal surfaces
Source: Nat Commun. 2024 Apr 8;15:3030. doi: 10.1038/s41467-024-47252-1 (PMC11001993; doi:10.1038/s41467-024-47252-1)
Supplement: Supplementary file 4 — Source Data [file 41467_2024_47252_MOESM4_ESM.zip › Source data/Figure_S19/data/S19a1-fastxpsNew_Tcut-5-10_Br3d_LinePlot-x-7085.txt]

108.186465	532.832000
111.238270	534.897000
114.137484	548.898000
117.189288	543.283000
123.140307	543.133000
126.192111	533.916000
129.243915	529.224000
132.295720	549.270000
138.246738	545.590000
141.298543	544.210000
144.197757	535.423000
150.301366	541.753000
153.200580	538.551000
156.252384	535.197000
159.304189	549.114000
165.255207	568.225000
168.307012	553.077000
171.206226	555.562000
174.258030	548.228000
180.361639	550.003000
183.260853	546.986000
186.312657	540.719000
192.263676	552.055000
195.315480	549.219000
198.367285	539.533000
201.266499	555.948000
207.370108	543.486000
210.269322	549.473000
213.321126	537.945000
219.424735	563.750000
222.323949	567.431000
225.375753	545.723000
228.427558	562.213000
234.378576	566.675000
237.430381	563.065000
240.329595	559.642000
243.381399	568.073000
249.332418	546.746000
252.384222	562.570000
255.436027	561.685000
261.387045	545.929000
264.438849	553.289000
267.490654	552.880000
270.389868	560.366000
276.493477	561.219000
279.392691	550.814000
282.444495	561.030000
288.395514	586.328000
291.447318	568.928000
294.499123	558.822000
297.398337	548.768000
303.501946	545.132000
306.553750	544.521000
309.452964	536.549000
312.504768	530.375000
318.455787	514.515000
321.507591	511.540000
324.559396	520.882000
330.510414	504.085000
333.562219	494.695000
336.614023	492.538000
339.513237	479.836000
345.616846	487.037000
348.516060	464.000000
351.567864	466.787000
357.518883	466.161000
360.570687	458.470000
363.622492	459.468000
366.521706	462.513000
372.625315	451.072000
375.677119	477.608000
378.576333	456.331000
381.628138	458.424000
387.579156	467.008000
390.630961	468.844000
393.682765	459.775000
399.633783	466.857000
402.685588	471.219000
405.584802	459.375000
408.636606	460.296000
414.587625	465.968000
417.639429	482.600000
420.691234	483.533000
426.642252	456.966000
429.694057	457.248000
432.745861	473.615000
435.645075	480.430000
441.748684	461.185000
444.647898	475.690000
447.699702	477.871000
450.751507	475.375000
456.702525	457.531000
459.754330	475.393000
462.806134	475.956000
468.757153	474.537000
471.808957	475.827000
474.708171	470.967000
477.759976	467.711000
483.863584	478.802000
486.762799	475.558000
489.814603	481.800000
495.765621	499.077000
498.817426	479.400000
501.869230	478.543000
504.768444	499.649000
510.872053	480.546000
513.771267	489.926000
516.823072	489.651000
519.874876	485.885000
525.825895	491.096000
528.877699	466.865000
531.776913	500.095000
537.880522	475.215000
540.932326	492.397000
543.831540	491.739000
546.883345	496.040000
552.834363	476.678000
555.886168	489.969000
558.937972	489.491000
564.888991	490.226000
567.940795	499.966000
570.840009	482.450000
573.891814	487.027000
579.842832	494.533000
582.894636	494.937000
585.946441	493.093000
591.897459	486.817000
594.949264	482.450000
598.001068	487.762000
600.900282	477.575000
607.003891	492.390000
609.903105	487.326000
612.954910	479.498000
616.006714	483.625000
621.957733	495.005000
625.009537	498.103000
627.908751	496.104000
634.012360	484.312000
637.064164	483.883000
640.115969	484.955000
643.015183	482.778000
649.118791	498.743000
652.018006	483.581000
655.069810	485.231000
661.020829	477.969000
664.072633	475.759000
667.124437	484.061000
670.023651	486.396000
676.127260	477.633000
679.179065	484.575000
682.078279	476.600000
