# Supplementary material for: Universal inter-molecular radical transfer reactions on metal surfaces
Source: Nat Commun. 2024 Apr 8;15:3030. doi: 10.1038/s41467-024-47252-1 (PMC11001993; doi:10.1038/s41467-024-47252-1)
Supplement: Supplementary file 4 — Source Data [file 41467_2024_47252_MOESM4_ESM.zip › Source data/Figure_S19/data/S19a2-fastxpsNew_Tcut-5-10_Br3d_LinePlot-x-6825.txt]

108.186465	435.890000
111.238270	449.160000
114.137484	446.502000
117.189288	458.673000
123.140307	460.391000
126.192111	446.837000
129.243915	455.120000
132.295720	458.386000
138.246738	463.168000
141.298543	468.757000
144.197757	464.016000
150.301366	456.613000
153.200580	466.462000
156.252384	458.589000
159.304189	471.561000
165.255207	470.504000
168.307012	462.768000
171.206226	449.680000
174.258030	473.747000
180.361639	461.269000
183.260853	456.351000
186.312657	474.553000
192.263676	492.558000
195.315480	470.700000
198.367285	463.751000
201.266499	464.033000
207.370108	466.721000
210.269322	473.891000
213.321126	474.073000
219.424735	473.873000
222.323949	470.004000
225.375753	470.797000
228.427558	485.170000
234.378576	483.894000
237.430381	460.237000
240.329595	482.346000
243.381399	474.326000
249.332418	475.537000
252.384222	475.356000
255.436027	467.621000
261.387045	484.287000
264.438849	471.640000
267.490654	473.727000
270.389868	484.951000
276.493477	484.833000
279.392691	479.115000
282.444495	507.016000
288.395514	496.244000
291.447318	492.208000
294.499123	487.558000
297.398337	505.086000
303.501946	498.467000
306.553750	498.717000
309.452964	515.300000
312.504768	510.623000
318.455787	526.237000
321.507591	536.297000
324.559396	533.087000
330.510414	564.838000
333.562219	555.179000
336.614023	566.892000
339.513237	573.009000
345.616846	589.920000
348.516060	564.342000
351.567864	593.568000
357.518883	595.993000
360.570687	591.044000
363.622492	589.440000
366.521706	590.358000
372.625315	600.437000
375.677119	583.987000
378.576333	588.502000
381.628138	605.409000
387.579156	594.861000
390.630961	593.018000
393.682765	608.662000
399.633783	594.897000
402.685588	607.590000
405.584802	600.182000
408.636606	601.014000
414.587625	586.338000
417.639429	594.983000
420.691234	589.399000
426.642252	606.071000
429.694057	597.810000
432.745861	594.866000
435.645075	602.699000
441.748684	600.717000
444.647898	601.440000
447.699702	606.127000
450.751507	598.917000
456.702525	623.452000
459.754330	619.789000
462.806134	603.343000
468.757153	621.364000
471.808957	608.151000
474.708171	601.726000
477.759976	625.188000
483.863584	619.777000
486.762799	618.114000
489.814603	598.298000
495.765621	606.635000
498.817426	607.603000
501.869230	615.678000
504.768444	619.117000
510.872053	615.195000
513.771267	631.602000
516.823072	626.325000
519.874876	623.873000
525.825895	626.706000
528.877699	631.057000
531.776913	624.535000
537.880522	636.003000
540.932326	615.990000
543.831540	607.415000
546.883345	606.876000
552.834363	625.520000
555.886168	619.608000
558.937972	603.769000
564.888991	631.719000
567.940795	612.974000
570.840009	608.695000
573.891814	611.292000
579.842832	592.439000
582.894636	591.434000
585.946441	596.576000
591.897459	588.229000
594.949264	591.105000
598.001068	578.892000
600.900282	592.171000
607.003891	596.729000
609.903105	572.599000
612.954910	579.940000
616.006714	581.288000
621.957733	585.371000
625.009537	580.807000
627.908751	586.992000
634.012360	575.999000
637.064164	582.577000
640.115969	565.281000
643.015183	590.984000
649.118791	565.164000
652.018006	555.966000
655.069810	570.478000
661.020829	554.987000
664.072633	555.082000
667.124437	553.142000
670.023651	542.774000
676.127260	547.596000
679.179065	529.185000
682.078279	541.735000
