# Supplementary material for: Universal inter-molecular radical transfer reactions on metal surfaces
Source: Nat Commun. 2024 Apr 8;15:3030. doi: 10.1038/s41467-024-47252-1 (PMC11001993; doi:10.1038/s41467-024-47252-1)
Supplement: Supplementary file 4 — Source Data [file 41467_2024_47252_MOESM4_ESM.zip › Source data/Figure_S19/data/S19c1-fastxpsNew_Tcut-5-10_Br3d_LinePlot-x-7070.txt]

203.250172	515.543000
205.081254	525.131000
206.912337	496.787000
208.743420	494.963000
210.574502	506.737000
212.252995	498.045000
214.084077	509.001000
215.915160	500.246000
217.746242	513.588000
219.577325	511.769000
221.255818	505.290000
223.086900	494.788000
224.917983	499.567000
226.749065	504.738000
228.580148	513.233000
230.869001	499.554000
232.700084	490.465000
234.531167	506.731000
236.362249	500.512000
238.193332	501.278000
240.024414	491.933000
241.702907	499.828000
243.533989	487.089000
245.365072	496.607000
247.196155	488.857000
249.027237	508.376000
250.705730	482.051000
252.536812	506.158000
254.367895	489.623000
256.809339	498.460000
258.640421	484.788000
260.318914	501.174000
262.149996	502.439000
263.981079	495.484000
265.812161	502.221000
267.643244	479.711000
269.474327	481.311000
271.152819	491.804000
272.983902	491.226000
274.814984	487.009000
276.646067	483.627000
278.477150	482.934000
280.155642	491.967000
281.986725	493.730000
284.428168	480.442000
286.259251	488.543000
288.090333	487.100000
289.768826	494.316000
291.599908	480.811000
293.430991	484.467000
295.262074	476.010000
297.093156	483.841000
298.924239	489.718000
300.602731	477.152000
302.433814	478.283000
304.264897	474.154000
306.095979	476.944000
307.927062	456.543000
310.215915	458.124000
312.046998	470.368000
313.878080	447.598000
315.709163	452.347000
317.540246	443.693000
319.218738	446.268000
321.049821	449.708000
322.880903	456.592000
324.711986	452.121000
326.543069	430.549000
328.374151	455.499000
330.052644	437.223000
331.883726	430.229000
334.325170	410.520000
336.156252	427.220000
337.834745	418.873000
339.665827	423.888000
341.496910	429.890000
343.327993	423.303000
345.159075	416.915000
346.990158	400.078000
348.668650	399.749000
350.499733	409.286000
352.330816	414.842000
354.161898	430.604000
355.992981	419.652000
358.281834	429.193000
360.112917	419.274000
361.943999	419.735000
363.775082	432.300000
365.606165	433.638000
367.284657	431.056000
369.115740	430.240000
370.946822	420.789000
372.777905	429.345000
374.608988	419.319000
376.440070	411.449000
378.118563	419.841000
379.949645	418.993000
382.391089	414.862000
384.222171	429.191000
386.053254	423.525000
387.731746	430.328000
389.562829	435.345000
391.393912	433.013000
393.224994	428.972000
395.056077	421.127000
396.734569	424.694000
398.565652	432.773000
400.396735	426.177000
402.227817	431.935000
404.058900	430.732000
406.347753	416.607000
408.178836	415.657000
410.009918	426.532000
411.841001	429.154000
413.672084	427.249000
415.503166	421.596000
417.181659	436.904000
419.012741	435.159000
420.843824	421.420000
422.674907	423.017000
424.505989	428.528000
426.184482	428.734000
428.625925	414.412000
430.457008	424.641000
432.288090	432.741000
434.119173	436.408000
435.797665	430.861000
437.628748	426.263000
439.459831	425.344000
441.290913	432.719000
443.121996	418.179000
