# Supplementary material for: Universal inter-molecular radical transfer reactions on metal surfaces
Source: Nat Commun. 2024 Apr 8;15:3030. doi: 10.1038/s41467-024-47252-1 (PMC11001993; doi:10.1038/s41467-024-47252-1)
Supplement: Supplementary file 4 — Source Data [file 41467_2024_47252_MOESM4_ESM.zip › Source data/Figure_S19/data/S19c2-fastxpsNew_Tcut-5-10_Br3d_LinePlot-x-6810.txt]

203.250172	442.017000
205.081254	443.892000
206.912337	438.027000
208.743420	443.105000
210.574502	438.514000
212.252995	448.579000
214.084077	436.970000
215.915160	444.755000
217.746242	452.248000
219.577325	434.373000
221.255818	446.063000
223.086900	446.525000
224.917983	453.832000
226.749065	450.897000
228.580148	447.968000
230.869001	451.429000
232.700084	452.863000
234.531167	448.110000
236.362249	441.005000
238.193332	450.631000
240.024414	459.069000
241.702907	431.035000
243.533989	440.090000
245.365072	439.608000
247.196155	454.780000
249.027237	451.961000
250.705730	437.350000
252.536812	448.531000
254.367895	444.765000
256.809339	443.234000
258.640421	438.878000
260.318914	438.336000
262.149996	454.858000
263.981079	437.787000
265.812161	457.915000
267.643244	438.248000
269.474327	444.451000
271.152819	455.690000
272.983902	456.796000
274.814984	446.307000
276.646067	450.518000
278.477150	459.206000
280.155642	455.349000
281.986725	464.006000
284.428168	426.893000
286.259251	447.501000
288.090333	449.992000
289.768826	451.966000
291.599908	455.331000
293.430991	446.475000
295.262074	440.352000
297.093156	473.943000
298.924239	468.635000
300.602731	465.911000
302.433814	470.161000
304.264897	454.437000
306.095979	480.730000
307.927062	480.525000
310.215915	476.230000
312.046998	483.603000
313.878080	476.732000
315.709163	472.236000
317.540246	470.057000
319.218738	482.311000
321.049821	493.423000
322.880903	486.115000
324.711986	508.702000
326.543069	506.011000
328.374151	503.922000
330.052644	512.585000
331.883726	518.460000
334.325170	509.593000
336.156252	522.544000
337.834745	510.014000
339.665827	517.514000
341.496910	519.744000
343.327993	529.675000
345.159075	525.601000
346.990158	504.466000
348.668650	512.146000
350.499733	507.273000
352.330816	520.556000
354.161898	530.665000
355.992981	517.931000
358.281834	538.548000
360.112917	531.180000
361.943999	528.402000
363.775082	527.070000
365.606165	527.636000
367.284657	514.348000
369.115740	526.830000
370.946822	530.514000
372.777905	529.975000
374.608988	523.691000
376.440070	533.058000
378.118563	528.234000
379.949645	517.630000
382.391089	525.778000
384.222171	533.023000
386.053254	527.003000
387.731746	524.485000
389.562829	516.808000
391.393912	526.624000
393.224994	528.604000
395.056077	531.079000
396.734569	538.715000
398.565652	533.103000
400.396735	532.351000
402.227817	526.378000
404.058900	533.990000
406.347753	529.272000
408.178836	532.811000
410.009918	525.960000
411.841001	519.491000
413.672084	542.636000
415.503166	528.663000
417.181659	518.285000
419.012741	529.670000
420.843824	537.085000
422.674907	514.271000
424.505989	520.051000
426.184482	531.439000
428.625925	504.597000
430.457008	525.442000
432.288090	536.974000
434.119173	537.330000
435.797665	551.146000
437.628748	519.070000
439.459831	528.243000
441.290913	536.601000
443.121996	513.476000
