# Supplementary material for: Universal inter-molecular radical transfer reactions on metal surfaces
Source: Nat Commun. 2024 Apr 8;15:3030. doi: 10.1038/s41467-024-47252-1 (PMC11001993; doi:10.1038/s41467-024-47252-1)
Supplement: Supplementary file 4 — Source Data [file 41467_2024_47252_MOESM4_ESM.zip › Source data/Figure_S19/data/S19d1-fastxpsNew_Tcut-5-10_Br3d_LinePlot-x-7085.txt]

107.270924	545.065000
110.322728	548.072000
113.374533	539.089000
119.325551	545.821000
122.377356	545.785000
125.429160	531.111000
128.328374	541.639000
134.431983	537.836000
137.331197	543.422000
140.383001	556.412000
146.486610	547.458000
149.385824	544.486000
152.437629	539.386000
155.489433	546.474000
161.440452	540.390000
164.492256	560.503000
167.391470	563.615000
170.443275	555.274000
176.394293	553.893000
179.446098	537.429000
182.497902	551.185000
188.448920	563.613000
191.500725	540.391000
194.399939	542.435000
197.451743	557.684000
203.555352	536.154000
206.454566	521.958000
209.506371	536.353000
212.558175	545.720000
218.509194	533.409000
221.560998	539.505000
224.612802	550.581000
230.563821	541.059000
233.615625	560.275000
236.514839	537.283000
239.566644	535.646000
245.517662	534.827000
248.569467	557.813000
251.621271	528.271000
257.572290	538.164000
260.624094	539.940000
263.675898	547.684000
266.575113	546.205000
272.678721	526.704000
275.577935	543.781000
278.629740	551.633000
281.681544	546.980000
287.632563	536.118000
290.684367	534.925000
293.583581	539.297000
299.687190	536.560000
302.586404	513.287000
305.638209	506.072000
308.690013	503.893000
314.641032	492.362000
317.692836	490.194000
320.744640	488.464000
323.643854	482.914000
329.747463	468.889000
332.646677	454.302000
335.698482	450.593000
341.802090	442.617000
344.701305	451.176000
347.753109	434.669000
350.804913	429.087000
356.755932	431.429000
359.807736	435.654000
362.706950	426.921000
368.810559	431.496000
371.709773	430.161000
374.761578	413.303000
377.813382	423.232000
383.764401	427.888000
386.816205	441.234000
389.715419	430.617000
392.767224	426.530000
398.870832	432.804000
401.770047	419.189000
404.821851	433.915000
410.925460	436.065000
413.824674	429.927000
416.876478	425.039000
419.928283	424.481000
425.879301	428.158000
428.931106	433.861000
431.830320	433.851000
437.933928	428.519000
440.833143	427.527000
443.884947	426.867000
446.936751	427.100000
452.887770	440.102000
455.939574	432.779000
458.838788	426.752000
461.890593	430.441000
467.841611	440.081000
470.893416	430.485000
473.945220	431.677000
479.896239	433.252000
482.948043	428.527000
485.999847	446.081000
488.899062	443.321000
495.002670	443.494000
498.054475	451.041000
500.953689	443.287000
507.057298	453.934000
509.956512	452.476000
513.008316	443.853000
516.060121	442.611000
522.011139	434.779000
525.062943	456.549000
528.114748	453.703000
531.013962	462.176000
537.117571	445.003000
540.016785	455.084000
543.068589	461.129000
549.019608	450.853000
552.071412	470.065000
555.123217	467.305000
558.022431	451.092000
564.126040	461.166000
567.025254	459.017000
570.077058	457.726000
576.028077	462.083000
579.079881	462.985000
582.131685	461.035000
585.183490	453.162000
591.134508	458.734000
594.186313	446.719000
597.085527	452.365000
600.137331	455.082000
606.088350	462.162000
609.140154	464.536000
612.191958	455.933000
618.142977	466.762000
621.194781	463.723000
624.093996	464.000000
627.145800	469.458000
633.249409	459.140000
636.148623	452.553000
639.200427	478.829000
645.151446	456.302000
648.203250	479.399000
651.255055	461.084000
654.306859	456.191000
660.257877	475.788000
663.309682	468.372000
666.208896	454.201000
672.312505	468.896000
675.211719	451.462000
