# Supplementary material for: Universal inter-molecular radical transfer reactions on metal surfaces
Source: Nat Commun. 2024 Apr 8;15:3030. doi: 10.1038/s41467-024-47252-1 (PMC11001993; doi:10.1038/s41467-024-47252-1)
Supplement: Supplementary file 4 — Source Data [file 41467_2024_47252_MOESM4_ESM.zip › Source data/Figure_S19/data/S19d2-fastxpsNew_Tcut-5-10_Br3d_LinePlot-x-6825.txt]

107.270924	448.628000
110.322728	439.457000
113.374533	451.661000
119.325551	455.203000
122.377356	454.644000
125.429160	451.915000
128.328374	442.718000
134.431983	449.495000
137.331197	447.999000
140.383001	449.274000
146.486610	460.163000
149.385824	456.877000
152.437629	449.267000
155.489433	456.442000
161.440452	454.303000
164.492256	452.393000
167.391470	453.485000
170.443275	444.274000
176.394293	465.038000
179.446098	443.767000
182.497902	456.548000
188.448920	451.886000
191.500725	456.917000
194.399939	435.832000
197.451743	443.364000
203.555352	450.125000
206.454566	445.359000
209.506371	451.430000
212.558175	450.734000
218.509194	446.627000
221.560998	461.911000
224.612802	443.869000
230.563821	454.774000
233.615625	452.748000
236.514839	445.272000
239.566644	450.243000
245.517662	430.375000
248.569467	451.414000
251.621271	444.477000
257.572290	449.650000
260.624094	454.976000
263.675898	446.038000
266.575113	450.897000
272.678721	445.688000
275.577935	436.223000
278.629740	447.628000
281.681544	456.152000
287.632563	455.312000
290.684367	454.504000
293.583581	456.587000
299.687190	469.780000
302.586404	470.617000
305.638209	464.816000
308.690013	475.559000
314.641032	476.363000
317.692836	495.273000
320.744640	512.158000
323.643854	503.699000
329.747463	500.201000
332.646677	516.302000
335.698482	502.980000
341.802090	531.996000
344.701305	534.930000
347.753109	548.785000
350.804913	553.624000
356.755932	556.995000
359.807736	549.913000
362.706950	538.323000
368.810559	556.711000
371.709773	546.037000
374.761578	555.119000
377.813382	558.100000
383.764401	543.863000
386.816205	558.138000
389.715419	553.303000
392.767224	550.580000
398.870832	559.103000
401.770047	555.198000
404.821851	545.148000
410.925460	564.876000
413.824674	559.168000
416.876478	562.362000
419.928283	549.387000
425.879301	567.332000
428.931106	563.525000
431.830320	562.787000
437.933928	560.699000
440.833143	558.523000
443.884947	559.095000
446.936751	562.616000
452.887770	546.481000
455.939574	553.641000
458.838788	572.021000
461.890593	553.738000
467.841611	570.163000
470.893416	577.424000
473.945220	572.008000
479.896239	567.885000
482.948043	590.483000
485.999847	562.566000
488.899062	576.412000
495.002670	586.605000
498.054475	569.379000
500.953689	565.699000
507.057298	582.491000
509.956512	579.669000
513.008316	582.372000
516.060121	561.649000
522.011139	581.227000
525.062943	588.604000
528.114748	577.858000
531.013962	587.214000
537.117571	594.896000
540.016785	590.241000
543.068589	583.733000
549.019608	587.179000
552.071412	585.032000
555.123217	581.203000
558.022431	588.775000
564.126040	596.923000
567.025254	588.793000
570.077058	593.162000
576.028077	588.469000
579.079881	581.898000
582.131685	602.392000
585.183490	580.382000
591.134508	587.078000
594.186313	573.028000
597.085527	584.859000
600.137331	575.290000
606.088350	568.421000
609.140154	583.799000
612.191958	557.967000
618.142977	564.916000
621.194781	580.339000
624.093996	569.621000
627.145800	556.940000
633.249409	577.504000
636.148623	559.292000
639.200427	555.477000
645.151446	572.764000
648.203250	564.582000
651.255055	548.024000
654.306859	559.008000
660.257877	546.337000
663.309682	545.442000
666.208896	541.576000
672.312505	533.107000
675.211719	531.870000
