# Supplementary material for: Universal inter-molecular radical transfer reactions on metal surfaces
Source: Nat Commun. 2024 Apr 8;15:3030. doi: 10.1038/s41467-024-47252-1 (PMC11001993; doi:10.1038/s41467-024-47252-1)
Supplement: Supplementary file 4 — Source Data [file 41467_2024_47252_MOESM4_ESM.zip › Source data/Figure_S19/data/S19e1-fastxpsNew_Tcut-5-10_Br3d_LinePlot-x-7080.txt]

203.097581	519.061000
205.539025	513.247000
207.827878	524.325000
210.269322	522.478000
211.490043	536.202000
213.931487	516.237000
216.220340	540.220000
217.441062	531.756000
219.882506	527.075000
222.323949	536.564000
224.612802	527.256000
225.833524	539.915000
228.274968	530.866000
230.716411	526.229000
231.937133	527.844000
234.378576	542.952000
236.667430	517.071000
239.108873	545.532000
240.329595	542.056000
242.771038	527.777000
245.059892	525.561000
246.280613	529.783000
248.722057	532.011000
251.163500	523.452000
252.384222	532.231000
254.673075	535.941000
257.114519	521.144000
259.555962	535.677000
260.776684	536.387000
263.218128	537.986000
265.506981	547.225000
266.727703	526.747000
269.169146	531.886000
271.610590	544.183000
274.052033	525.421000
275.120165	533.970000
277.561608	531.132000
280.003052	531.505000
281.223774	532.782000
283.665217	539.801000
285.954070	513.833000
287.174792	525.038000
289.616236	506.999000
292.057679	507.471000
294.346532	516.586000
295.567254	509.601000
298.008698	517.814000
300.450141	499.105000
301.670863	503.997000
303.959716	494.376000
306.401160	492.454000
308.842603	492.298000
310.063325	477.760000
312.504768	479.963000
314.793622	479.386000
316.014343	454.559000
318.455787	461.559000
320.897230	453.041000
322.117952	473.697000
324.406806	464.701000
326.848249	460.586000
329.289693	459.819000
330.510414	446.009000
332.799268	443.917000
335.240711	426.597000
336.461433	430.138000
338.902876	434.901000
341.344320	442.498000
343.633173	430.972000
344.853895	432.941000
347.295338	438.894000
349.736782	415.511000
350.957504	440.332000
353.246357	417.836000
355.687800	423.044000
356.908522	424.697000
359.349966	414.993000
361.791409	422.869000
364.080262	423.908000
365.300984	437.426000
367.742428	418.320000
370.183871	428.238000
371.404593	431.839000
373.693446	423.089000
376.134890	433.132000
378.576333	426.613000
379.797055	411.055000
382.085908	429.372000
384.527352	423.825000
385.748074	434.807000
388.189517	416.328000
390.630961	430.184000
391.699092	429.286000
394.140536	431.801000
396.581979	433.755000
399.023423	427.624000
400.244144	422.774000
402.532998	427.101000
404.974441	435.716000
406.195163	425.591000
408.636606	431.415000
411.078050	426.224000
413.366903	417.988000
414.587625	441.289000
417.029068	428.483000
419.470512	428.771000
420.538643	430.605000
422.980087	422.621000
425.421530	412.744000
427.862974	431.657000
429.083696	442.807000
431.372549	438.581000
433.813993	440.374000
435.034714	434.077000
437.476158	442.588000
439.765011	437.615000
440.985733	433.663000
443.427176	421.710000
445.868620	436.182000
448.310063	443.646000
449.378195	432.543000
451.819638	428.651000
454.261082	432.130000
455.481804	420.468000
457.923247	429.321000
460.212100	430.665000
462.653544	428.586000
463.874266	434.028000
466.315709	436.031000
468.757153	427.787000
469.825284	425.795000
472.266728	437.216000
474.708171	429.835000
477.149615	438.346000
478.217746	433.511000
480.659190	432.140000
483.100633	439.763000
484.321355	435.089000
486.762799	438.232000
489.051652	436.870000
490.272374	435.375000
492.713817	428.970000
495.155261	434.579000
497.596704	440.721000
498.664836	439.592000
501.106279	434.591000
503.547723	450.211000
504.768444	427.213000
507.209888	438.105000
509.498741	445.189000
511.940185	455.893000
513.160906	419.319000
515.602350	452.987000
517.891203	441.381000
519.111925	452.931000
521.553368	435.661000
523.994812	440.404000
526.436255	446.182000
527.504387	445.712000
529.945830	448.417000
532.387274	444.197000
533.607996	441.704000
536.049439	450.734000
538.338293	457.777000
540.779736	443.709000
542.000458	432.004000
544.441901	437.504000
