# Supplementary material for: Universal inter-molecular radical transfer reactions on metal surfaces
Source: Nat Commun. 2024 Apr 8;15:3030. doi: 10.1038/s41467-024-47252-1 (PMC11001993; doi:10.1038/s41467-024-47252-1)
Supplement: Supplementary file 4 — Source Data [file 41467_2024_47252_MOESM4_ESM.zip › Source data/Figure_S19/data/S19e2-fastxpsNew_Tcut-5-10_Br3d_LinePlot-x-6820.txt]

203.097581	441.653000
205.539025	440.773000
207.827878	437.941000
210.269322	449.216000
211.490043	449.554000
213.931487	451.987000
216.220340	445.308000
217.441062	442.210000
219.882506	444.365000
222.323949	446.706000
224.612802	454.879000
225.833524	451.036000
228.274968	443.055000
230.716411	443.699000
231.937133	454.542000
234.378576	448.323000
236.667430	447.368000
239.108873	436.577000
240.329595	452.160000
242.771038	445.498000
245.059892	452.328000
246.280613	449.349000
248.722057	453.244000
251.163500	431.826000
252.384222	460.905000
254.673075	459.803000
257.114519	455.797000
259.555962	449.164000
260.776684	444.316000
263.218128	443.271000
265.506981	453.782000
266.727703	444.064000
269.169146	450.436000
271.610590	467.247000
274.052033	466.304000
275.120165	449.674000
277.561608	446.174000
280.003052	446.746000
281.223774	456.501000
283.665217	466.804000
285.954070	456.615000
287.174792	454.924000
289.616236	458.182000
292.057679	468.451000
294.346532	468.768000
295.567254	457.846000
298.008698	483.650000
300.450141	479.924000
301.670863	482.617000
303.959716	461.311000
306.401160	482.250000
308.842603	471.813000
310.063325	483.928000
312.504768	501.512000
314.793622	499.071000
316.014343	502.813000
318.455787	510.589000
320.897230	504.392000
322.117952	525.030000
324.406806	504.516000
326.848249	506.442000
329.289693	520.041000
330.510414	517.395000
332.799268	544.885000
335.240711	537.711000
336.461433	529.964000
338.902876	536.287000
341.344320	552.986000
343.633173	531.637000
344.853895	559.164000
347.295338	536.535000
349.736782	543.138000
350.957504	548.012000
353.246357	545.529000
355.687800	552.956000
356.908522	544.414000
359.349966	536.464000
361.791409	540.805000
364.080262	556.075000
365.300984	547.300000
367.742428	540.287000
370.183871	551.235000
371.404593	535.067000
373.693446	555.180000
376.134890	546.398000
378.576333	531.968000
379.797055	553.969000
382.085908	536.518000
384.527352	543.206000
385.748074	546.639000
388.189517	549.557000
390.630961	522.319000
391.699092	544.041000
394.140536	536.894000
396.581979	551.683000
399.023423	540.950000
400.244144	542.315000
402.532998	548.661000
404.974441	555.766000
406.195163	548.902000
408.636606	548.554000
411.078050	549.181000
413.366903	552.326000
414.587625	552.373000
417.029068	557.376000
419.470512	545.501000
420.538643	544.906000
422.980087	531.171000
425.421530	537.368000
427.862974	551.262000
429.083696	542.693000
431.372549	553.570000
433.813993	537.164000
435.034714	543.183000
437.476158	546.813000
439.765011	558.202000
440.985733	549.956000
443.427176	547.911000
445.868620	554.713000
448.310063	549.423000
449.378195	535.635000
451.819638	550.331000
454.261082	565.114000
455.481804	539.807000
457.923247	546.721000
460.212100	547.424000
462.653544	534.458000
463.874266	545.869000
466.315709	567.794000
468.757153	546.903000
469.825284	538.525000
472.266728	558.048000
474.708171	543.849000
477.149615	566.352000
478.217746	554.210000
480.659190	546.776000
483.100633	550.189000
484.321355	549.594000
486.762799	553.270000
489.051652	562.019000
490.272374	558.825000
492.713817	550.927000
495.155261	545.275000
497.596704	561.949000
498.664836	553.729000
501.106279	565.733000
503.547723	548.287000
504.768444	576.576000
507.209888	567.059000
509.498741	569.660000
511.940185	578.132000
513.160906	564.858000
515.602350	556.774000
517.891203	551.952000
519.111925	555.059000
521.553368	560.264000
523.994812	556.883000
526.436255	560.942000
527.504387	548.865000
529.945830	547.392000
532.387274	542.086000
533.607996	543.884000
536.049439	548.018000
538.338293	552.862000
540.779736	562.946000
542.000458	556.882000
544.441901	557.165000
