# Supplementary material for: Universal inter-molecular radical transfer reactions on metal surfaces
Source: Nat Commun. 2024 Apr 8;15:3030. doi: 10.1038/s41467-024-47252-1 (PMC11001993; doi:10.1038/s41467-024-47252-1)
Supplement: Supplementary file 4 — Source Data [file 41467_2024_47252_MOESM4_ESM.zip › Source data/Figure_S19/data/S19f1-fastxpsNew_Tcut-5-10_Br3d_LinePlot-x-6810.txt]

204.165713	413.307000
206.607156	411.242000
208.438239	404.980000
210.116732	401.787000
211.947814	409.790000
213.778897	405.536000
215.609979	398.596000
217.441062	402.890000
219.119554	414.997000
220.950637	413.081000
222.781720	405.538000
224.612802	404.535000
226.443885	406.717000
228.274968	408.487000
229.953460	408.491000
232.394903	406.885000
234.225986	412.321000
236.057069	414.484000
237.888151	416.826000
239.566644	405.881000
241.397726	405.644000
243.228809	413.168000
245.059892	407.121000
246.890974	404.064000
248.722057	403.245000
250.400549	411.299000
252.231632	413.638000
254.062715	404.947000
255.893797	398.824000
257.724880	406.458000
260.013733	405.519000
261.844816	417.575000
263.675898	407.282000
265.506981	412.351000
267.338064	418.972000
269.016556	417.781000
270.847639	428.787000
272.678721	411.738000
274.509804	407.917000
276.340887	402.218000
278.019379	434.856000
279.850462	418.548000
281.681544	418.482000
283.512627	415.849000
285.954070	412.610000
287.632563	425.189000
289.463645	418.197000
291.294728	420.844000
293.125811	430.013000
294.956893	416.337000
296.787976	431.214000
298.466468	430.047000
300.297551	432.348000
302.128634	422.306000
303.959716	431.566000
305.790799	437.148000
307.469291	430.768000
309.300374	434.869000
311.131456	428.716000
313.572900	438.260000
315.403983	442.915000
317.082475	450.140000
318.913558	447.772000
320.744640	444.027000
322.575723	443.904000
324.406806	452.921000
326.237888	453.028000
327.916381	454.549000
329.747463	463.749000
331.578546	471.614000
333.409628	468.751000
335.240711	470.640000
336.919203	463.156000
339.360647	466.131000
341.191730	467.704000
343.022812	448.768000
344.853895	468.463000
346.532387	465.959000
348.363470	456.231000
350.194553	478.212000
352.025635	463.606000
353.856718	455.377000
355.687800	469.153000
357.366293	465.704000
359.197375	479.879000
361.028458	466.141000
362.859541	439.439000
365.300984	462.343000
366.979477	466.713000
368.810559	458.615000
370.641642	457.659000
372.472724	465.506000
374.303807	454.771000
375.982300	463.773000
377.813382	479.894000
379.644465	467.054000
381.475547	456.902000
383.306630	465.866000
384.985122	472.372000
386.816205	463.108000
388.647288	481.558000
390.478370	470.275000
392.919814	471.911000
394.750896	468.386000
396.429389	467.286000
398.260472	471.077000
400.091554	468.164000
401.922637	469.832000
403.753719	466.191000
405.432212	467.438000
407.263294	459.711000
409.094377	460.095000
410.925460	464.124000
412.756542	454.486000
414.435035	475.530000
416.266117	459.518000
418.707561	470.473000
420.538643	456.707000
422.369726	463.877000
424.048219	456.293000
425.879301	447.471000
427.710384	466.874000
429.541466	465.678000
431.372549	468.627000
433.203632	475.610000
434.882124	473.067000
436.713207	472.820000
438.544289	471.484000
440.375372	478.592000
442.206455	482.878000
444.495308	477.263000
