# Supplementary material for: Universal inter-molecular radical transfer reactions on metal surfaces
Source: Nat Commun. 2024 Apr 8;15:3030. doi: 10.1038/s41467-024-47252-1 (PMC11001993; doi:10.1038/s41467-024-47252-1)
Supplement: Supplementary file 4 — Source Data [file 41467_2024_47252_MOESM4_ESM.zip › Source data/Figure_S19/data/S19f2-fastxpsNew_Tcut-5-10_Br3d_LinePlot-x-7070.txt]

204.165713	462.713000
206.607156	452.447000
208.438239	435.175000
210.116732	449.049000
211.947814	449.420000
213.778897	444.245000
215.609979	439.376000
217.441062	441.856000
219.119554	441.246000
220.950637	448.021000
222.781720	447.583000
224.612802	446.018000
226.443885	442.997000
228.274968	431.656000
229.953460	447.976000
232.394903	440.091000
234.225986	444.801000
236.057069	447.699000
237.888151	441.575000
239.566644	447.307000
241.397726	444.994000
243.228809	437.108000
245.059892	449.005000
246.890974	447.019000
248.722057	433.600000
250.400549	437.793000
252.231632	457.082000
254.062715	428.252000
255.893797	440.704000
257.724880	431.236000
260.013733	438.618000
261.844816	436.866000
263.675898	443.462000
265.506981	437.021000
267.338064	436.980000
269.016556	446.539000
270.847639	432.151000
272.678721	436.374000
274.509804	442.792000
276.340887	442.150000
278.019379	431.721000
279.850462	438.851000
281.681544	450.475000
283.512627	442.829000
285.954070	439.122000
287.632563	432.810000
289.463645	436.858000
291.294728	432.987000
293.125811	443.328000
294.956893	438.537000
296.787976	423.487000
298.466468	422.597000
300.297551	421.761000
302.128634	428.231000
303.959716	427.824000
305.790799	419.869000
307.469291	417.726000
309.300374	423.427000
311.131456	415.862000
313.572900	416.862000
315.403983	406.909000
317.082475	410.679000
318.913558	402.296000
320.744640	403.990000
322.575723	397.225000
324.406806	394.184000
326.237888	401.735000
327.916381	393.118000
329.747463	395.634000
331.578546	390.432000
333.409628	393.767000
335.240711	391.414000
336.919203	384.090000
339.360647	391.728000
341.191730	394.486000
343.022812	392.284000
344.853895	390.427000
346.532387	385.077000
348.363470	387.045000
350.194553	391.234000
352.025635	371.667000
353.856718	380.686000
355.687800	384.522000
357.366293	387.256000
359.197375	387.393000
361.028458	394.147000
362.859541	392.605000
365.300984	387.335000
366.979477	383.031000
368.810559	392.966000
370.641642	380.735000
372.472724	373.635000
374.303807	388.145000
375.982300	381.505000
377.813382	397.636000
379.644465	391.261000
381.475547	387.400000
383.306630	396.424000
384.985122	383.081000
386.816205	382.603000
388.647288	375.852000
390.478370	381.887000
392.919814	388.722000
394.750896	386.370000
396.429389	394.799000
398.260472	388.178000
400.091554	386.039000
401.922637	382.540000
403.753719	389.193000
405.432212	373.668000
407.263294	387.290000
409.094377	396.470000
410.925460	386.726000
412.756542	393.045000
414.435035	385.921000
416.266117	388.950000
418.707561	387.940000
420.538643	377.148000
422.369726	385.754000
424.048219	399.907000
425.879301	387.056000
427.710384	391.498000
429.541466	405.654000
431.372549	391.537000
433.203632	402.164000
434.882124	385.282000
436.713207	389.799000
438.544289	396.166000
440.375372	398.198000
442.206455	384.353000
444.495308	391.085000
