# Supplementary material for: Universal inter-molecular radical transfer reactions on metal surfaces
Source: Nat Commun. 2024 Apr 8;15:3030. doi: 10.1038/s41467-024-47252-1 (PMC11001993; doi:10.1038/s41467-024-47252-1)
Supplement: Supplementary file 4 — Source Data [file 41467_2024_47252_MOESM4_ESM.zip › Source data/Figure_S21/CONTCAR_Ag_amino_pristine_FS]

Ag  C  N  H 
 1.0000000000000000
    23.1931024229187592    0.0000000000000000    0.0000000000000000
     0.0000000000000000   20.0858158908220581    0.0000000000000000
     0.0000000000000000    0.0000000000000000   37.1014083110324009
  Ag   C   N   H
 256   6   1   7
Selective dynamics
Cartesian
  0.0000000000000000  0.0000000000000000 14.9999999999999609   F   F   F
  2.8991378028648449  0.0000000000000000 14.9999999999999609   F   F   F
  5.7982756057296898  0.0000000000000000 14.9999999999999609   F   F   F
  8.6974134085945352  0.0000000000000000 14.9999999999999609   F   F   F
 11.5965512114593796  0.0000000000000000 14.9999999999999609   F   F   F
 14.4956890143242241  0.0000000000000000 14.9999999999999609   F   F   F
 17.3948268171890703  0.0000000000000000 14.9999999999999609   F   F   F
 20.2939646200539130  0.0000000000000000 14.9999999999999609   F   F   F
  1.4495689014324225  2.5107269863527573 14.9999999999999609   F   F   F
  4.3487067042972676  2.5107269863527573 14.9999999999999609   F   F   F
  7.2478445071621120  2.5107269863527573 14.9999999999999609   F   F   F
 10.1469823100269565  2.5107269863527573 14.9999999999999609   F   F   F
 13.0461201128918045  2.5107269863527573 14.9999999999999609   F   F   F
 15.9452579157566472  2.5107269863527573 14.9999999999999609   F   F   F
 18.8443957186214917  2.5107269863527573 14.9999999999999609   F   F   F
 21.7435335214863379  2.5107269863527573 14.9999999999999609   F   F   F
  0.0000000000000000  5.0214539727055145 14.9999999999999609   F   F   F
  2.8991378028648449  5.0214539727055145 14.9999999999999609   F   F   F
  5.7982756057296898  5.0214539727055145 14.9999999999999609   F   F   F
  8.6974134085945352  5.0214539727055145 14.9999999999999609   F   F   F
 11.5965512114593796  5.0214539727055145 14.9999999999999609   F   F   F
 14.4956890143242241  5.0214539727055145 14.9999999999999609   F   F   F
 17.3948268171890703  5.0214539727055145 14.9999999999999609   F   F   F
 20.2939646200539130  5.0214539727055145 14.9999999999999609   F   F   F
  1.4495689014324225  7.5321809590582713 14.9999999999999609   F   F   F
  4.3487067042972676  7.5321809590582713 14.9999999999999609   F   F   F
  7.2478445071621120  7.5321809590582713 14.9999999999999609   F   F   F
 10.1469823100269565  7.5321809590582713 14.9999999999999609   F   F   F
 13.0461201128918045  7.5321809590582713 14.9999999999999609   F   F   F
 15.9452579157566472  7.5321809590582713 14.9999999999999609   F   F   F
 18.8443957186214917  7.5321809590582713 14.9999999999999609   F   F   F
 21.7435335214863379  7.5321809590582713 14.9999999999999609   F   F   F
  0.0000000000000000 10.0429079454110290 14.9999999999999609   F   F   F
  2.8991378028648449 10.0429079454110290 14.9999999999999609   F   F   F
  5.7982756057296898 10.0429079454110290 14.9999999999999609   F   F   F
  8.6974134085945352 10.0429079454110290 14.9999999999999609   F   F   F
 11.5965512114593796 10.0429079454110290 14.9999999999999609   F   F   F
 14.4956890143242241 10.0429079454110290 14.9999999999999609   F   F   F
 17.3948268171890703 10.0429079454110290 14.9999999999999609   F   F   F
 20.2939646200539130 10.0429079454110290 14.9999999999999609   F   F   F
  1.4495689014324225 12.5536349317637868 14.9999999999999609   F   F   F
  4.3487067042972676 12.5536349317637868 14.9999999999999609   F   F   F
  7.2478445071621120 12.5536349317637868 14.9999999999999609   F   F   F
 10.1469823100269565 12.5536349317637868 14.9999999999999609   F   F   F
 13.0461201128918045 12.5536349317637868 14.9999999999999609   F   F   F
 15.9452579157566472 12.5536349317637868 14.9999999999999609   F   F   F
 18.8443957186214917 12.5536349317637868 14.9999999999999609   F   F   F
 21.7435335214863379 12.5536349317637868 14.9999999999999609   F   F   F
  0.0000000000000000 15.0643619181165427 14.9999999999999609   F   F   F
  2.8991378028648449 15.0643619181165427 14.9999999999999609   F   F   F
  5.7982756057296898 15.0643619181165427 14.9999999999999609   F   F   F
  8.6974134085945352 15.0643619181165427 14.9999999999999609   F   F   F
 11.5965512114593796 15.0643619181165427 14.9999999999999609   F   F   F
 14.4956890143242241 15.0643619181165427 14.9999999999999609   F   F   F
 17.3948268171890703 15.0643619181165427 14.9999999999999609   F   F   F
 20.2939646200539130 15.0643619181165427 14.9999999999999609   F   F   F
  1.4495689014324225 17.5750889044693004 14.9999999999999609   F   F   F
  4.3487067042972676 17.5750889044693004 14.9999999999999609   F   F   F
  7.2478445071621120 17.5750889044693004 14.9999999999999609   F   F   F
 10.1469823100269565 17.5750889044693004 14.9999999999999609   F   F   F
 13.0461201128918045 17.5750889044693004 14.9999999999999609   F   F   F
 15.9452579157566472 17.5750889044693004 14.9999999999999609   F   F   F
 18.8443957186214917 17.5750889044693004 14.9999999999999609   F   F   F
 21.7435335214863379 17.5750889044693004 14.9999999999999609   F   F   F
  1.4495689014324225  0.8369089954508715 17.3671361036775416   F   F   F
  4.3487067042972676  0.8369089954508715 17.3671361036775416   F   F   F
  7.2478445071621120  0.8369089954508715 17.3671361036775416   F   F   F
 10.1469823100269565  0.8369089954508715 17.3671361036775416   F   F   F
 13.0461201128918045  0.8369089954508715 17.3671361036775416   F   F   F
 15.9452579157566472  0.8369089954508715 17.3671361036775416   F   F   F
 18.8443957186214917  0.8369089954508715 17.3671361036775416   F   F   F
 21.7435335214863379  0.8369089954508715 17.3671361036775416   F   F   F
  0.0000000000000000  3.3476359818036290 17.3671361036775416   F   F   F
  2.8991378028648449  3.3476359818036290 17.3671361036775416   F   F   F
  5.7982756057296898  3.3476359818036290 17.3671361036775416   F   F   F
  8.6974134085945352  3.3476359818036290 17.3671361036775416   F   F   F
 11.5965512114593796  3.3476359818036290 17.3671361036775416   F   F   F
 14.4956890143242241  3.3476359818036290 17.3671361036775416   F   F   F
 17.3948268171890703  3.3476359818036290 17.3671361036775416   F   F   F
 20.2939646200539130  3.3476359818036290 17.3671361036775416   F   F   F
  1.4495689014324225  5.8583629681563858 17.3671361036775416   F   F   F
  4.3487067042972676  5.8583629681563858 17.3671361036775416   F   F   F
  7.2478445071621120  5.8583629681563858 17.3671361036775416   F   F   F
 10.1469823100269565  5.8583629681563858 17.3671361036775416   F   F   F
 13.0461201128918045  5.8583629681563858 17.3671361036775416   F   F   F
 15.9452579157566472  5.8583629681563858 17.3671361036775416   F   F   F
 18.8443957186214917  5.8583629681563858 17.3671361036775416   F   F   F
 21.7435335214863379  5.8583629681563858 17.3671361036775416   F   F   F
  0.0000000000000000  8.3690899545091426 17.3671361036775416   F   F   F
  2.8991378028648449  8.3690899545091426 17.3671361036775416   F   F   F
  5.7982756057296898  8.3690899545091426 17.3671361036775416   F   F   F
  8.6974134085945352  8.3690899545091426 17.3671361036775416   F   F   F
 11.5965512114593796  8.3690899545091426 17.3671361036775416   F   F   F
 14.4956890143242241  8.3690899545091426 17.3671361036775416   F   F   F
 17.3948268171890703  8.3690899545091426 17.3671361036775416   F   F   F
 20.2939646200539130  8.3690899545091426 17.3671361036775416   F   F   F
  1.4495689014324225 10.8798169408619003 17.3671361036775416   F   F   F
  4.3487067042972676 10.8798169408619003 17.3671361036775416   F   F   F
  7.2478445071621120 10.8798169408619003 17.3671361036775416   F   F   F
 10.1469823100269565 10.8798169408619003 17.3671361036775416   F   F   F
 13.0461201128918045 10.8798169408619003 17.3671361036775416   F   F   F
 15.9452579157566472 10.8798169408619003 17.3671361036775416   F   F   F
 18.8443957186214917 10.8798169408619003 17.3671361036775416   F   F   F
 21.7435335214863379 10.8798169408619003 17.3671361036775416   F   F   F
  0.0000000000000000 13.3905439272146580 17.3671361036775416   F   F   F
  2.8991378028648449 13.3905439272146580 17.3671361036775416   F   F   F
  5.7982756057296898 13.3905439272146580 17.3671361036775416   F   F   F
  8.6974134085945352 13.3905439272146580 17.3671361036775416   F   F   F
 11.5965512114593796 13.3905439272146580 17.3671361036775416   F   F   F
 14.4956890143242241 13.3905439272146580 17.3671361036775416   F   F   F
 17.3948268171890703 13.3905439272146580 17.3671361036775416   F   F   F
 20.2939646200539130 13.3905439272146580 17.3671361036775416   F   F   F
  1.4495689014324225 15.9012709135674157 17.3671361036775416   F   F   F
  4.3487067042972676 15.9012709135674157 17.3671361036775416   F   F   F
  7.2478445071621120 15.9012709135674157 17.3671361036775416   F   F   F
 10.1469823100269565 15.9012709135674157 17.3671361036775416   F   F   F
 13.0461201128918045 15.9012709135674157 17.3671361036775416   F   F   F
 15.9452579157566472 15.9012709135674157 17.3671361036775416   F   F   F
 18.8443957186214917 15.9012709135674157 17.3671361036775416   F   F   F
 21.7435335214863379 15.9012709135674157 17.3671361036775416   F   F   F
  0.0000000000000000 18.4119978999201734 17.3671361036775416   F   F   F
  2.8991378028648449 18.4119978999201734 17.3671361036775416   F   F   F
  5.7982756057296898 18.4119978999201734 17.3671361036775416   F   F   F
  8.6974134085945352 18.4119978999201734 17.3671361036775416   F   F   F
 11.5965512114593796 18.4119978999201734 17.3671361036775416   F   F   F
 14.4956890143242241 18.4119978999201734 17.3671361036775416   F   F   F
 17.3948268171890703 18.4119978999201734 17.3671361036775416   F   F   F
 20.2939646200539130 18.4119978999201734 17.3671361036775416   F   F   F
 -0.0058852089802097  1.6672051198505609 19.7123109587406304   T   T   T
  2.8945320177960898  1.6693081181984399 19.7132386723003279   T   T   T
  5.7954566222886355  1.6730574271245069 19.7126410339970413   T   T   T
  8.6986632867234377  1.6770623811827627 19.7133624796628482   T   T   T
 11.5993042093088370  1.6766383136380565 19.7128280155091709   T   T   T
 14.4975852274796022  1.6730995828208033 19.7127828660468190   T   T   T
 17.3934915150276588  1.6712110315944646 19.7147781569143383   T   T   T
 20.2896101869412568  1.6678494524476397 19.7133432904143397   T   T   T
  1.4399469343932956  4.1747889856589326 19.7125868839343212   T   T   T
  4.3424101146921741  4.1795778140344257 19.7111814012311335   T   T   T
  7.2455769025109626  4.1825060033077479 19.7090691782736513   T   T   T
 10.1498677033718092  4.1827597832449968 19.7095327403388652   T   T   T
 13.0490882119171481  4.1834162402726793 19.7082497439304696   T   T   T
 15.9451761974335486  4.1820763785712156 19.7134775773890283   T   T   T
 18.8409110111134730  4.1794169699103243 19.7143854537219596   T   T   T
 21.7356565876687000  4.1762485785083161 19.7131756828169387   T   T   T
 -0.0151095419014652  6.6845461091942262 19.7120193122735898   T   T   T
  2.8784562386522086  6.6811189020297652 19.7003100827151627   T   T   T
  5.7951288383807267  6.6920910492515020 19.6947989568010087   T   T   T
  8.7164582255028620  6.6957330380695330 19.7140116957172147   T   T   T
 11.5904601335999278  6.7068799535508781 19.7217756208938439   T   T   T
 14.4962225770085933  6.6919875497798555 19.7087980277916586   T   T   T
 17.3929004712495470  6.6902603027568235 19.7139437528269426   T   T   T
 20.2866706817096549  6.6883726643328245 19.7142621900187471   T   T   T
  1.4347612332713739  9.1967530938928270 19.7122520839464102   T   T   T
  4.3302938292093858  9.1946259539401165 19.6937209598006397   T   T   T
  7.2772550253337416  9.2181739437733921 19.7539830439346247   T   T   T
 10.1232730042214243  9.2220487790277943 19.7411487929012566   T   T   T
 13.0349382398915665  9.2036508660469369 19.7198777869710078   T   T   T
 15.9474446198649744  9.2016198400143203 19.7088018846873858   T   T   T
 18.8428529188707188  9.2018746912011498 19.7142695286492184   T   T   T
 21.7361213224656282  9.2012263150254441 19.7124561263560842   T   T   T
 -0.0018162820165398 11.7140676016779128 19.7137228658800687   T   T   T
  2.8999036355709080 11.7083794182160457 19.7239979693889467   T   T   T
  5.8005847800433941 11.7103553135326344 19.7295991258081855   T   T   T
  8.7077644360813640 11.6903058342148132 19.7461088517751762   T   T   T
 11.6041830748734718 11.7022938847587366 19.7157072969058689   T   T   T
 14.5006635606521499 11.7157388248053795 19.7094478293602400   T   T   T
 17.3948777494976703 11.7148718897588164 19.7145757912921376   T   T   T
 20.2932091295333983 11.7156829365201478 19.7139353407449143   T   T   T
  1.4521894952579839 14.2237172190824435 19.7150352734176337   T   T   T
  4.3512004987045341 14.2235332938487140 19.7150718357450110   T   T   T
  7.2529327873705229 14.2119630408052711 19.7204926179342515   T   T   T
 10.1466168823139569 14.2317500691235725 19.6993531866057019   T   T   T
 13.0497215027748954 14.2311017152063375 19.7092972601618470   T   T   T
 15.9462383573509943 14.2262050714793435 19.7137653462679694   T   T   T
 18.8458023285830905 14.2259173478008396 19.7140769755849234   T   T   T
 21.7456463661953805 14.2247357704680653 19.7148808495218688   T   T   T
  0.0009311772098868 16.7333489117464502 19.7139394582245622   T   T   T
  2.9009822512258565 16.7341082381466428 19.7127759072064883   T   T   T
  5.7998678721196422 16.7413541030224629 19.7054603895333358   T   T   T
  8.6961680129740095 16.7423997589485651 19.7065899720542106   T   T   T
 11.5979956676247564 16.7403111128034325 19.7109834804226374   T   T   T
 14.4985578831679636 16.7391293272971318 19.7126664576650228   T   T   T
 17.3958426290253243 16.7349749860489894 19.7139235355216300   T   T   T
 20.2946076663818147 16.7344342566887825 19.7126810988891101   T   T   T
  1.4473698298569011 19.2439881915754611 19.7136672641685884   T   T   T
  4.3474788510607638 19.2471031192298661 19.7142993061300658   T   T   T
  7.2485017520987629 19.2511329452477113 19.7126463723591314   T   T   T
 10.1490256636286205 19.2519377926439113 19.7116744594342492   T   T   T
 13.0482419967509333 19.2504969523587270 19.7121703145861140   T   T   T
 15.9459483761385830 19.2467262209682524 19.7152036111644016   T   T   T
 18.8434517814524511 19.2447310191577010 19.7142226305364971   T   T   T
 21.7415357759791341 19.2431696630811508 19.7132022217989089   T   T   T
 -0.0039355495838801 -0.0059407441740897 22.0723220874612238   T   T   T
  2.8957953196692405 -0.0068100912256996 22.0728123972536814   T   T   T
  5.7976932834231354 -0.0015643916870638 22.0709554059998148   T   T   T
  8.6982546053618019  0.0003549368888827 22.0708497373191719   T   T   T
 11.6019848061659268  0.0024833482196948 22.0703927826944053   T   T   T
 14.4980761401587586  0.0028531062825202 22.0731430845305887   T   T   T
 17.3961443279331149 -0.0011776223503603 22.0769027807010225   T   T   T
 20.2919006418708108 -0.0045517076290688 22.0742574934340112   T   T   T
  1.4409142352452580  2.4976768100968019 22.0727763571226028   T   T   T
  4.3424076666314493  2.4981375407781385 22.0704768512954317   T   T   T
  7.2501438724474827  2.5051175175096843 22.0692163921577347   T   T   T
 10.1514927524318850  2.5053305299894837 22.0705734165282870   T   T   T
 13.0473066588505233  2.5136631077265457 22.0718286729607556   T   T   T
 15.9478308588606783  2.5070487202053626 22.0749353666128556   T   T   T
 18.8417085870861172  2.5060834851858957 22.0759198231079239   T   T   T
 21.7369757438623736  2.5017412196699906 22.0724881934150048   T   T   T
 -0.0139955413320419  5.0086963318378199 22.0741230342585446   T   T   T
  2.8788731980865911  4.9941790731032185 22.0745303509618864   T   T   T
  5.7907634587720196  4.9940671960059095 22.0691125432617277   T   T   T
  8.7065548980660026  5.0104388437087648 22.0657647383033044   T   T   T
 11.5964334319919651  5.0227924335195784 22.0597184889599127   T   T   T
 14.4993404196551872  5.0126091813992648 22.0710833770528829   T   T   T
 17.3950610475409704  5.0167639729812663 22.0745897771245829   T   T   T
 20.2878315413925705  5.0150429308053956 22.0749734673027085   T   T   T
  1.4244846186472639  7.5137040058118894 22.0699718948338486   T   T   T
  4.3059618759670082  7.4658748634112824 22.0279255219829437   T   T   T
  7.2341556331691947  7.4746247741533374 22.0247301319228264   T   T   T
 10.1465501342272422  7.5260055455112695 22.1094950734019768   T   T   T
 13.0754270593813864  7.5168797907534772 22.0671182334729501   T   T   T
 15.9524730369916856  7.5295006113419580 22.0720435281925518   T   T   T
 18.8420530604347576  7.5276561796044232 22.0750298127422724   T   T   T
 21.7309350895201980  7.5251824422670683 22.0726632095637179   T   T   T
 -0.0236952230253908 10.0367920847154455 22.0764337044043586   T   T   T
  2.8409044200126212 10.0279271932140261 22.0737222352537152   T   T   T
  5.7193560349459052  9.9571472211307963 21.9915227987276900   T   T   T
  8.7109532824309905 10.0569430094146846 22.3630793496796798   T   T   T
 11.6238994799836117 10.0555811756066991 22.1103216146361916   T   T   T
 14.5057985969853345 10.0428505740976171 22.0631026756078725   T   T   T
 17.3946992327630134 10.0417458602309679 22.0724491953430864   T   T   T
 20.2851403957939169 10.0403226688468266 22.0728294798643745   T   T   T
  1.4303923231035216 12.5546172553786306 22.0754031444342473   T   T   T
  4.3200198550442961 12.5658818092440487 22.0717768332606212   T   T   T
  7.2741870889590263 12.5894376599863378 22.0391308489057458   T   T   T
 10.2109620634646205 12.6127916867583156 22.0272009731488190   T   T   T
 13.0712347434103204 12.5561947695145655 22.0658820625162626   T   T   T
 15.9542345866564652 12.5559025322829676 22.0731118975881557   T   T   T
 18.8452328702904488 12.5535512770169078 22.0727237823749292   T   T   T
 21.7375376075743816 12.5522569317287687 22.0748406521371088   T   T   T
 -0.0029422876733861 15.0639135823485013 22.0768883286639799   T   T   T
  2.8925055715459980 15.0693624280810177 22.0770017058978922   T   T   T
  5.7977899602467140 15.0781770651929197 22.0556833517289057   T   T   T
  8.7129332809199376 15.0931649134373416 22.0633978138012417   T   T   T
 11.6173363185574683 15.0900311045792570 22.0721919233176358   T   T   T
 14.5045585983773471 15.0680159299048881 22.0711965899352869   T   T   T
 17.3993232819345849 15.0664605995032996 22.0730660529729903   T   T   T
 20.2940949556775792 15.0632783855597054 22.0735198494316656   T   T   T
  1.4473947315628231 17.5730422085247291 22.0740526289423009   T   T   T
  4.3479990865180254 17.5725141691350402 22.0736374885741142   T   T   T
  7.2485154139598658 17.5813660833832053 22.0706218229319973   T   T   T
 10.1530209967064291 17.5862999735635803 22.0697881209666633   T   T   T
 13.0547910069002491 17.5836696777664407 22.0705926772779648   T   T   T
 15.9501335487639100 17.5752650121084457 22.0734086712609958   T   T   T
 18.8464491221057493 17.5743757157996896 22.0741652867654850   T   T   T
 21.7422974428682352 17.5716830128820796 22.0734307008117376   T   T   T
  6.3951268415915852 11.0624289881609457 24.4922221368484401   T   T   T
  5.9340192459946159  9.7169765832976882 24.5230257324681027   T   T   T
  4.6197277496549018  9.4031024541364019 24.9139147118360675   T   T   T
  3.7250562943795011 10.4075458197209372 25.2756713940426323   T   T   T
  4.1757394749539181 11.7381305261972173 25.2933698799849367   T   T   T
  5.4758848780198921 12.0638344419264119 24.9176216186229986   T   T   T
  7.6657921826299846 11.3390982705198411 24.0027459395584053   T   T   T
  6.6708542397372765  8.9179323932690782 24.3850829227843313   T   T   T
  4.3138107226047646  8.3522669005011174 24.9516833576054502   T   T   T
  2.7026307567436705 10.1631526103977414 25.5718479432276062   T   T   T
  3.4914834920163624 12.5377964919651159 25.5923041721946056   T   T   T
  5.8051673798767114 13.1084529768295752 24.9296388396780202   T   T   T
 10.2613693252356502  9.1531978572026524 23.0859765411284741   T   T   T
  8.1075695936628058 12.1259299888966883 24.4932490046470548   T   T   T
