# Supplementary material for: Universal inter-molecular radical transfer reactions on metal surfaces
Source: Nat Commun. 2024 Apr 8;15:3030. doi: 10.1038/s41467-024-47252-1 (PMC11001993; doi:10.1038/s41467-024-47252-1)
Supplement: Supplementary file 4 — Source Data [file 41467_2024_47252_MOESM4_ESM.zip › Source data/Figure_S21/CONTCAR_Ag_amino_pristine_IS]

Ag  C  N  H 
 1.0000000000000000
    23.1931024229187592    0.0000000000000000    0.0000000000000000
     0.0000000000000000   20.0858158908220581    0.0000000000000000
     0.0000000000000000    0.0000000000000000   37.1014083110324009
  Ag   C   N   H
 256   6   1   7
Selective dynamics
Cartesian
  0.0000000000000000  0.0000000000000000 14.9999999999999609   F   F   F
  2.8991378028648449  0.0000000000000000 14.9999999999999609   F   F   F
  5.7982756057296898  0.0000000000000000 14.9999999999999609   F   F   F
  8.6974134085945352  0.0000000000000000 14.9999999999999609   F   F   F
 11.5965512114593796  0.0000000000000000 14.9999999999999609   F   F   F
 14.4956890143242241  0.0000000000000000 14.9999999999999609   F   F   F
 17.3948268171890703  0.0000000000000000 14.9999999999999609   F   F   F
 20.2939646200539130  0.0000000000000000 14.9999999999999609   F   F   F
  1.4495689014324225  2.5107269863527573 14.9999999999999609   F   F   F
  4.3487067042972676  2.5107269863527573 14.9999999999999609   F   F   F
  7.2478445071621120  2.5107269863527573 14.9999999999999609   F   F   F
 10.1469823100269565  2.5107269863527573 14.9999999999999609   F   F   F
 13.0461201128918045  2.5107269863527573 14.9999999999999609   F   F   F
 15.9452579157566472  2.5107269863527573 14.9999999999999609   F   F   F
 18.8443957186214917  2.5107269863527573 14.9999999999999609   F   F   F
 21.7435335214863379  2.5107269863527573 14.9999999999999609   F   F   F
  0.0000000000000000  5.0214539727055145 14.9999999999999609   F   F   F
  2.8991378028648449  5.0214539727055145 14.9999999999999609   F   F   F
  5.7982756057296898  5.0214539727055145 14.9999999999999609   F   F   F
  8.6974134085945352  5.0214539727055145 14.9999999999999609   F   F   F
 11.5965512114593796  5.0214539727055145 14.9999999999999609   F   F   F
 14.4956890143242241  5.0214539727055145 14.9999999999999609   F   F   F
 17.3948268171890703  5.0214539727055145 14.9999999999999609   F   F   F
 20.2939646200539130  5.0214539727055145 14.9999999999999609   F   F   F
  1.4495689014324225  7.5321809590582713 14.9999999999999609   F   F   F
  4.3487067042972676  7.5321809590582713 14.9999999999999609   F   F   F
  7.2478445071621120  7.5321809590582713 14.9999999999999609   F   F   F
 10.1469823100269565  7.5321809590582713 14.9999999999999609   F   F   F
 13.0461201128918045  7.5321809590582713 14.9999999999999609   F   F   F
 15.9452579157566472  7.5321809590582713 14.9999999999999609   F   F   F
 18.8443957186214917  7.5321809590582713 14.9999999999999609   F   F   F
 21.7435335214863379  7.5321809590582713 14.9999999999999609   F   F   F
  0.0000000000000000 10.0429079454110290 14.9999999999999609   F   F   F
  2.8991378028648449 10.0429079454110290 14.9999999999999609   F   F   F
  5.7982756057296898 10.0429079454110290 14.9999999999999609   F   F   F
  8.6974134085945352 10.0429079454110290 14.9999999999999609   F   F   F
 11.5965512114593796 10.0429079454110290 14.9999999999999609   F   F   F
 14.4956890143242241 10.0429079454110290 14.9999999999999609   F   F   F
 17.3948268171890703 10.0429079454110290 14.9999999999999609   F   F   F
 20.2939646200539130 10.0429079454110290 14.9999999999999609   F   F   F
  1.4495689014324225 12.5536349317637868 14.9999999999999609   F   F   F
  4.3487067042972676 12.5536349317637868 14.9999999999999609   F   F   F
  7.2478445071621120 12.5536349317637868 14.9999999999999609   F   F   F
 10.1469823100269565 12.5536349317637868 14.9999999999999609   F   F   F
 13.0461201128918045 12.5536349317637868 14.9999999999999609   F   F   F
 15.9452579157566472 12.5536349317637868 14.9999999999999609   F   F   F
 18.8443957186214917 12.5536349317637868 14.9999999999999609   F   F   F
 21.7435335214863379 12.5536349317637868 14.9999999999999609   F   F   F
  0.0000000000000000 15.0643619181165427 14.9999999999999609   F   F   F
  2.8991378028648449 15.0643619181165427 14.9999999999999609   F   F   F
  5.7982756057296898 15.0643619181165427 14.9999999999999609   F   F   F
  8.6974134085945352 15.0643619181165427 14.9999999999999609   F   F   F
 11.5965512114593796 15.0643619181165427 14.9999999999999609   F   F   F
 14.4956890143242241 15.0643619181165427 14.9999999999999609   F   F   F
 17.3948268171890703 15.0643619181165427 14.9999999999999609   F   F   F
 20.2939646200539130 15.0643619181165427 14.9999999999999609   F   F   F
  1.4495689014324225 17.5750889044693004 14.9999999999999609   F   F   F
  4.3487067042972676 17.5750889044693004 14.9999999999999609   F   F   F
  7.2478445071621120 17.5750889044693004 14.9999999999999609   F   F   F
 10.1469823100269565 17.5750889044693004 14.9999999999999609   F   F   F
 13.0461201128918045 17.5750889044693004 14.9999999999999609   F   F   F
 15.9452579157566472 17.5750889044693004 14.9999999999999609   F   F   F
 18.8443957186214917 17.5750889044693004 14.9999999999999609   F   F   F
 21.7435335214863379 17.5750889044693004 14.9999999999999609   F   F   F
  1.4495689014324225  0.8369089954508715 17.3671361036775416   F   F   F
  4.3487067042972676  0.8369089954508715 17.3671361036775416   F   F   F
  7.2478445071621120  0.8369089954508715 17.3671361036775416   F   F   F
 10.1469823100269565  0.8369089954508715 17.3671361036775416   F   F   F
 13.0461201128918045  0.8369089954508715 17.3671361036775416   F   F   F
 15.9452579157566472  0.8369089954508715 17.3671361036775416   F   F   F
 18.8443957186214917  0.8369089954508715 17.3671361036775416   F   F   F
 21.7435335214863379  0.8369089954508715 17.3671361036775416   F   F   F
  0.0000000000000000  3.3476359818036290 17.3671361036775416   F   F   F
  2.8991378028648449  3.3476359818036290 17.3671361036775416   F   F   F
  5.7982756057296898  3.3476359818036290 17.3671361036775416   F   F   F
  8.6974134085945352  3.3476359818036290 17.3671361036775416   F   F   F
 11.5965512114593796  3.3476359818036290 17.3671361036775416   F   F   F
 14.4956890143242241  3.3476359818036290 17.3671361036775416   F   F   F
 17.3948268171890703  3.3476359818036290 17.3671361036775416   F   F   F
 20.2939646200539130  3.3476359818036290 17.3671361036775416   F   F   F
  1.4495689014324225  5.8583629681563858 17.3671361036775416   F   F   F
  4.3487067042972676  5.8583629681563858 17.3671361036775416   F   F   F
  7.2478445071621120  5.8583629681563858 17.3671361036775416   F   F   F
 10.1469823100269565  5.8583629681563858 17.3671361036775416   F   F   F
 13.0461201128918045  5.8583629681563858 17.3671361036775416   F   F   F
 15.9452579157566472  5.8583629681563858 17.3671361036775416   F   F   F
 18.8443957186214917  5.8583629681563858 17.3671361036775416   F   F   F
 21.7435335214863379  5.8583629681563858 17.3671361036775416   F   F   F
  0.0000000000000000  8.3690899545091426 17.3671361036775416   F   F   F
  2.8991378028648449  8.3690899545091426 17.3671361036775416   F   F   F
  5.7982756057296898  8.3690899545091426 17.3671361036775416   F   F   F
  8.6974134085945352  8.3690899545091426 17.3671361036775416   F   F   F
 11.5965512114593796  8.3690899545091426 17.3671361036775416   F   F   F
 14.4956890143242241  8.3690899545091426 17.3671361036775416   F   F   F
 17.3948268171890703  8.3690899545091426 17.3671361036775416   F   F   F
 20.2939646200539130  8.3690899545091426 17.3671361036775416   F   F   F
  1.4495689014324225 10.8798169408619003 17.3671361036775416   F   F   F
  4.3487067042972676 10.8798169408619003 17.3671361036775416   F   F   F
  7.2478445071621120 10.8798169408619003 17.3671361036775416   F   F   F
 10.1469823100269565 10.8798169408619003 17.3671361036775416   F   F   F
 13.0461201128918045 10.8798169408619003 17.3671361036775416   F   F   F
 15.9452579157566472 10.8798169408619003 17.3671361036775416   F   F   F
 18.8443957186214917 10.8798169408619003 17.3671361036775416   F   F   F
 21.7435335214863379 10.8798169408619003 17.3671361036775416   F   F   F
  0.0000000000000000 13.3905439272146580 17.3671361036775416   F   F   F
  2.8991378028648449 13.3905439272146580 17.3671361036775416   F   F   F
  5.7982756057296898 13.3905439272146580 17.3671361036775416   F   F   F
  8.6974134085945352 13.3905439272146580 17.3671361036775416   F   F   F
 11.5965512114593796 13.3905439272146580 17.3671361036775416   F   F   F
 14.4956890143242241 13.3905439272146580 17.3671361036775416   F   F   F
 17.3948268171890703 13.3905439272146580 17.3671361036775416   F   F   F
 20.2939646200539130 13.3905439272146580 17.3671361036775416   F   F   F
  1.4495689014324225 15.9012709135674157 17.3671361036775416   F   F   F
  4.3487067042972676 15.9012709135674157 17.3671361036775416   F   F   F
  7.2478445071621120 15.9012709135674157 17.3671361036775416   F   F   F
 10.1469823100269565 15.9012709135674157 17.3671361036775416   F   F   F
 13.0461201128918045 15.9012709135674157 17.3671361036775416   F   F   F
 15.9452579157566472 15.9012709135674157 17.3671361036775416   F   F   F
 18.8443957186214917 15.9012709135674157 17.3671361036775416   F   F   F
 21.7435335214863379 15.9012709135674157 17.3671361036775416   F   F   F
  0.0000000000000000 18.4119978999201734 17.3671361036775416   F   F   F
  2.8991378028648449 18.4119978999201734 17.3671361036775416   F   F   F
  5.7982756057296898 18.4119978999201734 17.3671361036775416   F   F   F
  8.6974134085945352 18.4119978999201734 17.3671361036775416   F   F   F
 11.5965512114593796 18.4119978999201734 17.3671361036775416   F   F   F
 14.4956890143242241 18.4119978999201734 17.3671361036775416   F   F   F
 17.3948268171890703 18.4119978999201734 17.3671361036775416   F   F   F
 20.2939646200539130 18.4119978999201734 17.3671361036775416   F   F   F
 -0.0044518697338866  1.6699627418419023 19.7141649713423455   T   T   T
  2.8950969193631826  1.6701311410707220 19.7139421134399662   T   T   T
  5.7962445312553657  1.6711166922086791 19.7141696445007639   T   T   T
  8.6977589466712484  1.6715437837188156 19.7140798022199668   T   T   T
 11.5986301000353862  1.6702737633063867 19.7139047355370920   T   T   T
 14.4972317874672019  1.6710311721097699 19.7141072507302333   T   T   T
 17.3944139533359667  1.6712847690785524 19.7143847843631050   T   T   T
 20.2910969181816441  1.6709619642867446 19.7145566869061284   T   T   T
  1.4417456056009572  4.1786034969268835 19.7126514452089800   T   T   T
  4.3404696757927379  4.1777164243284588 19.7087136019421756   T   T   T
  7.2478615592320885  4.1792600448491672 19.7089248141477249   T   T   T
 10.1528400411069288  4.1783045514023174 19.7102467368793590   T   T   T
 13.0494737260271307  4.1806312580497691 19.7153782977636318   T   T   T
 15.9462583175260377  4.1815779608210386 19.7150517833662242   T   T   T
 18.8422682414354554  4.1817596854533079 19.7149696599733701   T   T   T
 21.7386419078549089  4.1805131806653533 19.7152515868013118   T   T   T
 -0.0066898501473131  6.6890622430645372 19.7126047302225444   T   T   T
  2.8908191540173380  6.6881374017787483 19.7136649827541284   T   T   T
  5.7907779762014302  6.6911103527012177 19.7148341485009126   T   T   T
  8.6979875899796752  6.6871302547654485 19.7087186178214999   T   T   T
 11.6034482522237106  6.6883111004557074 19.7054997606638622   T   T   T
 14.4973840433988528  6.6915622216309130 19.7150970109385000   T   T   T
 17.3942136182307827  6.6919279510673038 19.7146682116324818   T   T   T
 20.2910028067334665  6.6912494383963725 19.7146014672333649   T   T   T
  1.4418102248013946  9.2000790476897674 19.7085564439241665   T   T   T
  4.3450033515650830  9.1976199830338832 19.7159407792642192   T   T   T
  7.2514657480684583  9.2028828048164986 19.7399381988773506   T   T   T
 10.1408685473118840  9.2038440033238551 19.7229427878484280   T   T   T
 13.0467300243023363  9.2013041882052171 19.7102913907250930   T   T   T
 15.9442785746993412  9.2031126059483750 19.7151722358750661   T   T   T
 18.8417819986585151  9.2029448973817551 19.7148397859689162   T   T   T
 21.7396547942735374  9.2026284507697884 19.7147113942940493   T   T   T
 -0.0027545051454285 11.7146160111223452 19.7149266559772194   T   T   T
  2.8968242165006677 11.7160602567679444 19.7096141596931673   T   T   T
  5.7956247472107405 11.7163064122359977 19.7089587535837580   T   T   T
  8.6967690750913711 11.7046314946979688 19.7248046104907147   T   T   T
 11.5960085514863707 11.7144869162638035 19.7128459341389650   T   T   T
 14.4946142561055726 11.7144123026376104 19.7148562106468148   T   T   T
 17.3936345731843858 11.7149290869698017 19.7142378236446483   T   T   T
 20.2917468539846872 11.7149911786634622 19.7142609068584314   T   T   T
  1.4476341228083813 14.2247292571827941 19.7150093647488305   T   T   T
  4.3478637862276264 14.2301575731356529 19.7105358510058331   T   T   T
  7.2480584406613850 14.2306354167645761 19.7069537171902560   T   T   T
 10.1445072678351931 14.2254696534722616 19.7109278011178191   T   T   T
 13.0446039689596365 14.2243535520489619 19.7149436212300913   T   T   T
 15.9441350485826643 14.2245449616934447 19.7148226448136334   T   T   T
 18.8423261263089010 14.2248256926175447 19.7146628586003878   T   T   T
 21.7411250505800773 14.2247568300915912 19.7145276399540741   T   T   T
 -0.0017315154091632 16.7342772296605027 19.7132867281520703   T   T   T
  2.8974917151938211 16.7356951056792411 19.7139777540290702   T   T   T
  5.7977151890166194 16.7365731153836101 19.7149735439840121   T   T   T
  8.6976401496538749 16.7359300378926541 19.7150307452409201   T   T   T
 11.5965585441611978 16.7344030711955298 19.7140553064740445   T   T   T
 14.4957363352895428 16.7342939559736479 19.7141827985684266   T   T   T
 17.3941965178626319 16.7340762248233617 19.7147489501784321   T   T   T
 20.2923227509383608 16.7342026075851180 19.7141205008911555   T   T   T
  1.4462020359584185 19.2452980291339344 19.7137124279777503   T   T   T
  4.3464076048711684 19.2460538324396353 19.7143214421079378   T   T   T
  7.2472836861419792 19.2466137380131812 19.7145760477338321   T   T   T
 10.1478603789398019 19.2456875402555205 19.7143165401809064   T   T   T
 13.0475149099466652 19.2450756512234484 19.7141226885675351   T   T   T
 15.9461267446815746 19.2451172116827784 19.7149029421696262   T   T   T
 18.8426667929617544 19.2451758150028525 19.7153435060082245   T   T   T
 21.7403556775722429 19.2452491165200108 19.7145327783302449   T   T   T
 -0.0035475244726570 -0.0048814533098287 22.0732567223313900   T   T   T
  2.8951221934591760 -0.0058195264612517 22.0728913942914460   T   T   T
  5.7962046052992324 -0.0052917581988944 22.0729002773306497   T   T   T
  8.6979863705149008 -0.0054021660307560 22.0726962371903994   T   T   T
 11.5987018597716567 -0.0054586556804092 22.0727517626919116   T   T   T
 14.4975000323297927 -0.0041227548563327 22.0736169419878863   T   T   T
 17.3946958441620403 -0.0028873375952291 22.0755561055270633   T   T   T
 20.2917139707325020 -0.0036468360459456 22.0750678140686070   T   T   T
  1.4438392939034816  2.5029579232589407 22.0738156079790535   T   T   T
  4.3423070439272538  2.4992801612689375 22.0751162875583731   T   T   T
  7.2475083018634265  2.5001937390459466 22.0749044625250761   T   T   T
 10.1501762255275132  2.5010261797251032 22.0734736253614443   T   T   T
 13.0483776711078878  2.5046805596539623 22.0734917268959911   T   T   T
 15.9458544410446095  2.5067254711737714 22.0741066270674047   T   T   T
 18.8427295014834293  2.5073205053320735 22.0746554143688272   T   T   T
 21.7398063971216935  2.5061582599775547 22.0745879658159758   T   T   T
 -0.0062229729324069  5.0162752864400240 22.0760623036034751   T   T   T
  2.8882915999640799  5.0082945746583389 22.0723870614264186   T   T   T
  5.7883948353051569  4.9917853118814248 22.0554547237735932   T   T   T
  8.7025479383607198  4.9991077977744043 22.0651454776756282   T   T   T
 11.6004785540680793  5.0119015988077606 22.0761219205489247   T   T   T
 14.4971782711060584  5.0174361809880335 22.0760929876557235   T   T   T
 17.3938808121662944  5.0181247117596044 22.0760004766102114   T   T   T
 20.2903095467801293  5.0177489688805812 22.0760540582545133   T   T   T
  1.4357356080293511  7.5271557958901347 22.0715620827830961   T   T   T
  4.3248669732973184  7.5155577744107411 22.0698859484992553   T   T   T
  7.2465845631506820  7.4919598561160381 22.0498424895568341   T   T   T
 10.1588388967636689  7.5109418838044180 22.0515354483359687   T   T   T
 13.0475305365971099  7.5271952821965318 22.0754950606023215   T   T   T
 15.9452233475330640  7.5285698763338011 22.0757232853627308   T   T   T
 18.8419685519583382  7.5288176032850274 22.0756334351324668   T   T   T
 21.7375011540888501  7.5281365027067455 22.0753765351918325   T   T   T
 -0.0089728849701795 10.0398015357720833 22.0759485692609410   T   T   T
  2.8744770553514338 10.0444750841322143 22.0562554204497019   T   T   T
  5.7703013946729707 10.0561540766170889 22.0514289116629065   T   T   T
  8.7172634928166772 10.0457909438272228 22.1078429466391668   T   T   T
 11.6116414350880497 10.0384047962648051 22.0676992181258811   T   T   T
 14.4982194843724344 10.0394260622304472 22.0753136711338591   T   T   T
 17.3939309850376667 10.0406670819768031 22.0751768631188554   T   T   T
 20.2899752613862709 10.0405518204574982 22.0741700825935396   T   T   T
  1.4444333583828961 12.5526545993618779 22.0768568951359612   T   T   T
  4.3382354332138355 12.5625147763839191 22.0657351628943381   T   T   T
  7.2435974259751026 12.5663946449821893 22.0542173317271768   T   T   T
 10.1538446474510007 12.5610378005592107 22.0692398450488305   T   T   T
 13.0466081008568526 12.5507957422498357 22.0758968276499168   T   T   T
 15.9444491489754849 12.5503723528036932 22.0744621150535458   T   T   T
 18.8419211957025894 12.5508596464507267 22.0747809632815617   T   T   T
 21.7399697350594892 12.5508927424360710 22.0744449261821423   T   T   T
 -0.0036545103113600 15.0612658096928200 22.0734259207837837   T   T   T
  2.8948042527256095 15.0643730442644639 22.0754710965813281   T   T   T
  5.7955836631792153 15.0644930001431536 22.0766353121905432   T   T   T
  8.6972696171656203 15.0626171086470428 22.0766606090547022   T   T   T
 11.5972440306007787 15.0635327236958432 22.0747097454785113   T   T   T
 14.4956840724828098 15.0606463257861147 22.0739904413929295   T   T   T
 17.3935615545349478 15.0606769867608392 22.0755170002868297   T   T   T
 20.2910028237274496 15.0608744015615876 22.0743120481729562   T   T   T
  1.4465638204932911 17.5715428586378977 22.0725817741654993   T   T   T
  4.3469752717018331 17.5715899502695407 22.0739081260246763   T   T   T
  7.2474884214155031 17.5714342868648252 22.0746603076778669   T   T   T
 10.1474374071976410 17.5714276953005673 22.0746021024364367   T   T   T
 13.0470950905540093 17.5713158749775964 22.0735415456862754   T   T   T
 15.9453730991016425 17.5714381786658116 22.0753577322497740   T   T   T
 18.8432152602289804 17.5713520746164704 22.0755209128787548   T   T   T
 21.7408234617960012 17.5710684491525342 22.0728608616035231   T   T   T
  7.2372658587910319  9.1757753199213496 24.9310032917079596   T   T   T
  7.1948835081196787  7.7703743052549523 24.9812931516181109   T   T   T
  5.9695697250523727  7.1107407700637948 25.1141350590942096   T   T   T
  4.7725672021764671  7.8309359720484597 25.1778984334975497   T   T   T
  4.8154850240467546  9.2277310886224253 25.1229151435492106   T   T   T
  6.0326832706423597  9.9007006497764909 24.9886520547501227   T   T   T
  8.4513899202585581  9.8416376383386890 24.7121660748457401   T   T   T
  8.1271738234408257  7.1968564943116311 24.9593230203737129   T   T   T
  5.9550409837112541  6.0183700338011441 25.1675576875669513   T   T   T
  3.8188901489140159  7.3109413892133022 25.2945722987194799   T   T   T
  3.8900032790056986  9.8076821969605987 25.1838463798924970   T   T   T
  6.0569998414875084 10.9949280370641898 24.9705289900538965   T   T   T
  9.2915343039997058  9.3347862249406557 24.9963421590814434   T   T   T
  8.4781517557210222 10.8193840566215478 25.0065912090706632   T   T   T
