# Supplementary material for: Universal inter-molecular radical transfer reactions on metal surfaces
Source: Nat Commun. 2024 Apr 8;15:3030. doi: 10.1038/s41467-024-47252-1 (PMC11001993; doi:10.1038/s41467-024-47252-1)
Supplement: Supplementary file 4 — Source Data [file 41467_2024_47252_MOESM4_ESM.zip › Source data/Figure_S21/CONTCAR_Ag_amino_pristine_TS]

Ag  C  N  H 
 1.0000000000000000
    23.1931024229187592    0.0000000000000000    0.0000000000000000
     0.0000000000000000   20.0858158908220581    0.0000000000000000
     0.0000000000000000    0.0000000000000000   37.1014083110324009
  Ag   C   N   H
 256   6   1   7
Selective dynamics
Cartesian
  0.0000000000000000  0.0000000000000000 14.9999999999999609   F   F   F
  2.8991378028648449  0.0000000000000000 14.9999999999999609   F   F   F
  5.7982756057296898  0.0000000000000000 14.9999999999999609   F   F   F
  8.6974134085945369  0.0000000000000000 14.9999999999999609   F   F   F
 11.5965512114593796  0.0000000000000000 14.9999999999999609   F   F   F
 14.4956890143242241  0.0000000000000000 14.9999999999999609   F   F   F
 17.3948268171890703  0.0000000000000000 14.9999999999999609   F   F   F
 20.2939646200539130  0.0000000000000000 14.9999999999999609   F   F   F
  1.4495689014324225  2.5107269863527573 14.9999999999999609   F   F   F
  4.3487067042972676  2.5107269863527573 14.9999999999999609   F   F   F
  7.2478445071621120  2.5107269863527573 14.9999999999999609   F   F   F
 10.1469823100269565  2.5107269863527573 14.9999999999999609   F   F   F
 13.0461201128918045  2.5107269863527573 14.9999999999999609   F   F   F
 15.9452579157566472  2.5107269863527573 14.9999999999999609   F   F   F
 18.8443957186214917  2.5107269863527573 14.9999999999999609   F   F   F
 21.7435335214863379  2.5107269863527573 14.9999999999999609   F   F   F
  0.0000000000000000  5.0214539727055145 14.9999999999999609   F   F   F
  2.8991378028648449  5.0214539727055145 14.9999999999999609   F   F   F
  5.7982756057296898  5.0214539727055145 14.9999999999999609   F   F   F
  8.6974134085945369  5.0214539727055145 14.9999999999999609   F   F   F
 11.5965512114593796  5.0214539727055145 14.9999999999999609   F   F   F
 14.4956890143242241  5.0214539727055145 14.9999999999999609   F   F   F
 17.3948268171890703  5.0214539727055145 14.9999999999999609   F   F   F
 20.2939646200539130  5.0214539727055145 14.9999999999999609   F   F   F
  1.4495689014324225  7.5321809590582713 14.9999999999999609   F   F   F
  4.3487067042972676  7.5321809590582713 14.9999999999999609   F   F   F
  7.2478445071621120  7.5321809590582713 14.9999999999999609   F   F   F
 10.1469823100269565  7.5321809590582713 14.9999999999999609   F   F   F
 13.0461201128918045  7.5321809590582713 14.9999999999999609   F   F   F
 15.9452579157566472  7.5321809590582713 14.9999999999999609   F   F   F
 18.8443957186214917  7.5321809590582713 14.9999999999999609   F   F   F
 21.7435335214863379  7.5321809590582713 14.9999999999999609   F   F   F
  0.0000000000000000 10.0429079454110290 14.9999999999999609   F   F   F
  2.8991378028648449 10.0429079454110290 14.9999999999999609   F   F   F
  5.7982756057296898 10.0429079454110290 14.9999999999999609   F   F   F
  8.6974134085945369 10.0429079454110290 14.9999999999999609   F   F   F
 11.5965512114593796 10.0429079454110290 14.9999999999999609   F   F   F
 14.4956890143242241 10.0429079454110290 14.9999999999999609   F   F   F
 17.3948268171890703 10.0429079454110290 14.9999999999999609   F   F   F
 20.2939646200539130 10.0429079454110290 14.9999999999999609   F   F   F
  1.4495689014324225 12.5536349317637868 14.9999999999999609   F   F   F
  4.3487067042972676 12.5536349317637868 14.9999999999999609   F   F   F
  7.2478445071621120 12.5536349317637868 14.9999999999999609   F   F   F
 10.1469823100269565 12.5536349317637868 14.9999999999999609   F   F   F
 13.0461201128918045 12.5536349317637868 14.9999999999999609   F   F   F
 15.9452579157566472 12.5536349317637868 14.9999999999999609   F   F   F
 18.8443957186214917 12.5536349317637868 14.9999999999999609   F   F   F
 21.7435335214863379 12.5536349317637868 14.9999999999999609   F   F   F
  0.0000000000000000 15.0643619181165427 14.9999999999999609   F   F   F
  2.8991378028648449 15.0643619181165427 14.9999999999999609   F   F   F
  5.7982756057296898 15.0643619181165427 14.9999999999999609   F   F   F
  8.6974134085945369 15.0643619181165427 14.9999999999999609   F   F   F
 11.5965512114593796 15.0643619181165427 14.9999999999999609   F   F   F
 14.4956890143242241 15.0643619181165427 14.9999999999999609   F   F   F
 17.3948268171890703 15.0643619181165427 14.9999999999999609   F   F   F
 20.2939646200539130 15.0643619181165427 14.9999999999999609   F   F   F
  1.4495689014324225 17.5750889044693004 14.9999999999999609   F   F   F
  4.3487067042972676 17.5750889044693004 14.9999999999999609   F   F   F
  7.2478445071621120 17.5750889044693004 14.9999999999999609   F   F   F
 10.1469823100269565 17.5750889044693004 14.9999999999999609   F   F   F
 13.0461201128918045 17.5750889044693004 14.9999999999999609   F   F   F
 15.9452579157566472 17.5750889044693004 14.9999999999999609   F   F   F
 18.8443957186214917 17.5750889044693004 14.9999999999999609   F   F   F
 21.7435335214863379 17.5750889044693004 14.9999999999999609   F   F   F
  1.4495689014324225  0.8369089954508715 17.3671361036775416   F   F   F
  4.3487067042972676  0.8369089954508715 17.3671361036775416   F   F   F
  7.2478445071621120  0.8369089954508715 17.3671361036775416   F   F   F
 10.1469823100269565  0.8369089954508715 17.3671361036775416   F   F   F
 13.0461201128918045  0.8369089954508715 17.3671361036775416   F   F   F
 15.9452579157566472  0.8369089954508715 17.3671361036775416   F   F   F
 18.8443957186214917  0.8369089954508715 17.3671361036775416   F   F   F
 21.7435335214863379  0.8369089954508715 17.3671361036775416   F   F   F
  0.0000000000000000  3.3476359818036290 17.3671361036775416   F   F   F
  2.8991378028648449  3.3476359818036290 17.3671361036775416   F   F   F
  5.7982756057296898  3.3476359818036290 17.3671361036775416   F   F   F
  8.6974134085945369  3.3476359818036290 17.3671361036775416   F   F   F
 11.5965512114593796  3.3476359818036290 17.3671361036775416   F   F   F
 14.4956890143242241  3.3476359818036290 17.3671361036775416   F   F   F
 17.3948268171890703  3.3476359818036290 17.3671361036775416   F   F   F
 20.2939646200539130  3.3476359818036290 17.3671361036775416   F   F   F
  1.4495689014324225  5.8583629681563858 17.3671361036775416   F   F   F
  4.3487067042972676  5.8583629681563858 17.3671361036775416   F   F   F
  7.2478445071621120  5.8583629681563858 17.3671361036775416   F   F   F
 10.1469823100269565  5.8583629681563858 17.3671361036775416   F   F   F
 13.0461201128918045  5.8583629681563858 17.3671361036775416   F   F   F
 15.9452579157566472  5.8583629681563858 17.3671361036775416   F   F   F
 18.8443957186214917  5.8583629681563858 17.3671361036775416   F   F   F
 21.7435335214863379  5.8583629681563858 17.3671361036775416   F   F   F
  0.0000000000000000  8.3690899545091408 17.3671361036775416   F   F   F
  2.8991378028648449  8.3690899545091408 17.3671361036775416   F   F   F
  5.7982756057296898  8.3690899545091408 17.3671361036775416   F   F   F
  8.6974134085945369  8.3690899545091408 17.3671361036775416   F   F   F
 11.5965512114593796  8.3690899545091408 17.3671361036775416   F   F   F
 14.4956890143242241  8.3690899545091408 17.3671361036775416   F   F   F
 17.3948268171890703  8.3690899545091408 17.3671361036775416   F   F   F
 20.2939646200539130  8.3690899545091408 17.3671361036775416   F   F   F
  1.4495689014324225 10.8798169408619003 17.3671361036775416   F   F   F
  4.3487067042972676 10.8798169408619003 17.3671361036775416   F   F   F
  7.2478445071621120 10.8798169408619003 17.3671361036775416   F   F   F
 10.1469823100269565 10.8798169408619003 17.3671361036775416   F   F   F
 13.0461201128918045 10.8798169408619003 17.3671361036775416   F   F   F
 15.9452579157566472 10.8798169408619003 17.3671361036775416   F   F   F
 18.8443957186214917 10.8798169408619003 17.3671361036775416   F   F   F
 21.7435335214863379 10.8798169408619003 17.3671361036775416   F   F   F
  0.0000000000000000 13.3905439272146580 17.3671361036775416   F   F   F
  2.8991378028648449 13.3905439272146580 17.3671361036775416   F   F   F
  5.7982756057296898 13.3905439272146580 17.3671361036775416   F   F   F
  8.6974134085945369 13.3905439272146580 17.3671361036775416   F   F   F
 11.5965512114593796 13.3905439272146580 17.3671361036775416   F   F   F
 14.4956890143242241 13.3905439272146580 17.3671361036775416   F   F   F
 17.3948268171890703 13.3905439272146580 17.3671361036775416   F   F   F
 20.2939646200539130 13.3905439272146580 17.3671361036775416   F   F   F
  1.4495689014324225 15.9012709135674157 17.3671361036775416   F   F   F
  4.3487067042972676 15.9012709135674157 17.3671361036775416   F   F   F
  7.2478445071621120 15.9012709135674157 17.3671361036775416   F   F   F
 10.1469823100269565 15.9012709135674157 17.3671361036775416   F   F   F
 13.0461201128918045 15.9012709135674157 17.3671361036775416   F   F   F
 15.9452579157566472 15.9012709135674157 17.3671361036775416   F   F   F
 18.8443957186214917 15.9012709135674157 17.3671361036775416   F   F   F
 21.7435335214863379 15.9012709135674157 17.3671361036775416   F   F   F
  0.0000000000000000 18.4119978999201734 17.3671361036775416   F   F   F
  2.8991378028648449 18.4119978999201734 17.3671361036775416   F   F   F
  5.7982756057296898 18.4119978999201734 17.3671361036775416   F   F   F
  8.6974134085945369 18.4119978999201734 17.3671361036775416   F   F   F
 11.5965512114593796 18.4119978999201734 17.3671361036775416   F   F   F
 14.4956890143242241 18.4119978999201734 17.3671361036775416   F   F   F
 17.3948268171890703 18.4119978999201734 17.3671361036775416   F   F   F
 20.2939646200539130 18.4119978999201734 17.3671361036775416   F   F   F
 -0.0068299015033045  1.6787200079461353 19.7125990617603932   T   T   T
  2.8921992733984556  1.6815883484709331 19.7126601008343556   T   T   T
  5.7940862378237163  1.6854631669997155 19.7132869165610138   T   T   T
  8.6946368696270575  1.6872574065034163 19.7132597393181683   T   T   T
 11.5933889577453080  1.6862737688352807 19.7130025132635787   T   T   T
 14.4924975389274753  1.6817468376989981 19.7130522290353056   T   T   T
 17.3905644376668285  1.6795356021619949 19.7128679877976793   T   T   T
 20.2882403655966073  1.6782502221334974 19.7128057319839236   T   T   T
  1.4392655156577558  4.1899191379904606 19.7102048398224845   T   T   T
  4.3364112473977787  4.1910850091724630 19.7052658341788565   T   T   T
  7.2425964971544747  4.1970751198325917 19.7082222788645609   T   T   T
 10.1434516887695114  4.1977765146113430 19.7096708947971635   T   T   T
 13.0426384811546399  4.1932443527122816 19.7114121786469276   T   T   T
 15.9403911108522394  4.1909580928688470 19.7129584316678326   T   T   T
 18.8382564702369741  4.1891483278654622 19.7130720566703737   T   T   T
 21.7351250080561478  4.1876122194159446 19.7130525097946432   T   T   T
 -0.0088956112605307  6.6973897552815496 19.7094351026847718   T   T   T
  2.8953275597018542  6.7042062118840837 19.7189905274058184   T   T   T
  5.7915757131664414  6.7138046939194158 19.7372670698264834   T   T   T
  8.6865588828863203  6.7151278422801539 19.7352800698753867   T   T   T
 11.5779481883403879  6.7092690441604947 19.7272016354634303   T   T   T
 14.4888263365367909  6.7014408712550964 19.7103112849305973   T   T   T
 17.3888258849569617  6.7003417524423456 19.7120088038350509   T   T   T
 20.2865897054697655  6.6992804540528272 19.7128200013884900   T   T   T
  1.4398880001731291  9.2082467714508791 19.7048942200928003   T   T   T
  4.3508240094816442  9.2115350315637805 19.7371106745753551   T   T   T
  7.2362330799748360  9.2164410080868571 19.7535627788644632   T   T   T
 10.1419006646098495  9.2134484231768514 19.6944324177947863   T   T   T
 13.0336596883444198  9.2116576431891239 19.7199970527136479   T   T   T
 15.9396072711295744  9.2110252736134441 19.7116453154408688   T   T   T
 18.8390423356218406  9.2105367159119869 19.7121559242581910   T   T   T
 21.7365324707708218  9.2103647246522673 19.7123047072202624   T   T   T
 -0.0048623772526274 11.7232954287373978 19.7130732094916041   T   T   T
  2.8956973411005200 11.7278713286645342 19.7061883032390064   T   T   T
  5.7922848229837749 11.7289365029919157 19.7110714332836103   T   T   T
  8.6925614146995187 11.7231961076933047 19.7125577730807464   T   T   T
 11.5902397457357207 11.7176579473077425 19.7216402778243030   T   T   T
 14.4933978648802633 11.7228498879549683 19.7113044330738880   T   T   T
 17.3906890782297978 11.7219029938671735 19.7126458277318193   T   T   T
 20.2894613624990150 11.7222491579105412 19.7131970693062080   T   T   T
  1.4455803857980731 14.2371067578724926 19.7126250218410668   T   T   T
  4.3466496344802916 14.2486364243726378 19.7046088917345195   T   T   T
  7.2442344527815008 14.2554656473455932 19.6984229602175063   T   T   T
 10.1448518186807295 14.2442367095693925 19.7050139427546576   T   T   T
 13.0431230939109586 14.2345363708184873 19.7116717282858467   T   T   T
 15.9411600611117308 14.2327985412692577 19.7127218644016047   T   T   T
 18.8409568464906165 14.2323587225247934 19.7129897232544806   T   T   T
 21.7402635826157855 14.2333508928916199 19.7128484480880033   T   T   T
 -0.0044532756771916 16.7453978382152862 19.7120518598691810   T   T   T
  2.8944200680056427 16.7507253354356322 19.7129006278647978   T   T   T
  5.7947243399706823 16.7579747707487812 19.7128386539564069   T   T   T
  8.6968094227034509 16.7554867428444645 19.7126242171263399   T   T   T
 11.5960870692127589 16.7503086393408331 19.7118488608128715   T   T   T
 14.4934108947853915 16.7459471434370428 19.7124693609457466   T   T   T
 17.3915899112074044 16.7429623126202145 19.7131738699986911   T   T   T
 20.2904601772556070 16.7433069796763760 19.7123336170703425   T   T   T
  1.4439711709564629 19.2566743877502091 19.7124455220259307   T   T   T
  4.3441055919139586 19.2616902080748282 19.7130445558063805   T   T   T
  7.2457173719548198 19.2637801142310039 19.7127826677938174   T   T   T
 10.1459527957410121 19.2618205313663786 19.7124483784836713   T   T   T
 13.0443981603187318 19.2583624958513795 19.7125821957848473   T   T   T
 15.9423515525364667 19.2550165005893881 19.7133149725203651   T   T   T
 18.8403341395192179 19.2539241531355501 19.7127285797455265   T   T   T
 21.7383860617435687 19.2537909121108619 19.7124104363198498   T   T   T
 -0.0110512744214013  0.0107530637876583 22.0710791532459716   T   T   T
  2.8878450266957656  0.0115898124588385 22.0710619437527065   T   T   T
  5.7916175727079677  0.0151534303454972 22.0707308053346694   T   T   T
  8.6950090832913709  0.0173894710382749 22.0703409217804349   T   T   T
 11.5966482016317389  0.0174495763249874 22.0702328157270777   T   T   T
 14.4933914865014124  0.0152405253341854 22.0704200468834166   T   T   T
 17.3899090668521161  0.0113585386796919 22.0709530299942571   T   T   T
 20.2854591480164927  0.0097008169539405 22.0707667383803354   T   T   T
  1.4346939390274842  2.5178895448697585 22.0710620887999482   T   T   T
  4.3327179533641287  2.5127530957903770 22.0726756981759280   T   T   T
  7.2432014853404052  2.5189183387464182 22.0731458572284183   T   T   T
 10.1458345378389296  2.5240102579455437 22.0714860456346109   T   T   T
 13.0407964593323378  2.5285433150705883 22.0700831341846246   T   T   T
 15.9408696583532397  2.5218038559478893 22.0713149082452205   T   T   T
 18.8362007095354862  2.5201314396063941 22.0714350558519747   T   T   T
 21.7325687407231030  2.5194723990115939 22.0714354000268855   T   T   T
 -0.0158971627127677  5.0290189408341481 22.0712141959921482   T   T   T
  2.8758663611049196  5.0206883061052174 22.0682240134307577   T   T   T
  5.7739120646182247  4.9952074863713456 22.0489313671108000   T   T   T
  8.6955048320671615  5.0243406433166582 22.0578603572093073   T   T   T
 11.5835233740555275  5.0455129121658882 22.0654658896043792   T   T   T
 14.4907306621069711  5.0301630598448348 22.0707930588227690   T   T   T
 17.3877179919108826  5.0309245080479617 22.0711452880705963   T   T   T
 20.2824874864856426  5.0300196311054668 22.0716100584841044   T   T   T
  1.4129085033942033  7.5427336495012502 22.0665690183777770   T   T   T
  4.2857298032034672  7.5384541140068748 22.0993793257075701   T   T   T
  7.2067905865069966  7.5101272638653658 22.1060033635390738   T   T   T
 10.1454443450905814  7.5761485055767812 22.1293619693831118   T   T   T
 13.0572815838705605  7.5372243237292631 22.0720225811649193   T   T   T
 15.9436599517223687  7.5422867120162129 22.0694931856441414   T   T   T
 18.8351936121549137  7.5419709862611235 22.0705739421247316   T   T   T
 21.7252269047716986  7.5410762347545539 22.0712086633621105   T   T   T
 -0.0234196156971742 10.0569537045765536 22.0723633091736886   T   T   T
  2.8490539362602094 10.0758890860530759 22.0418300475110733   T   T   T
  5.7627824167426906 10.1265472485607990 22.0740275448839789   T   T   T
  8.7326845553611161 10.1040743883996100 22.0507709383972852   T   T   T
 11.6055129847096516 10.0560191460095147 22.0971067475193337   T   T   T
 14.4909822082230590 10.0552729827742624 22.0695518024237742   T   T   T
 17.3854435365787445 10.0542579060542003 22.0694507131963604   T   T   T
 20.2795223785244083 10.0544123685107518 22.0701030145395087   T   T   T
  1.4290469764642282 12.5774513406400459 22.0728139472822207   T   T   T
  4.3178135024536735 12.6118677954720209 22.0488876565164738   T   T   T
  7.2538452794368329 12.6136458866273831 22.0305497894880453   T   T   T
 10.1564631390634688 12.6118120381509602 22.0596326689899307   T   T   T
 13.0438537613238879 12.5671201674787838 22.0691818332377814   T   T   T
 15.9402753347834434 12.5658721891073260 22.0700554330442245   T   T   T
 18.8358832150353237 12.5651169712697381 22.0706331519467547   T   T   T
 21.7308268434341052 12.5670559511195616 22.0713059533787757   T   T   T
 -0.0121750049884054 15.0806039155597507 22.0706772584765503   T   T   T
  2.8834133959090122 15.0948846341022342 22.0716336112442697   T   T   T
  5.7915006167089498 15.0943241169395019 22.0695443593700809   T   T   T
  8.6965330088175907 15.1023416315124557 22.0706131413492841   T   T   T
 11.6016070631399160 15.0921864966081447 22.0693670753477456   T   T   T
 14.4937887733907687 15.0768156263528343 22.0693279840941869   T   T   T
 17.3895009658088959 15.0758550458518545 22.0708083547646687   T   T   T
 20.2850791071597882 15.0763293073413465 22.0705342435827099   T   T   T
  1.4375868030415819 17.5921694300986573 22.0714693302306380   T   T   T
  4.3409100584120361 17.5948845635825073 22.0712839053775447   T   T   T
  7.2436407374675129 17.5995967559354121 22.0712772021751604   T   T   T
 10.1481857937658333 17.5992298848030693 22.0708192739731501   T   T   T
 13.0470833362636647 17.5939615254411841 22.0707072479167898   T   T   T
 15.9423323511806689 17.5863512207519470 22.0706076041768107   T   T   T
 18.8383825109267526 17.5859920221551462 22.0705487561308011   T   T   T
 21.7340395624426854 17.5868702074831873 22.0705782897150335   T   T   T
  7.3058893298906371  9.3259807934099612 24.6758095434324218   T   T   T
  7.0518132876986739  7.9053561478884218 24.6670008997578343   T   T   T
  5.7516095406819669  7.4033403702711942 24.8090580795802893   T   T   T
  4.6367028300542827  8.2551693751747841 24.8681006720710585   T   T   T
  4.8511211546856865  9.6462430775518033 24.8056052571040446   T   T   T
  6.1350322289427917 10.1766759450294746 24.6575905356692004   T   T   T
  8.5746562888204885  9.7568836329543327 24.7162137749126032   T   T   T
  7.9127810218612415  7.2414586076510519 24.7898629076366284   T   T   T
  5.6087709288135983  6.3229228949688752 24.9140638026138568   T   T   T
  3.6365738339765419  7.8576809586357435 25.0550990328674601   T   T   T
  4.0007635846314917 10.3309606229461082 24.9009283220688644   T   T   T
  6.2813532665448699 11.2614334627307269 24.7147031107566910   T   T   T
  9.6422937174279308  9.0167346052014885 23.2634326988224913   T   T   T
  8.6278869128173064 10.7886932467217012 24.7444561656703961   T   T   T
