# Supplementary material for: Universal inter-molecular radical transfer reactions on metal surfaces
Source: Nat Commun. 2024 Apr 8;15:3030. doi: 10.1038/s41467-024-47252-1 (PMC11001993; doi:10.1038/s41467-024-47252-1)
Supplement: Supplementary file 4 — Source Data [file 41467_2024_47252_MOESM4_ESM.zip › Source data/Figure_S21/CONTCAR_Ag_amino_radical_FS]

Ag  C  N  H 
 1.0000000000000000
    23.1931024229187592    0.0000000000000000    0.0000000000000000
     0.0000000000000000   20.0858158908220581    0.0000000000000000
     0.0000000000000000    0.0000000000000000   37.1014083110324009
  Ag   C   N   H
 256  12   1  12
Selective dynamics
Cartesian
  0.0000000000000000  0.0000000000000000 14.9999999999999609   F   F   F
  2.8991378028648449  0.0000000000000000 14.9999999999999609   F   F   F
  5.7982756057296898  0.0000000000000000 14.9999999999999609   F   F   F
  8.6974134085945352  0.0000000000000000 14.9999999999999609   F   F   F
 11.5965512114593796  0.0000000000000000 14.9999999999999609   F   F   F
 14.4956890143242241  0.0000000000000000 14.9999999999999609   F   F   F
 17.3948268171890703  0.0000000000000000 14.9999999999999609   F   F   F
 20.2939646200539130  0.0000000000000000 14.9999999999999609   F   F   F
  1.4495689014324225  2.5107269863527573 14.9999999999999609   F   F   F
  4.3487067042972676  2.5107269863527573 14.9999999999999609   F   F   F
  7.2478445071621120  2.5107269863527573 14.9999999999999609   F   F   F
 10.1469823100269565  2.5107269863527573 14.9999999999999609   F   F   F
 13.0461201128918045  2.5107269863527573 14.9999999999999609   F   F   F
 15.9452579157566472  2.5107269863527573 14.9999999999999609   F   F   F
 18.8443957186214917  2.5107269863527573 14.9999999999999609   F   F   F
 21.7435335214863379  2.5107269863527573 14.9999999999999609   F   F   F
  0.0000000000000000  5.0214539727055145 14.9999999999999609   F   F   F
  2.8991378028648449  5.0214539727055145 14.9999999999999609   F   F   F
  5.7982756057296898  5.0214539727055145 14.9999999999999609   F   F   F
  8.6974134085945352  5.0214539727055145 14.9999999999999609   F   F   F
 11.5965512114593796  5.0214539727055145 14.9999999999999609   F   F   F
 14.4956890143242241  5.0214539727055145 14.9999999999999609   F   F   F
 17.3948268171890703  5.0214539727055145 14.9999999999999609   F   F   F
 20.2939646200539130  5.0214539727055145 14.9999999999999609   F   F   F
  1.4495689014324225  7.5321809590582713 14.9999999999999609   F   F   F
  4.3487067042972676  7.5321809590582713 14.9999999999999609   F   F   F
  7.2478445071621120  7.5321809590582713 14.9999999999999609   F   F   F
 10.1469823100269565  7.5321809590582713 14.9999999999999609   F   F   F
 13.0461201128918045  7.5321809590582713 14.9999999999999609   F   F   F
 15.9452579157566472  7.5321809590582713 14.9999999999999609   F   F   F
 18.8443957186214917  7.5321809590582713 14.9999999999999609   F   F   F
 21.7435335214863379  7.5321809590582713 14.9999999999999609   F   F   F
  0.0000000000000000 10.0429079454110290 14.9999999999999609   F   F   F
  2.8991378028648449 10.0429079454110290 14.9999999999999609   F   F   F
  5.7982756057296898 10.0429079454110290 14.9999999999999609   F   F   F
  8.6974134085945352 10.0429079454110290 14.9999999999999609   F   F   F
 11.5965512114593796 10.0429079454110290 14.9999999999999609   F   F   F
 14.4956890143242241 10.0429079454110290 14.9999999999999609   F   F   F
 17.3948268171890703 10.0429079454110290 14.9999999999999609   F   F   F
 20.2939646200539130 10.0429079454110290 14.9999999999999609   F   F   F
  1.4495689014324225 12.5536349317637868 14.9999999999999609   F   F   F
  4.3487067042972676 12.5536349317637868 14.9999999999999609   F   F   F
  7.2478445071621120 12.5536349317637868 14.9999999999999609   F   F   F
 10.1469823100269565 12.5536349317637868 14.9999999999999609   F   F   F
 13.0461201128918045 12.5536349317637868 14.9999999999999609   F   F   F
 15.9452579157566472 12.5536349317637868 14.9999999999999609   F   F   F
 18.8443957186214917 12.5536349317637868 14.9999999999999609   F   F   F
 21.7435335214863379 12.5536349317637868 14.9999999999999609   F   F   F
  0.0000000000000000 15.0643619181165427 14.9999999999999609   F   F   F
  2.8991378028648449 15.0643619181165427 14.9999999999999609   F   F   F
  5.7982756057296898 15.0643619181165427 14.9999999999999609   F   F   F
  8.6974134085945352 15.0643619181165427 14.9999999999999609   F   F   F
 11.5965512114593796 15.0643619181165427 14.9999999999999609   F   F   F
 14.4956890143242241 15.0643619181165427 14.9999999999999609   F   F   F
 17.3948268171890703 15.0643619181165427 14.9999999999999609   F   F   F
 20.2939646200539130 15.0643619181165427 14.9999999999999609   F   F   F
  1.4495689014324225 17.5750889044693004 14.9999999999999609   F   F   F
  4.3487067042972676 17.5750889044693004 14.9999999999999609   F   F   F
  7.2478445071621120 17.5750889044693004 14.9999999999999609   F   F   F
 10.1469823100269565 17.5750889044693004 14.9999999999999609   F   F   F
 13.0461201128918045 17.5750889044693004 14.9999999999999609   F   F   F
 15.9452579157566472 17.5750889044693004 14.9999999999999609   F   F   F
 18.8443957186214917 17.5750889044693004 14.9999999999999609   F   F   F
 21.7435335214863379 17.5750889044693004 14.9999999999999609   F   F   F
  1.4495689014324225  0.8369089954508715 17.3671361036775416   F   F   F
  4.3487067042972676  0.8369089954508715 17.3671361036775416   F   F   F
  7.2478445071621120  0.8369089954508715 17.3671361036775416   F   F   F
 10.1469823100269565  0.8369089954508715 17.3671361036775416   F   F   F
 13.0461201128918045  0.8369089954508715 17.3671361036775416   F   F   F
 15.9452579157566472  0.8369089954508715 17.3671361036775416   F   F   F
 18.8443957186214917  0.8369089954508715 17.3671361036775416   F   F   F
 21.7435335214863379  0.8369089954508715 17.3671361036775416   F   F   F
  0.0000000000000000  3.3476359818036290 17.3671361036775416   F   F   F
  2.8991378028648449  3.3476359818036290 17.3671361036775416   F   F   F
  5.7982756057296898  3.3476359818036290 17.3671361036775416   F   F   F
  8.6974134085945352  3.3476359818036290 17.3671361036775416   F   F   F
 11.5965512114593796  3.3476359818036290 17.3671361036775416   F   F   F
 14.4956890143242241  3.3476359818036290 17.3671361036775416   F   F   F
 17.3948268171890703  3.3476359818036290 17.3671361036775416   F   F   F
 20.2939646200539130  3.3476359818036290 17.3671361036775416   F   F   F
  1.4495689014324225  5.8583629681563858 17.3671361036775416   F   F   F
  4.3487067042972676  5.8583629681563858 17.3671361036775416   F   F   F
  7.2478445071621120  5.8583629681563858 17.3671361036775416   F   F   F
 10.1469823100269565  5.8583629681563858 17.3671361036775416   F   F   F
 13.0461201128918045  5.8583629681563858 17.3671361036775416   F   F   F
 15.9452579157566472  5.8583629681563858 17.3671361036775416   F   F   F
 18.8443957186214917  5.8583629681563858 17.3671361036775416   F   F   F
 21.7435335214863379  5.8583629681563858 17.3671361036775416   F   F   F
  0.0000000000000000  8.3690899545091426 17.3671361036775416   F   F   F
  2.8991378028648449  8.3690899545091426 17.3671361036775416   F   F   F
  5.7982756057296898  8.3690899545091426 17.3671361036775416   F   F   F
  8.6974134085945352  8.3690899545091426 17.3671361036775416   F   F   F
 11.5965512114593796  8.3690899545091426 17.3671361036775416   F   F   F
 14.4956890143242241  8.3690899545091426 17.3671361036775416   F   F   F
 17.3948268171890703  8.3690899545091426 17.3671361036775416   F   F   F
 20.2939646200539130  8.3690899545091426 17.3671361036775416   F   F   F
  1.4495689014324225 10.8798169408619003 17.3671361036775416   F   F   F
  4.3487067042972676 10.8798169408619003 17.3671361036775416   F   F   F
  7.2478445071621120 10.8798169408619003 17.3671361036775416   F   F   F
 10.1469823100269565 10.8798169408619003 17.3671361036775416   F   F   F
 13.0461201128918045 10.8798169408619003 17.3671361036775416   F   F   F
 15.9452579157566472 10.8798169408619003 17.3671361036775416   F   F   F
 18.8443957186214917 10.8798169408619003 17.3671361036775416   F   F   F
 21.7435335214863379 10.8798169408619003 17.3671361036775416   F   F   F
  0.0000000000000000 13.3905439272146580 17.3671361036775416   F   F   F
  2.8991378028648449 13.3905439272146580 17.3671361036775416   F   F   F
  5.7982756057296898 13.3905439272146580 17.3671361036775416   F   F   F
  8.6974134085945352 13.3905439272146580 17.3671361036775416   F   F   F
 11.5965512114593796 13.3905439272146580 17.3671361036775416   F   F   F
 14.4956890143242241 13.3905439272146580 17.3671361036775416   F   F   F
 17.3948268171890703 13.3905439272146580 17.3671361036775416   F   F   F
 20.2939646200539130 13.3905439272146580 17.3671361036775416   F   F   F
  1.4495689014324225 15.9012709135674157 17.3671361036775416   F   F   F
  4.3487067042972676 15.9012709135674157 17.3671361036775416   F   F   F
  7.2478445071621120 15.9012709135674157 17.3671361036775416   F   F   F
 10.1469823100269565 15.9012709135674157 17.3671361036775416   F   F   F
 13.0461201128918045 15.9012709135674157 17.3671361036775416   F   F   F
 15.9452579157566472 15.9012709135674157 17.3671361036775416   F   F   F
 18.8443957186214917 15.9012709135674157 17.3671361036775416   F   F   F
 21.7435335214863379 15.9012709135674157 17.3671361036775416   F   F   F
  0.0000000000000000 18.4119978999201734 17.3671361036775416   F   F   F
  2.8991378028648449 18.4119978999201734 17.3671361036775416   F   F   F
  5.7982756057296898 18.4119978999201734 17.3671361036775416   F   F   F
  8.6974134085945352 18.4119978999201734 17.3671361036775416   F   F   F
 11.5965512114593796 18.4119978999201734 17.3671361036775416   F   F   F
 14.4956890143242241 18.4119978999201734 17.3671361036775416   F   F   F
 17.3948268171890703 18.4119978999201734 17.3671361036775416   F   F   F
 20.2939646200539130 18.4119978999201734 17.3671361036775416   F   F   F
 -0.0075055553303810  1.6681051974688954 19.7138792249611150   T   T   T
  2.8916723937184079  1.6689575285704976 19.7128970620885120   T   T   T
  5.7935664372961515  1.6719185408322141 19.7127766565548974   T   T   T
  8.6967329952890946  1.6736806026161768 19.7131384317905081   T   T   T
 11.6000128138244492  1.6717725395732279 19.7131875552016211   T   T   T
 14.4986435162215113  1.6706653780013965 19.7135209737003265   T   T   T
 17.3943676236836957  1.6696306192692856 19.7136418538012208   T   T   T
 20.2890481705473178  1.6681062564352771 19.7141485417605260   T   T   T
  1.4374521780170613  4.1766881957782616 19.7113103058845951   T   T   T
  4.3347850505635455  4.1773765173554569 19.7038559356904237   T   T   T
  7.2456389587415000  4.1816191116985406 19.7047263855788479   T   T   T
 10.1549981043250668  4.1792128916218241 19.7047438521078000   T   T   T
 13.0509782851098972  4.1810617753872821 19.7136730565317713   T   T   T
 15.9467357457491890  4.1794583601631983 19.7140149818481873   T   T   T
 18.8416341051353093  4.1791166775719564 19.7140678939373259   T   T   T
 21.7358502309633721  4.1772157814087043 19.7142544116446210   T   T   T
 -0.0115227099892644  6.6848903411441700 19.7112729438155760   T   T   T
  2.8885422193381700  6.6860875108852724 19.7194436689002970   T   T   T
  5.7875392097646845  6.6977327046279713 19.7272505292703002   T   T   T
  8.6926555188683707  6.6926804909813313 19.7126906820480237   T   T   T
 11.6032055987820470  6.6911210727811792 19.7014242089405514   T   T   T
 14.4993180924135494  6.6903024296919238 19.7131103420363054   T   T   T
 17.3944219025898370  6.6894791337882964 19.7142992154071557   T   T   T
 20.2892049992371390  6.6882241796084774 19.7141040504394418   T   T   T
  1.4384784010760649  9.1964963159145938 19.7067161667395823   T   T   T
  4.3434622809426937  9.1856577714904049 19.7225074906737099   T   T   T
  7.2522604609778627  9.2075048914356596 19.7587007723438042   T   T   T
 10.1214115439251842  9.2164077104691398 19.7458320126158355   T   T   T
 13.0470314985651719  9.1995654077148554 19.7031602313270788   T   T   T
 15.9502334526189085  9.2000140452793300 19.7089647928165839   T   T   T
 18.8437192738234707  9.2011862961593778 19.7148738830561143   T   T   T
 21.7381587177210776  9.1999759516658770 19.7144123972755665   T   T   T
 -0.0051772734071337 11.7127040626140051 19.7145484710633347   T   T   T
  2.8930417936433970 11.7138442062410029 19.7065862123066005   T   T   T
  5.7903845465070685 11.7102699296564907 19.7062778870140498   T   T   T
  8.6950015675226329 11.7006823905631858 19.7346144342429604   T   T   T
 11.5953753822267096 11.7181325730417836 19.7232326803921794   T   T   T
 14.4973600056910072 11.7128032494747476 19.7142399650594804   T   T   T
 17.3985647436174169 11.7123066073038604 19.7106904576413164   T   T   T
 20.2926177353783430 11.7141215338469351 19.7142112044935374   T   T   T
  1.4465332814862741 14.2244031606462009 19.7146508392013757   T   T   T
  4.3453433135002486 14.2319964090234290 19.7080064691061985   T   T   T
  7.2463822237867488 14.2324173789633939 19.6963062086261971   T   T   T
 10.1447273493066525 14.2255739627736286 19.7154101568328635   T   T   T
 13.0447118372662860 14.2231506811276596 19.7199183683774812   T   T   T
 15.9484697906163415 14.2234187567530057 19.7097436537317563   T   T   T
 18.8437312812799647 14.2247300451884549 19.7154172848905489   T   T   T
 21.7415696612636857 14.2240573632103775 19.7150087532349580   T   T   T
 -0.0028343267056654 16.7337256671475423 19.7131140712639734   T   T   T
  2.8956417392814613 16.7365623649832465 19.7130023213679451   T   T   T
  5.7963680270997715 16.7388606295422129 19.7145359511039011   T   T   T
  8.6975948420659250 16.7447247262912065 19.7077749895660972   T   T   T
 11.5971107997969387 16.7378112137241217 19.7121433870533593   T   T   T
 14.4962346954870878 16.7369217166733222 19.7087684147239663   T   T   T
 17.3946859327274090 16.7336769387639492 19.7149870987165698   T   T   T
 20.2922612809022098 16.7335212018443293 19.7142609455540132   T   T   T
  1.4437389447884947 19.2443545839916155 19.7131569589985602   T   T   T
  4.3437373071251502 19.2473664774297433 19.7131337935461346   T   T   T
  7.2460545618458765 19.2495055748038659 19.7135281556714936   T   T   T
 10.1492520126634780 19.2515644725713386 19.7104747604891841   T   T   T
 13.0479910240012948 19.2490644045671147 19.7111698244618516   T   T   T
 15.9458729321758526 19.2443722103340171 19.7153288226192700   T   T   T
 18.8419746118344626 19.2435706802110467 19.7154478958105095   T   T   T
 21.7390691585550755 19.2440590145532973 19.7144702524268247   T   T   T
 -0.0080131082763435 -0.0063840013818664 22.0740544218526118   T   T   T
  2.8898440737788813 -0.0079602782794454 22.0722556396467162   T   T   T
  5.7930134483939408 -0.0056025258493219 22.0710463747146584   T   T   T
  8.6976674491766151 -0.0039502974089595 22.0709752740715643   T   T   T
 11.6009397703442758 -0.0049512964260069 22.0730433905617431   T   T   T
 14.4986526819935477 -0.0026759260467064 22.0753343920145610   T   T   T
 17.3946029838226970 -0.0035941889821442 22.0761623909121383   T   T   T
 20.2895513864942600 -0.0057655577257487 22.0754572875975725   T   T   T
  1.4355655170831068  2.4967295306375221 22.0747367055004844   T   T   T
  4.3338707199553541  2.4912555743179268 22.0748214960172575   T   T   T
  7.2459851768893397  2.4944372685758363 22.0728954336871510   T   T   T
 10.1541762777367808  2.4967114057381452 22.0716060893446127   T   T   T
 13.0512150245901850  2.5036093324632613 22.0720256111522239   T   T   T
 15.9471674356000559  2.5050678295022846 22.0735099147111633   T   T   T
 18.8408506305233487  2.5037377756434882 22.0745583011749851   T   T   T
 21.7344159751249926  2.5026365668732895 22.0752285095151919   T   T   T
 -0.0152010752696995  5.0108237456492102 22.0774960929948030   T   T   T
  2.8733771062711613  4.9920589300430720 22.0703862584322756   T   T   T
  5.7791443395627304  4.9658411534015867 22.0387497251787217   T   T   T
  8.7104735246554625  4.9815240647985979 22.0495719162822752   T   T   T
 11.6064297300155683  5.0082907962454408 22.0718061708389328   T   T   T
 14.5008117700091450  5.0150766484854197 22.0739187875525715   T   T   T
 17.3945965606966020  5.0147406657992093 22.0743891388962759   T   T   T
 20.2869954853481644  5.0140813622440668 22.0755657893343411   T   T   T
  1.4174011032071818  7.5210927368000169 22.0707058756586036   T   T   T
  4.2936387544611216  7.4914369103193454 22.0968683216544264   T   T   T
  7.2476231068484989  7.4733279123779530 22.0461870476204354   T   T   T
 10.1751726815844297  7.5036398681262835 22.0441018897786947   T   T   T
 13.0580502522298580  7.5232663591557367 22.0732266660300347   T   T   T
 15.9501541427740943  7.5250622279440513 22.0742999119662215   T   T   T
 18.8411982667584006  7.5263375024958634 22.0747735305679349   T   T   T
 21.7295551354159961  7.5251875886948545 22.0749099304740852   T   T   T
 -0.0182846990084501 10.0378418096376230 22.0771775046293648   T   T   T
  2.8500889744113875 10.0448069904228756 22.0493006664569293   T   T   T
  5.7264707306297824 10.0632311943515198 22.0380557024412589   T   T   T
  8.7503693874026194 10.0604651675545345 22.1654024877170635   T   T   T
 11.6341576150690145 10.0315048628750851 22.0479196851800339   T   T   T
 14.5144669279920446 10.0310651197671366 22.0647547004697060   T   T   T
 17.3975997617698042 10.0400697500747977 22.0750891234341537   T   T   T
 20.2880630537314843 10.0401340482979009 22.0740111348505721   T   T   T
  1.4345206404140542 12.5553519373323148 22.0759739469525123   T   T   T
  4.3214168491113201 12.5734138171127761 22.0607505487771753   T   T   T
  7.2226407854536250 12.5919047772037871 22.0266147992790486   T   T   T
 10.1537723574453516 12.5796865770732964 22.0632471871889067   T   T   T
 13.0733835680913462 12.5489312373192945 22.0729299826158822   T   T   T
 15.9593449666275404 12.5507236603043602 22.0673732009012831   T   T   T
 18.8454984386795878 12.5513734324715962 22.0753689414011873   T   T   T
 21.7378472372982863 12.5512369371858750 22.0745682985205214   T   T   T
 -0.0070844590409671 15.0629449999348104 22.0741931374484821   T   T   T
  2.8881882004337323 15.0688837771906154 22.0745635783639926   T   T   T
  5.7869478653539872 15.0724691596232905 22.0776103358230387   T   T   T
  8.6865719051127961 15.0800970545381254 22.0539100320182548   T   T   T
 11.6043041189846665 15.0845408580403291 22.0669901326680176   T   T   T
 14.5107188422517748 15.0711351134135079 22.0558763316825583   T   T   T
 17.3980059622480248 15.0619795712993643 22.0787877017396283   T   T   T
 20.2906819405383487 15.0622658875742328 22.0758982709970937   T   T   T
  1.4425593731285677 17.5728334743097960 22.0725100859624916   T   T   T
  4.3423341486984501 17.5745175561272369 22.0718509314216327   T   T   T
  7.2446808230429180 17.5778762008643987 22.0741802797111362   T   T   T
 10.1466001004577890 17.5807187786293646 22.0688366230055095   T   T   T
 13.0527798349266604 17.5796646863339561 22.0697329442460877   T   T   T
 15.9478447807306249 17.5739635238600478 22.0777897161884233   T   T   T
 18.8431258603959506 17.5714353146008726 22.0765031796391931   T   T   T
 21.7391429892318726 17.5708043869095007 22.0743313597743658   T   T   T
  7.0080720917100958  9.3668050605224824 24.5327950459102695   T   T   T
  7.2617142011146347  7.9507456397214691 24.5428397682028354   T   T   T
  6.2304316717305852  7.0311532185227161 24.7598157973049346   T   T   T
  4.8984159776625011  7.4511261480636941 24.9243096376792721   T   T   T
  4.6342597383342579  8.8291369085019937 24.9559919783277984   T   T   T
  5.6488880301339748  9.7686251071994139 24.7579747324260246   T   T   T
 10.2470786026811851 12.9087479145688846 25.1132176016879392   T   T   T
 10.7312110739134816 14.2226746237394686 25.1483327855048060   T   T   T
 12.1083401363732754 14.4597656174961759 25.1536141315855275   T   T   T
 13.0015878480694624 13.3806259516895256 25.1272502438624450   T   T   T
 12.5172858522847896 12.0686637308438218 25.0947919705068649   T   T   T
 11.1361944193708311 11.8296331807805633 25.0887916754750258   T   T   T
  8.0334896822752651 10.2309318572176107 24.3074832824993301   T   T   T
  8.3069777862011378  7.6233717755664649 24.5546563192513183   T   T   T
  6.4756451104121613  5.9656660054993047 24.8264912388060743   T   T   T
  4.1072651113231027  6.7252161528905008 25.1228935603258599   T   T   T
  3.6135706219897630  9.1798810917719234 25.1406531924124437   T   T   T
  5.4257790218647131 10.8375473726096505 24.8482521044171705   T   T   T
 10.7409109616902221 10.8093330995717505 25.0772381636389667   T   T   T
  7.7024647528785390 11.1981633347716674 24.4420405479606018   T   T   T
  9.1703535819391515 12.7237653106138193 25.1407092317625711   T   T   T
 10.0304300900447014 15.0618942101062601 25.1813974839018115   T   T   T
 12.4882715165653035 15.4843921894407792 25.1954809942989542   T   T   T
 14.0797379587422657 13.5644371769951348 25.1466252762193676   T   T   T
 13.2174267402465002 11.2281726058680533 25.0938428523125445   T   T   T
