# Supplementary material for: Universal inter-molecular radical transfer reactions on metal surfaces
Source: Nat Commun. 2024 Apr 8;15:3030. doi: 10.1038/s41467-024-47252-1 (PMC11001993; doi:10.1038/s41467-024-47252-1)
Supplement: Supplementary file 4 — Source Data [file 41467_2024_47252_MOESM4_ESM.zip › Source data/Figure_S21/CONTCAR_Ag_amino_radical_IS]

Ag  C  N  H 
 1.0000000000000000
    23.1931024229187592    0.0000000000000000    0.0000000000000000
     0.0000000000000000   20.0858158908220581    0.0000000000000000
     0.0000000000000000    0.0000000000000000   37.1014083110324009
  Ag   C   N   H
 256  12   1  12
Selective dynamics
Cartesian
  0.0000000000000000  0.0000000000000000 14.9999999999999609   F   F   F
  2.8991378028648449  0.0000000000000000 14.9999999999999609   F   F   F
  5.7982756057296898  0.0000000000000000 14.9999999999999609   F   F   F
  8.6974134085945352  0.0000000000000000 14.9999999999999609   F   F   F
 11.5965512114593796  0.0000000000000000 14.9999999999999609   F   F   F
 14.4956890143242241  0.0000000000000000 14.9999999999999609   F   F   F
 17.3948268171890703  0.0000000000000000 14.9999999999999609   F   F   F
 20.2939646200539130  0.0000000000000000 14.9999999999999609   F   F   F
  1.4495689014324225  2.5107269863527573 14.9999999999999609   F   F   F
  4.3487067042972676  2.5107269863527573 14.9999999999999609   F   F   F
  7.2478445071621120  2.5107269863527573 14.9999999999999609   F   F   F
 10.1469823100269565  2.5107269863527573 14.9999999999999609   F   F   F
 13.0461201128918045  2.5107269863527573 14.9999999999999609   F   F   F
 15.9452579157566472  2.5107269863527573 14.9999999999999609   F   F   F
 18.8443957186214917  2.5107269863527573 14.9999999999999609   F   F   F
 21.7435335214863379  2.5107269863527573 14.9999999999999609   F   F   F
  0.0000000000000000  5.0214539727055145 14.9999999999999609   F   F   F
  2.8991378028648449  5.0214539727055145 14.9999999999999609   F   F   F
  5.7982756057296898  5.0214539727055145 14.9999999999999609   F   F   F
  8.6974134085945352  5.0214539727055145 14.9999999999999609   F   F   F
 11.5965512114593796  5.0214539727055145 14.9999999999999609   F   F   F
 14.4956890143242241  5.0214539727055145 14.9999999999999609   F   F   F
 17.3948268171890703  5.0214539727055145 14.9999999999999609   F   F   F
 20.2939646200539130  5.0214539727055145 14.9999999999999609   F   F   F
  1.4495689014324225  7.5321809590582713 14.9999999999999609   F   F   F
  4.3487067042972676  7.5321809590582713 14.9999999999999609   F   F   F
  7.2478445071621120  7.5321809590582713 14.9999999999999609   F   F   F
 10.1469823100269565  7.5321809590582713 14.9999999999999609   F   F   F
 13.0461201128918045  7.5321809590582713 14.9999999999999609   F   F   F
 15.9452579157566472  7.5321809590582713 14.9999999999999609   F   F   F
 18.8443957186214917  7.5321809590582713 14.9999999999999609   F   F   F
 21.7435335214863379  7.5321809590582713 14.9999999999999609   F   F   F
  0.0000000000000000 10.0429079454110290 14.9999999999999609   F   F   F
  2.8991378028648449 10.0429079454110290 14.9999999999999609   F   F   F
  5.7982756057296898 10.0429079454110290 14.9999999999999609   F   F   F
  8.6974134085945352 10.0429079454110290 14.9999999999999609   F   F   F
 11.5965512114593796 10.0429079454110290 14.9999999999999609   F   F   F
 14.4956890143242241 10.0429079454110290 14.9999999999999609   F   F   F
 17.3948268171890703 10.0429079454110290 14.9999999999999609   F   F   F
 20.2939646200539130 10.0429079454110290 14.9999999999999609   F   F   F
  1.4495689014324225 12.5536349317637868 14.9999999999999609   F   F   F
  4.3487067042972676 12.5536349317637868 14.9999999999999609   F   F   F
  7.2478445071621120 12.5536349317637868 14.9999999999999609   F   F   F
 10.1469823100269565 12.5536349317637868 14.9999999999999609   F   F   F
 13.0461201128918045 12.5536349317637868 14.9999999999999609   F   F   F
 15.9452579157566472 12.5536349317637868 14.9999999999999609   F   F   F
 18.8443957186214917 12.5536349317637868 14.9999999999999609   F   F   F
 21.7435335214863379 12.5536349317637868 14.9999999999999609   F   F   F
  0.0000000000000000 15.0643619181165427 14.9999999999999609   F   F   F
  2.8991378028648449 15.0643619181165427 14.9999999999999609   F   F   F
  5.7982756057296898 15.0643619181165427 14.9999999999999609   F   F   F
  8.6974134085945352 15.0643619181165427 14.9999999999999609   F   F   F
 11.5965512114593796 15.0643619181165427 14.9999999999999609   F   F   F
 14.4956890143242241 15.0643619181165427 14.9999999999999609   F   F   F
 17.3948268171890703 15.0643619181165427 14.9999999999999609   F   F   F
 20.2939646200539130 15.0643619181165427 14.9999999999999609   F   F   F
  1.4495689014324225 17.5750889044693004 14.9999999999999609   F   F   F
  4.3487067042972676 17.5750889044693004 14.9999999999999609   F   F   F
  7.2478445071621120 17.5750889044693004 14.9999999999999609   F   F   F
 10.1469823100269565 17.5750889044693004 14.9999999999999609   F   F   F
 13.0461201128918045 17.5750889044693004 14.9999999999999609   F   F   F
 15.9452579157566472 17.5750889044693004 14.9999999999999609   F   F   F
 18.8443957186214917 17.5750889044693004 14.9999999999999609   F   F   F
 21.7435335214863379 17.5750889044693004 14.9999999999999609   F   F   F
  1.4495689014324225  0.8369089954508715 17.3671361036775416   F   F   F
  4.3487067042972676  0.8369089954508715 17.3671361036775416   F   F   F
  7.2478445071621120  0.8369089954508715 17.3671361036775416   F   F   F
 10.1469823100269565  0.8369089954508715 17.3671361036775416   F   F   F
 13.0461201128918045  0.8369089954508715 17.3671361036775416   F   F   F
 15.9452579157566472  0.8369089954508715 17.3671361036775416   F   F   F
 18.8443957186214917  0.8369089954508715 17.3671361036775416   F   F   F
 21.7435335214863379  0.8369089954508715 17.3671361036775416   F   F   F
  0.0000000000000000  3.3476359818036290 17.3671361036775416   F   F   F
  2.8991378028648449  3.3476359818036290 17.3671361036775416   F   F   F
  5.7982756057296898  3.3476359818036290 17.3671361036775416   F   F   F
  8.6974134085945352  3.3476359818036290 17.3671361036775416   F   F   F
 11.5965512114593796  3.3476359818036290 17.3671361036775416   F   F   F
 14.4956890143242241  3.3476359818036290 17.3671361036775416   F   F   F
 17.3948268171890703  3.3476359818036290 17.3671361036775416   F   F   F
 20.2939646200539130  3.3476359818036290 17.3671361036775416   F   F   F
  1.4495689014324225  5.8583629681563858 17.3671361036775416   F   F   F
  4.3487067042972676  5.8583629681563858 17.3671361036775416   F   F   F
  7.2478445071621120  5.8583629681563858 17.3671361036775416   F   F   F
 10.1469823100269565  5.8583629681563858 17.3671361036775416   F   F   F
 13.0461201128918045  5.8583629681563858 17.3671361036775416   F   F   F
 15.9452579157566472  5.8583629681563858 17.3671361036775416   F   F   F
 18.8443957186214917  5.8583629681563858 17.3671361036775416   F   F   F
 21.7435335214863379  5.8583629681563858 17.3671361036775416   F   F   F
  0.0000000000000000  8.3690899545091426 17.3671361036775416   F   F   F
  2.8991378028648449  8.3690899545091426 17.3671361036775416   F   F   F
  5.7982756057296898  8.3690899545091426 17.3671361036775416   F   F   F
  8.6974134085945352  8.3690899545091426 17.3671361036775416   F   F   F
 11.5965512114593796  8.3690899545091426 17.3671361036775416   F   F   F
 14.4956890143242241  8.3690899545091426 17.3671361036775416   F   F   F
 17.3948268171890703  8.3690899545091426 17.3671361036775416   F   F   F
 20.2939646200539130  8.3690899545091426 17.3671361036775416   F   F   F
  1.4495689014324225 10.8798169408619003 17.3671361036775416   F   F   F
  4.3487067042972676 10.8798169408619003 17.3671361036775416   F   F   F
  7.2478445071621120 10.8798169408619003 17.3671361036775416   F   F   F
 10.1469823100269565 10.8798169408619003 17.3671361036775416   F   F   F
 13.0461201128918045 10.8798169408619003 17.3671361036775416   F   F   F
 15.9452579157566472 10.8798169408619003 17.3671361036775416   F   F   F
 18.8443957186214917 10.8798169408619003 17.3671361036775416   F   F   F
 21.7435335214863379 10.8798169408619003 17.3671361036775416   F   F   F
  0.0000000000000000 13.3905439272146580 17.3671361036775416   F   F   F
  2.8991378028648449 13.3905439272146580 17.3671361036775416   F   F   F
  5.7982756057296898 13.3905439272146580 17.3671361036775416   F   F   F
  8.6974134085945352 13.3905439272146580 17.3671361036775416   F   F   F
 11.5965512114593796 13.3905439272146580 17.3671361036775416   F   F   F
 14.4956890143242241 13.3905439272146580 17.3671361036775416   F   F   F
 17.3948268171890703 13.3905439272146580 17.3671361036775416   F   F   F
 20.2939646200539130 13.3905439272146580 17.3671361036775416   F   F   F
  1.4495689014324225 15.9012709135674157 17.3671361036775416   F   F   F
  4.3487067042972676 15.9012709135674157 17.3671361036775416   F   F   F
  7.2478445071621120 15.9012709135674157 17.3671361036775416   F   F   F
 10.1469823100269565 15.9012709135674157 17.3671361036775416   F   F   F
 13.0461201128918045 15.9012709135674157 17.3671361036775416   F   F   F
 15.9452579157566472 15.9012709135674157 17.3671361036775416   F   F   F
 18.8443957186214917 15.9012709135674157 17.3671361036775416   F   F   F
 21.7435335214863379 15.9012709135674157 17.3671361036775416   F   F   F
  0.0000000000000000 18.4119978999201734 17.3671361036775416   F   F   F
  2.8991378028648449 18.4119978999201734 17.3671361036775416   F   F   F
  5.7982756057296898 18.4119978999201734 17.3671361036775416   F   F   F
  8.6974134085945352 18.4119978999201734 17.3671361036775416   F   F   F
 11.5965512114593796 18.4119978999201734 17.3671361036775416   F   F   F
 14.4956890143242241 18.4119978999201734 17.3671361036775416   F   F   F
 17.3948268171890703 18.4119978999201734 17.3671361036775416   F   F   F
 20.2939646200539130 18.4119978999201734 17.3671361036775416   F   F   F
 -0.0049744212611525  1.6683663158608122 19.7143420342002322   T   T   T
  2.8931797614401598  1.6698332460045173 19.7142692971732139   T   T   T
  5.7946587436631809  1.6733628819923629 19.7134538094236298   T   T   T
  8.6957790579005536  1.6753145458313989 19.7128095989983372   T   T   T
 11.5985568774512338  1.6747054713873670 19.7133290644009236   T   T   T
 14.4980817123544607  1.6732800649313171 19.7132312824021732   T   T   T
 17.3944963283271861  1.6722475351883641 19.7136972191739872   T   T   T
 20.2922958786799299  1.6703630974713690 19.7141538813022201   T   T   T
  1.4403657052136511  4.1772456962768789 19.7116633505479548   T   T   T
  4.3386531109667157  4.1764891692034150 19.7071994108040514   T   T   T
  7.2482578827413127  4.1828286960187411 19.7064491358904128   T   T   T
 10.1530847575098875  4.1829325836257336 19.7088515314205743   T   T   T
 13.0494225318774077  4.1854246664896531 19.7150679617592957   T   T   T
 15.9463353042409963  4.1836673764513828 19.7138054689469335   T   T   T
 18.8447726058844012  4.1794683505957835 19.7139026461365354   T   T   T
 21.7394876880264185  4.1793457271365115 19.7147922691491750   T   T   T
 -0.0065154318264627  6.6874490155561093 19.7122738776656696   T   T   T
  2.8888523429526094  6.6864690824436996 19.7141881775427521   T   T   T
  5.7875692253634492  6.6913281270330565 19.7119396697220637   T   T   T
  8.6997964751343240  6.6941685191956770 19.7029906491728042   T   T   T
 11.6027180543300421  6.6927451190592686 19.7059498414330072   T   T   T
 14.4981856784173218  6.6955563467800596 19.7116490913881677   T   T   T
 17.3987734051686616  6.6892845008704516 19.7130172301987443   T   T   T
 20.2941815769662455  6.6895511933107299 19.7144616248228459   T   T   T
  1.4420968359811657  9.1990358476634206 19.7090353583091158   T   T   T
  4.3436798243107466  9.1963507155493147 19.7149397470008196   T   T   T
  7.2533829899208708  9.1997072557538271 19.7314727392313003   T   T   T
 10.1670199377443407  9.2244713809913463 19.7742587149960976   T   T   T
 13.0183652295748455  9.2135214069121680 19.7445029643846723   T   T   T
 15.9517420581753662  9.1966009786333967 19.6937806798673201   T   T   T
 18.8477996320683090  9.2009817847920576 19.7124828919550836   T   T   T
 21.7419133224922518  9.2017133825637565 19.7149913049826111   T   T   T
 -0.0030547312557471 11.7143784612759472 19.7145561947746835   T   T   T
  2.8943536392948008 11.7154482898111993 19.7098277301874241   T   T   T
  5.7895978977263907 11.7148090286525051 19.7049319641265761   T   T   T
  8.6942041108542476 11.6983531293552563 19.7188271339275865   T   T   T
 11.5995255695385051 11.7068058776697050 19.7267337888243262   T   T   T
 14.4858074194438320 11.7173388197730208 19.7177549517415258   T   T   T
 17.3963312698174768 11.7139469989905116 19.7084200729096111   T   T   T
 20.2929329786951307 11.7146891556006700 19.7144195871048282   T   T   T
  1.4471113543476672 14.2253555515652508 19.7151212078588358   T   T   T
  4.3466379469478298 14.2295676033091230 19.7121235564904360   T   T   T
  7.2447445285390399 14.2324837644017865 19.7039488400861202   T   T   T
 10.1474520814077938 14.2414527511697191 19.6949525561570198   T   T   T
 13.0406751082724099 14.2127365950025606 19.7354497549202712   T   T   T
 15.9452954553787567 14.2295923688494081 19.7107968893794165   T   T   T
 18.8420107792909803 14.2247669931599656 19.7156321684797042   T   T   T
 21.7406209354946469 14.2254062036716391 19.7144477266490199   T   T   T
 -0.0022876451409402 16.7346044451796629 19.7130580710246619   T   T   T
  2.8963784748664390 16.7360959492522277 19.7137904922850602   T   T   T
  5.7961470481318313 16.7385282962555166 19.7143902281108865   T   T   T
  8.6947337002083547 16.7487996051553871 19.7083409301350763   T   T   T
 11.5991269620189055 16.7497165644781916 19.7048672086445080   T   T   T
 14.4942884837538610 16.7353056807672012 19.7117021229966838   T   T   T
 17.3933268131507859 16.7352775485630474 19.7151116936310018   T   T   T
 20.2919433474805899 16.7344019094031253 19.7143259569132852   T   T   T
  1.4453422371688878 19.2452608942786618 19.7137858171288585   T   T   T
  4.3444069015308386 19.2469211420285546 19.7141342074229868   T   T   T
  7.2435315071228272 19.2531711623223885 19.7124216080962604   T   T   T
 10.1461464689675598 19.2543835453044103 19.7118362207439510   T   T   T
 13.0491146211016833 19.2507728962251647 19.7125792667309092   T   T   T
 15.9470576325967848 19.2470327231670417 19.7139861031599040   T   T   T
 18.8427592291826294 19.2447743904063415 19.7151303286524779   T   T   T
 21.7404731812140248 19.2448831702278760 19.7143405290817029   T   T   T
 -0.0049070121640823 -0.0047552505504236 22.0751839293423195   T   T   T
  2.8907281886807961 -0.0042364087654332 22.0748682918916508   T   T   T
  5.7918203837478313 -0.0011581589467909 22.0736931496289515   T   T   T
  8.6933902996048591  0.0020060225873920 22.0716151116209112   T   T   T
 11.5979806903386606  0.0004379239409808 22.0709769247089369   T   T   T
 14.5000536890383245 -0.0000438078713501 22.0730817431706470   T   T   T
 17.3954321108887591 -0.0040919278529118 22.0748644795307207   T   T   T
 20.2930049175077016 -0.0035232848493674 22.0750888845388893   T   T   T
  1.4405340533912194  2.5024797024220820 22.0763375457343756   T   T   T
  4.3378807155298125  2.4986557522798885 22.0761088475870153   T   T   T
  7.2442079276292972  2.5033316589185501 22.0738272319238291   T   T   T
 10.1485632511562152  2.5036889356402043 22.0717763438617922   T   T   T
 13.0502915752669910  2.5067417007333104 22.0717344070564430   T   T   T
 15.9485214118731982  2.5073836023527671 22.0727853445844033   T   T   T
 18.8441703348607561  2.5053999015477402 22.0738768776082708   T   T   T
 21.7402141653467140  2.5047106459921391 22.0756309988146135   T   T   T
 -0.0066068694015215  5.0147011381252025 22.0767067361290685   T   T   T
  2.8835051042042417  5.0062044201455693 22.0716537655860705   T   T   T
  5.7827419484773586  4.9869885686130297 22.0482593277583909   T   T   T
  8.7016017692741237  4.9974873735314720 22.0601271797269725   T   T   T
 11.6008898180732540  5.0094094879914444 22.0782936273894705   T   T   T
 14.5011287566358860  5.0144623794465932 22.0755933414287284   T   T   T
 17.3991042993320768  5.0134395420672204 22.0745111133573424   T   T   T
 20.2931886264571482  5.0154279524992473 22.0759550219409242   T   T   T
  1.4321885129459775  7.5254410007518828 22.0717545386718079   T   T   T
  4.3179501251850807  7.5140687632067431 22.0686317475247726   T   T   T
  7.2409742934062553  7.4817734491272718 22.0388328517839014   T   T   T
 10.1600857879512834  7.5036302880735395 22.0469664065057245   T   T   T
 13.0494780188260311  7.5170400852940267 22.0690258160505444   T   T   T
 15.9565990439014804  7.5154389009284923 22.0720567421565583   T   T   T
 18.8482282910807157  7.5258394418768493 22.0743551403523952   T   T   T
 21.7392691929392434  7.5271997573079661 22.0757582653784432   T   T   T
 -0.0086391975716671 10.0399068842473156 22.0758208722477072   T   T   T
  2.8704473085835565 10.0440929449281935 22.0582513832966640   T   T   T
  5.7590471460704560 10.0533660603756232 22.0510738318845370   T   T   T
  8.6729171490628545 10.0355552820693728 22.1062078898450558   T   T   T
 11.6020649343258064 10.0497695864187833 22.2562328137194569   T   T   T
 14.5554057012232398 10.0083465185411367 22.0116165616047965   T   T   T
 17.4127196690178820 10.0383430851269360 22.0703301468029167   T   T   T
 20.2955385591472925 10.0406140334218499 22.0751579830979381   T   T   T
  1.4423247089984668 12.5538859203792530 22.0755877575784680   T   T   T
  4.3311408322523013 12.5609245906470477 22.0695498282940044   T   T   T
  7.2224261473753275 12.5691761187978841 22.0482889729535927   T   T   T
 10.1137659459939186 12.6254150632832776 21.9838685148229231   T   T   T
 13.0487058241354603 12.5653185224227197 22.0994912567143196   T   T   T
 15.9579036008106296 12.5559447886752977 22.0572901932597638   T   T   T
 18.8464153672569772 12.5523101776891881 22.0758076901411933   T   T   T
 21.7403531769456713 12.5522422052167286 22.0735651171354554   T   T   T
 -0.0044885320590423 15.0629548586663518 22.0740306578195344   T   T   T
  2.8909641505371084 15.0661739384735327 22.0753419842833161   T   T   T
  5.7862849503569525 15.0703608731540264 22.0768639633660477   T   T   T
  8.6766102288609233 15.0951459708611928 22.0643043980869358   T   T   T
 11.5943458183258254 15.1029659851460814 22.0606643968541469   T   T   T
 14.4985583278673076 15.0670580678208115 22.0754349498388827   T   T   T
 17.3957614208032858 15.0639759931960580 22.0778484106555055   T   T   T
 20.2925243510789812 15.0624037223182157 22.0745146753361539   T   T   T
  1.4433634409550842 17.5730215201979405 22.0728860634362896   T   T   T
  4.3413530088628161 17.5761297563219578 22.0733614596030208   T   T   T
  7.2386339988140209 17.5842229191397550 22.0725814562919247   T   T   T
 10.1419086810060808 17.5879695981260475 22.0706417537292978   T   T   T
 13.0513159248017292 17.5835393432659899 22.0721079651292911   T   T   T
 15.9458667902808138 17.5726400094510140 22.0751334557693042   T   T   T
 18.8440035010429305 17.5724921137243157 22.0756307053301484   T   T   T
 21.7412399055049939 17.5714617781081799 22.0740087163677181   T   T   T
  7.2474991837017235  8.9885959898833239 24.9288566642760863   T   T   T
  7.1593861972860431  7.5848095606130803 24.9327926464138478   T   T   T
  5.9125684270272147  6.9613149895905178 25.0483804952280416   T   T   T
  4.7404600224236981  7.7173954282855615 25.1424880721401749   T   T   T
  4.8298878876647588  9.1138565230410773 25.1395632644510130   T   T   T
  6.0672158076924196  9.7498435640496428 25.0220584523276450   T   T   T
 10.8210114980477510 12.0503011438390804 24.6367196052320736   T   T   T
 11.0162391699366058 12.9253623542037204 25.7102046467320982   T   T   T
 12.2812500361001860 13.0517349769547106 26.2848398575619591   T   T   T
 13.3292963301120881 12.2711950594021513 25.7983150082192978   T   T   T
 13.1224114676231434 11.3984843500823221 24.7212807759956874   T   T   T
 11.8668213421009536 11.2735432513573155 24.0804164222033243   T   T   T
  8.4785016148680388  9.6264618269048672 24.7243130454669675   T   T   T
  8.0728944065336883  6.9824865412129462 24.8961100897059495   T   T   T
  5.8626950927402239  5.8686013350881723 25.0676828659036524   T   T   T
  3.7708233185896827  7.2247245232173736 25.2455508958006618   T   T   T
  3.9237114171861256  9.7202231508936148 25.2247534976434373   T   T   T
  6.1273087462701730 10.8430646809620566 25.0323415627667245   T   T   T
  9.3091311037450968  9.0602868375112831 24.9132397579146101   T   T   T
  8.5662152671229208 10.5524507807994681 25.1464015256701039   T   T   T
  9.8014973909023073 11.9746159025510792 24.2273740704944203   T   T   T
 10.1762624755792466 13.5190348094402637 26.0850613742404249   T   T   T
 12.4466281268086210 13.7481233350074099 27.1102916755586953   T   T   T
 14.3235355633984565 12.3421860008751914 26.2491907270202134   T   T   T
 13.9702162724561134 10.7834728756211540 24.3927680499676498   T   T   T
