# Supplementary material for: Universal inter-molecular radical transfer reactions on metal surfaces
Source: Nat Commun. 2024 Apr 8;15:3030. doi: 10.1038/s41467-024-47252-1 (PMC11001993; doi:10.1038/s41467-024-47252-1)
Supplement: Supplementary file 4 — Source Data [file 41467_2024_47252_MOESM4_ESM.zip › Source data/Figure_S21/CONTCAR_Ag_amino_radical_TS]

Ag  C  N  H 
 1.0000000000000000
    23.1931024229187592    0.0000000000000000    0.0000000000000000
     0.0000000000000000   20.0858158908220581    0.0000000000000000
     0.0000000000000000    0.0000000000000000   37.1014083110324009
  Ag   C   N   H
 256  12   1  12
Selective dynamics
Cartesian
  0.0000000000000000  0.0000000000000000 14.9999999999999609   F   F   F
  2.8991378028648449  0.0000000000000000 14.9999999999999609   F   F   F
  5.7982756057296898  0.0000000000000000 14.9999999999999609   F   F   F
  8.6974134085945369  0.0000000000000000 14.9999999999999609   F   F   F
 11.5965512114593796  0.0000000000000000 14.9999999999999609   F   F   F
 14.4956890143242241  0.0000000000000000 14.9999999999999609   F   F   F
 17.3948268171890703  0.0000000000000000 14.9999999999999609   F   F   F
 20.2939646200539130  0.0000000000000000 14.9999999999999609   F   F   F
  1.4495689014324225  2.5107269863527573 14.9999999999999609   F   F   F
  4.3487067042972676  2.5107269863527573 14.9999999999999609   F   F   F
  7.2478445071621120  2.5107269863527573 14.9999999999999609   F   F   F
 10.1469823100269565  2.5107269863527573 14.9999999999999609   F   F   F
 13.0461201128918045  2.5107269863527573 14.9999999999999609   F   F   F
 15.9452579157566472  2.5107269863527573 14.9999999999999609   F   F   F
 18.8443957186214917  2.5107269863527573 14.9999999999999609   F   F   F
 21.7435335214863379  2.5107269863527573 14.9999999999999609   F   F   F
  0.0000000000000000  5.0214539727055145 14.9999999999999609   F   F   F
  2.8991378028648449  5.0214539727055145 14.9999999999999609   F   F   F
  5.7982756057296898  5.0214539727055145 14.9999999999999609   F   F   F
  8.6974134085945369  5.0214539727055145 14.9999999999999609   F   F   F
 11.5965512114593796  5.0214539727055145 14.9999999999999609   F   F   F
 14.4956890143242241  5.0214539727055145 14.9999999999999609   F   F   F
 17.3948268171890703  5.0214539727055145 14.9999999999999609   F   F   F
 20.2939646200539130  5.0214539727055145 14.9999999999999609   F   F   F
  1.4495689014324225  7.5321809590582713 14.9999999999999609   F   F   F
  4.3487067042972676  7.5321809590582713 14.9999999999999609   F   F   F
  7.2478445071621120  7.5321809590582713 14.9999999999999609   F   F   F
 10.1469823100269565  7.5321809590582713 14.9999999999999609   F   F   F
 13.0461201128918045  7.5321809590582713 14.9999999999999609   F   F   F
 15.9452579157566472  7.5321809590582713 14.9999999999999609   F   F   F
 18.8443957186214917  7.5321809590582713 14.9999999999999609   F   F   F
 21.7435335214863379  7.5321809590582713 14.9999999999999609   F   F   F
  0.0000000000000000 10.0429079454110290 14.9999999999999609   F   F   F
  2.8991378028648449 10.0429079454110290 14.9999999999999609   F   F   F
  5.7982756057296898 10.0429079454110290 14.9999999999999609   F   F   F
  8.6974134085945369 10.0429079454110290 14.9999999999999609   F   F   F
 11.5965512114593796 10.0429079454110290 14.9999999999999609   F   F   F
 14.4956890143242241 10.0429079454110290 14.9999999999999609   F   F   F
 17.3948268171890703 10.0429079454110290 14.9999999999999609   F   F   F
 20.2939646200539130 10.0429079454110290 14.9999999999999609   F   F   F
  1.4495689014324225 12.5536349317637868 14.9999999999999609   F   F   F
  4.3487067042972676 12.5536349317637868 14.9999999999999609   F   F   F
  7.2478445071621120 12.5536349317637868 14.9999999999999609   F   F   F
 10.1469823100269565 12.5536349317637868 14.9999999999999609   F   F   F
 13.0461201128918045 12.5536349317637868 14.9999999999999609   F   F   F
 15.9452579157566472 12.5536349317637868 14.9999999999999609   F   F   F
 18.8443957186214917 12.5536349317637868 14.9999999999999609   F   F   F
 21.7435335214863379 12.5536349317637868 14.9999999999999609   F   F   F
  0.0000000000000000 15.0643619181165427 14.9999999999999609   F   F   F
  2.8991378028648449 15.0643619181165427 14.9999999999999609   F   F   F
  5.7982756057296898 15.0643619181165427 14.9999999999999609   F   F   F
  8.6974134085945369 15.0643619181165427 14.9999999999999609   F   F   F
 11.5965512114593796 15.0643619181165427 14.9999999999999609   F   F   F
 14.4956890143242241 15.0643619181165427 14.9999999999999609   F   F   F
 17.3948268171890703 15.0643619181165427 14.9999999999999609   F   F   F
 20.2939646200539130 15.0643619181165427 14.9999999999999609   F   F   F
  1.4495689014324225 17.5750889044693004 14.9999999999999609   F   F   F
  4.3487067042972676 17.5750889044693004 14.9999999999999609   F   F   F
  7.2478445071621120 17.5750889044693004 14.9999999999999609   F   F   F
 10.1469823100269565 17.5750889044693004 14.9999999999999609   F   F   F
 13.0461201128918045 17.5750889044693004 14.9999999999999609   F   F   F
 15.9452579157566472 17.5750889044693004 14.9999999999999609   F   F   F
 18.8443957186214917 17.5750889044693004 14.9999999999999609   F   F   F
 21.7435335214863379 17.5750889044693004 14.9999999999999609   F   F   F
  1.4495689014324225  0.8369089954508715 17.3671361036775416   F   F   F
  4.3487067042972676  0.8369089954508715 17.3671361036775416   F   F   F
  7.2478445071621120  0.8369089954508715 17.3671361036775416   F   F   F
 10.1469823100269565  0.8369089954508715 17.3671361036775416   F   F   F
 13.0461201128918045  0.8369089954508715 17.3671361036775416   F   F   F
 15.9452579157566472  0.8369089954508715 17.3671361036775416   F   F   F
 18.8443957186214917  0.8369089954508715 17.3671361036775416   F   F   F
 21.7435335214863379  0.8369089954508715 17.3671361036775416   F   F   F
  0.0000000000000000  3.3476359818036290 17.3671361036775416   F   F   F
  2.8991378028648449  3.3476359818036290 17.3671361036775416   F   F   F
  5.7982756057296898  3.3476359818036290 17.3671361036775416   F   F   F
  8.6974134085945369  3.3476359818036290 17.3671361036775416   F   F   F
 11.5965512114593796  3.3476359818036290 17.3671361036775416   F   F   F
 14.4956890143242241  3.3476359818036290 17.3671361036775416   F   F   F
 17.3948268171890703  3.3476359818036290 17.3671361036775416   F   F   F
 20.2939646200539130  3.3476359818036290 17.3671361036775416   F   F   F
  1.4495689014324225  5.8583629681563858 17.3671361036775416   F   F   F
  4.3487067042972676  5.8583629681563858 17.3671361036775416   F   F   F
  7.2478445071621120  5.8583629681563858 17.3671361036775416   F   F   F
 10.1469823100269565  5.8583629681563858 17.3671361036775416   F   F   F
 13.0461201128918045  5.8583629681563858 17.3671361036775416   F   F   F
 15.9452579157566472  5.8583629681563858 17.3671361036775416   F   F   F
 18.8443957186214917  5.8583629681563858 17.3671361036775416   F   F   F
 21.7435335214863379  5.8583629681563858 17.3671361036775416   F   F   F
  0.0000000000000000  8.3690899545091408 17.3671361036775416   F   F   F
  2.8991378028648449  8.3690899545091408 17.3671361036775416   F   F   F
  5.7982756057296898  8.3690899545091408 17.3671361036775416   F   F   F
  8.6974134085945369  8.3690899545091408 17.3671361036775416   F   F   F
 11.5965512114593796  8.3690899545091408 17.3671361036775416   F   F   F
 14.4956890143242241  8.3690899545091408 17.3671361036775416   F   F   F
 17.3948268171890703  8.3690899545091408 17.3671361036775416   F   F   F
 20.2939646200539130  8.3690899545091408 17.3671361036775416   F   F   F
  1.4495689014324225 10.8798169408619003 17.3671361036775416   F   F   F
  4.3487067042972676 10.8798169408619003 17.3671361036775416   F   F   F
  7.2478445071621120 10.8798169408619003 17.3671361036775416   F   F   F
 10.1469823100269565 10.8798169408619003 17.3671361036775416   F   F   F
 13.0461201128918045 10.8798169408619003 17.3671361036775416   F   F   F
 15.9452579157566472 10.8798169408619003 17.3671361036775416   F   F   F
 18.8443957186214917 10.8798169408619003 17.3671361036775416   F   F   F
 21.7435335214863379 10.8798169408619003 17.3671361036775416   F   F   F
  0.0000000000000000 13.3905439272146580 17.3671361036775416   F   F   F
  2.8991378028648449 13.3905439272146580 17.3671361036775416   F   F   F
  5.7982756057296898 13.3905439272146580 17.3671361036775416   F   F   F
  8.6974134085945369 13.3905439272146580 17.3671361036775416   F   F   F
 11.5965512114593796 13.3905439272146580 17.3671361036775416   F   F   F
 14.4956890143242241 13.3905439272146580 17.3671361036775416   F   F   F
 17.3948268171890703 13.3905439272146580 17.3671361036775416   F   F   F
 20.2939646200539130 13.3905439272146580 17.3671361036775416   F   F   F
  1.4495689014324225 15.9012709135674157 17.3671361036775416   F   F   F
  4.3487067042972676 15.9012709135674157 17.3671361036775416   F   F   F
  7.2478445071621120 15.9012709135674157 17.3671361036775416   F   F   F
 10.1469823100269565 15.9012709135674157 17.3671361036775416   F   F   F
 13.0461201128918045 15.9012709135674157 17.3671361036775416   F   F   F
 15.9452579157566472 15.9012709135674157 17.3671361036775416   F   F   F
 18.8443957186214917 15.9012709135674157 17.3671361036775416   F   F   F
 21.7435335214863379 15.9012709135674157 17.3671361036775416   F   F   F
  0.0000000000000000 18.4119978999201734 17.3671361036775416   F   F   F
  2.8991378028648449 18.4119978999201734 17.3671361036775416   F   F   F
  5.7982756057296898 18.4119978999201734 17.3671361036775416   F   F   F
  8.6974134085945369 18.4119978999201734 17.3671361036775416   F   F   F
 11.5965512114593796 18.4119978999201734 17.3671361036775416   F   F   F
 14.4956890143242241 18.4119978999201734 17.3671361036775416   F   F   F
 17.3948268171890703 18.4119978999201734 17.3671361036775416   F   F   F
 20.2939646200539130 18.4119978999201734 17.3671361036775416   F   F   F
 -0.0085083078255041  1.6723789660419690 19.7133669340574542   T   T   T
  2.8901099530165206  1.6728141789972897 19.7127003330565849   T   T   T
  5.7918630163611473  1.6761243273629942 19.7129652681910734   T   T   T
  8.6947337082617207  1.6785715671586032 19.7130041064835062   T   T   T
 11.5970398549589024  1.6774374224085506 19.7127548144018370   T   T   T
 14.4951519856161539  1.6776441117036163 19.7124604850296379   T   T   T
 17.3909263242246510  1.6770023589908620 19.7125138834748661   T   T   T
 20.2875904930754132  1.6743558558689229 19.7130302275639373   T   T   T
  1.4351170140101939  4.1804850878534197 19.7115858789351890   T   T   T
  4.3326224122043966  4.1792669213725091 19.7058968487878161   T   T   T
  7.2423882823400278  4.1844310173715806 19.7060717448466498   T   T   T
 10.1507857594150952  4.1841520450414382 19.7053513901151653   T   T   T
 13.0459956648502473  4.1884084421267236 19.7131925509650010   T   T   T
 15.9399919488580331  4.1897568980253537 19.7129908999972585   T   T   T
 18.8365958976902910  4.1864196184608433 19.7131757420443243   T   T   T
 21.7329314125787754  4.1834698429160202 19.7135282095770918   T   T   T
 -0.0143351593115814  6.6921424973845429 19.7119947212299955   T   T   T
  2.8820498896976114  6.6887327190611412 19.7140713759256059   T   T   T
  5.7818376192467733  6.6935906929337436 19.7170827714161554   T   T   T
  8.6899768226628300  6.6990870169528707 19.7064001812538656   T   T   T
 11.5971512360027678  6.6968163242057992 19.7013084638251854   T   T   T
 14.4852540851531444  6.7063179059034237 19.7125540773750316   T   T   T
 17.3842475330688444  6.6990359577396994 19.7141870721399250   T   T   T
 20.2830717453750609  6.6955237834512724 19.7131861713792986   T   T   T
  1.4331535476559298  9.2014943519892860 19.7087364294634888   T   T   T
  4.3300041335713653  9.1946935816737660 19.7127130405987785   T   T   T
  7.2331931304513164  9.2017966247002256 19.7236631506655975   T   T   T
 10.1407464237438418  9.2277588458934936 19.7487110043285270   T   T   T
 13.0043531884628010  9.2282137014088157 19.7600723209686855   T   T   T
 15.9300783068548011  9.2074665577806520 19.7103476983730808   T   T   T
 18.8338263213217409  9.2060195880327935 19.7126637024448321   T   T   T
 21.7323023252398606  9.2046501588091054 19.7130616126025728   T   T   T
 -0.0078880519421273 11.7161673610467396 19.7133242369114896   T   T   T
  2.8889340643093311 11.7171575856099448 19.7101032248470851   T   T   T
  5.7851956386015013 11.7146607520735575 19.7025196485143219   T   T   T
  8.6947400252259683 11.7249895492223466 19.7119840842425553   T   T   T
 11.5917776129851209 11.7120459524872711 19.7473683581239001   T   T   T
 14.4938885462789067 11.7164518096250312 19.7088003614840872   T   T   T
 17.3912218293025127 11.7167015196561106 19.7111503579752423   T   T   T
 20.2880667189364168 11.7165375224591664 19.7127389267392346   T   T   T
  1.4443307698596579 14.2278659969007233 19.7136886232738604   T   T   T
  4.3428247525322003 14.2338341263930559 19.7105999002750245   T   T   T
  7.2408359144405114 14.2478565067625080 19.6942854776584575   T   T   T
 10.1449951877875417 14.2352718553952791 19.7104891632642847   T   T   T
 13.0420630986043395 14.2329905686894964 19.7104523510191996   T   T   T
 15.9438168598482406 14.2300464930122406 19.7120892783101453   T   T   T
 18.8412410131681369 14.2277067948061600 19.7133071530553217   T   T   T
 21.7390908231803621 14.2272901897679311 19.7126981263372194   T   T   T
 -0.0047303564746517 16.7383165387204222 19.7125682247899583   T   T   T
  2.8935960668430956 16.7415698115310931 19.7129143241811917   T   T   T
  5.7931342684573801 16.7475488859799064 19.7137783190678562   T   T   T
  8.6956977736465895 16.7552203789709466 19.7067787238484762   T   T   T
 11.5953211570046744 16.7507779030070836 19.7079690410857289   T   T   T
 14.4939364601937068 16.7427823730564285 19.7119179061596874   T   T   T
 17.3923217625534292 16.7401212022667636 19.7134017299262965   T   T   T
 20.2900738309765352 16.7383195350614535 19.7129247855928718   T   T   T
  1.4430484260037606 19.2486412459619771 19.7127327565878083   T   T   T
  4.3425303896614897 19.2527647987787702 19.7128938330507033   T   T   T
  7.2437072497655182 19.2572820063198371 19.7130616260089049   T   T   T
 10.1462240946508846 19.2582430508592601 19.7128083786768151   T   T   T
 13.0464029694464330 19.2550015466737321 19.7123934706357922   T   T   T
 15.9437637079718151 19.2514186064541981 19.7127429195426274   T   T   T
 18.8405817530873101 19.2496691091465415 19.7130230719183643   T   T   T
 21.7380374201757149 19.2485159528323315 19.7128235761688408   T   T   T
 -0.0115950711563741  0.0006867999986202 22.0718876640026451   T   T   T
  2.8855010893747912 -0.0001215590080049 22.0720684251609924   T   T   T
  5.7877275918694693  0.0031012291593912 22.0718707843092439   T   T   T
  8.6933136858362072  0.0042652796475577 22.0718088784441591   T   T   T
 11.5972456762611529  0.0055469276892583 22.0721166978158756   T   T   T
 14.4962216628691714  0.0086019871377632 22.0715458625822940   T   T   T
 17.3920713186030440  0.0069189439104333 22.0710762585056486   T   T   T
 20.2868244174578791  0.0033873996264925 22.0713887574061260   T   T   T
  1.4336740444502178  2.5069534700713958 22.0726680257069283   T   T   T
  4.3310059535154295  2.5004194664002122 22.0741186202047288   T   T   T
  7.2403084691320592  2.5021855190018929 22.0730729398322403   T   T   T
 10.1485022192632517  2.5053906284918002 22.0713623150199183   T   T   T
 13.0462938437289786  2.5155687799553856 22.0707106745431823   T   T   T
 15.9414609238808520  2.5188746751734676 22.0706712258570796   T   T   T
 18.8366658751013318  2.5153712217243149 22.0713661411886086   T   T   T
 21.7318746619845058  2.5116193690581645 22.0726350699938259   T   T   T
 -0.0170459094336112  5.0196813366768138 22.0729316317889079   T   T   T
  2.8751806128695052  5.0082844532609254 22.0706529060384824   T   T   T
  5.7728914030832881  4.9827333066121238 22.0472292416204354   T   T   T
  8.6999544514993747  4.9892076349686487 22.0482651874351490   T   T   T
 11.5960853004041091  5.0188348107872969 22.0718159133273062   T   T   T
 14.4890574629792237  5.0307799578648886 22.0710628368618664   T   T   T
 17.3849109959882568  5.0277055089337734 22.0721366496937605   T   T   T
 20.2812501665845595  5.0233974830535519 22.0723229188084424   T   T   T
  1.4203699761758219  7.5284144261016479 22.0729200824364682   T   T   T
  4.3040298560315664  7.5127950583980576 22.0750374148404980   T   T   T
  7.2280790305001013  7.4730826582818883 22.0441934211767290   T   T   T
 10.1515714971115525  7.5107467344901879 22.0317674695069528   T   T   T
 13.0295054120370715  7.5428858614913654 22.0757175049641141   T   T   T
 15.9299491982988641  7.5396031157615928 22.0735838690284396   T   T   T
 18.8290668960270686  7.5349279334658235 22.0719353453596199   T   T   T
 21.7239797423912826  7.5315479812775958 22.0726171444503585   T   T   T
 -0.0272507391367102 10.0434175048517318 22.0735218163384985   T   T   T
  2.8454561308370914 10.0473949549324946 22.0615715313760994   T   T   T
  5.7096660786058901 10.0612936661150894 22.0413483186239922   T   T   T
  8.6305862336401038 10.0683415044958835 22.0200670494085919   T   T   T
 11.5217013871533869 10.0827111789072585 22.2407864764406575   T   T   T
 14.4840679162030099 10.0501391128431656 22.0660346402911003   T   T   T
 17.3815316115010603 10.0453395337441673 22.0715746392939778   T   T   T
 20.2766222183253930 10.0440898060271557 22.0708255886730171   T   T   T
  1.4278157302652281 12.5603294967762995 22.0734865782963929   T   T   T
  4.3133311078655172 12.5737951337738707 22.0669254640359149   T   T   T
  7.1983379652772959 12.6058871279410738 22.0142504970760733   T   T   T
 10.1470011467063745 12.6228529681432455 22.0450040171454944   T   T   T
 13.0910837436320300 12.5863057375733476 22.0489979702444145   T   T   T
 15.9580065200860588 12.5605962516420213 22.0715274974720437   T   T   T
 18.8401702288553210 12.5563667703129056 22.0721500685144782   T   T   T
 21.7303380908475958 12.5565946865015690 22.0714949043982216   T   T   T
 -0.0122689095097983 15.0687307533745276 22.0715355249256113   T   T   T
  2.8812610191228982 15.0748338809643201 22.0719094851251576   T   T   T
  5.7762917236411058 15.0871727912329270 22.0746482762448650   T   T   T
  8.6760203921259507 15.1006052870109482 22.0538254498393513   T   T   T
 11.6080310258607593 15.1021917449071985 22.0577960979241858   T   T   T
 14.5074715349939503 15.0856559759072226 22.0724688152528827   T   T   T
 17.3958208440093820 15.0709673992559949 22.0730591571613637   T   T   T
 20.2874277927151745 15.0680418246563441 22.0715642746541327   T   T   T
  1.4368184278511027 17.5789313494030353 22.0720427395313159   T   T   T
  4.3349649482298380 17.5845480732141866 22.0720183652280610   T   T   T
  7.2372386444661618 17.5910565564413517 22.0721441688770454   T   T   T
 10.1441394777121676 17.5888770374903984 22.0717491035604390   T   T   T
 13.0499360024122222 17.5905657670051241 22.0734990126132793   T   T   T
 15.9468763540319696 17.5854631127352299 22.0721341901367509   T   T   T
 18.8409687903218703 17.5801595091130061 22.0718674355998559   T   T   T
 21.7350986088339191 17.5778723301313491 22.0711950771607164   T   T   T
  7.3699414742760698  9.2276126031842125 24.6973489777867208   T   T   T
  7.5504303933331096  7.8220555094563107 24.7240365223098131   T   T   T
  6.4584949902064439  6.9736145443845476 24.9553072701068359   T   T   T
  5.1667005615946993  7.4831872488773570 25.1348052120558769   T   T   T
  4.9824745617662076  8.8702132666719482 25.1303204299772531   T   T   T
  6.0613741180498657  9.7292352320204731 24.9170358730119190   T   T   T
 10.4512088482262442 12.2942578101037210 24.6357725136554890   T   T   T
 11.2245264077867581 13.3459606417306489 25.1426751346582549   T   T   T
 12.5463344639341408 13.1063348944056290 25.5231507335793495   T   T   T
 13.0568637793113016 11.8092392278709983 25.4304758857206927   T   T   T
 12.2586998223614128 10.7594028500057917 24.9472396035046522   T   T   T
 10.9258994183026950 10.9558428227645592 24.5088143262072933   T   T   T
  8.3957281477460288 10.0982126748729559 24.3580501855233251   T   T   T
  8.5610989294123474  7.4095761679818004 24.6448045955095054   T   T   T
  6.6263243905832594  5.8930102527293196 24.9987531731227577   T   T   T
  4.3236921214512494  6.8112353194767143 25.3125994732773236   T   T   T
  3.9866692395300580  9.2936773083282436 25.2916379024721998   T   T   T
  5.9085573550220323 10.8140692053757448 24.9466436376980205   T   T   T
  9.6293380981478212 10.1367887910981747 24.4849963579194068   T   T   T
  8.0910391221709279 11.0601775389972534 24.5433054538875943   T   T   T
  9.3941642688549578 12.5246339108487366 24.4271632008807558   T   T   T
 10.7867161017626163 14.3447894010626715 25.2469064113246553   T   T   T
 13.1644362741159284 13.9212714537767841 25.9090487373673106   T   T   T
 14.0859371239978799 11.6100287074746422 25.7458739201533007   T   T   T
 12.6923170363634945  9.7520376058939053 24.9295696898535226   T   T   T
