# Supplementary material for: Universal inter-molecular radical transfer reactions on metal surfaces
Source: Nat Commun. 2024 Apr 8;15:3030. doi: 10.1038/s41467-024-47252-1 (PMC11001993; doi:10.1038/s41467-024-47252-1)
Supplement: Supplementary file 4 — Source Data [file 41467_2024_47252_MOESM4_ESM.zip › Source data/Figure_S21/CONTCAR_Cu_amino_pristine_FS]

Cu  C  N  H 
 1.0000000000000000
    20.3929595694200323    0.0000000000000000    0.0000000000000000
     0.0000000000000000   17.6608210454667116    0.0000000000000000
     0.0000000000000000    0.0000000000000000   36.2440431612858021
  Cu   C   N   H
 256   6   1   7
Selective dynamics
Cartesian
  0.0000000000000000  0.0000000000000000 14.9999999999999449   F   F   F
  2.5491199461775040  0.0000000000000000 14.9999999999999449   F   F   F
  5.0982398923550081  0.0000000000000000 14.9999999999999449   F   F   F
  7.6473598385325134  0.0000000000000000 14.9999999999999449   F   F   F
 10.1964797847100161  0.0000000000000000 14.9999999999999449   F   F   F
 12.7455997308875197  0.0000000000000000 14.9999999999999449   F   F   F
 15.2947196770650269  0.0000000000000000 14.9999999999999449   F   F   F
 17.8438396232425269  0.0000000000000000 14.9999999999999449   F   F   F
  1.2745599730887520  2.2076026306833390 14.9999999999999449   F   F   F
  3.8236799192662567  2.2076026306833390 14.9999999999999449   F   F   F
  6.3727998654437599  2.2076026306833390 14.9999999999999449   F   F   F
  8.9219198116212635  2.2076026306833390 14.9999999999999449   F   F   F
 11.4710397577987688  2.2076026306833390 14.9999999999999449   F   F   F
 14.0201597039762724  2.2076026306833390 14.9999999999999449   F   F   F
 16.5692796501537778  2.2076026306833390 14.9999999999999449   F   F   F
 19.1183995963312796  2.2076026306833390 14.9999999999999449   F   F   F
  0.0000000000000000  4.4152052613666779 14.9999999999999449   F   F   F
  2.5491199461775040  4.4152052613666779 14.9999999999999449   F   F   F
  5.0982398923550081  4.4152052613666779 14.9999999999999449   F   F   F
  7.6473598385325134  4.4152052613666779 14.9999999999999449   F   F   F
 10.1964797847100161  4.4152052613666779 14.9999999999999449   F   F   F
 12.7455997308875197  4.4152052613666779 14.9999999999999449   F   F   F
 15.2947196770650269  4.4152052613666779 14.9999999999999449   F   F   F
 17.8438396232425269  4.4152052613666779 14.9999999999999449   F   F   F
  1.2745599730887520  6.6228078920500169 14.9999999999999449   F   F   F
  3.8236799192662567  6.6228078920500169 14.9999999999999449   F   F   F
  6.3727998654437599  6.6228078920500169 14.9999999999999449   F   F   F
  8.9219198116212635  6.6228078920500169 14.9999999999999449   F   F   F
 11.4710397577987688  6.6228078920500169 14.9999999999999449   F   F   F
 14.0201597039762724  6.6228078920500169 14.9999999999999449   F   F   F
 16.5692796501537778  6.6228078920500169 14.9999999999999449   F   F   F
 19.1183995963312796  6.6228078920500169 14.9999999999999449   F   F   F
  0.0000000000000000  8.8304105227333558 14.9999999999999449   F   F   F
  2.5491199461775040  8.8304105227333558 14.9999999999999449   F   F   F
  5.0982398923550081  8.8304105227333558 14.9999999999999449   F   F   F
  7.6473598385325134  8.8304105227333558 14.9999999999999449   F   F   F
 10.1964797847100161  8.8304105227333558 14.9999999999999449   F   F   F
 12.7455997308875197  8.8304105227333558 14.9999999999999449   F   F   F
 15.2947196770650269  8.8304105227333558 14.9999999999999449   F   F   F
 17.8438396232425269  8.8304105227333558 14.9999999999999449   F   F   F
  1.2745599730887520 11.0380131534166974 14.9999999999999449   F   F   F
  3.8236799192662567 11.0380131534166974 14.9999999999999449   F   F   F
  6.3727998654437599 11.0380131534166974 14.9999999999999449   F   F   F
  8.9219198116212635 11.0380131534166974 14.9999999999999449   F   F   F
 11.4710397577987688 11.0380131534166974 14.9999999999999449   F   F   F
 14.0201597039762724 11.0380131534166974 14.9999999999999449   F   F   F
 16.5692796501537778 11.0380131534166974 14.9999999999999449   F   F   F
 19.1183995963312796 11.0380131534166974 14.9999999999999449   F   F   F
  0.0000000000000000 13.2456157841000337 14.9999999999999449   F   F   F
  2.5491199461775040 13.2456157841000337 14.9999999999999449   F   F   F
  5.0982398923550081 13.2456157841000337 14.9999999999999449   F   F   F
  7.6473598385325134 13.2456157841000337 14.9999999999999449   F   F   F
 10.1964797847100161 13.2456157841000337 14.9999999999999449   F   F   F
 12.7455997308875197 13.2456157841000337 14.9999999999999449   F   F   F
 15.2947196770650269 13.2456157841000337 14.9999999999999449   F   F   F
 17.8438396232425269 13.2456157841000337 14.9999999999999449   F   F   F
  1.2745599730887520 15.4532184147833718 14.9999999999999449   F   F   F
  3.8236799192662567 15.4532184147833718 14.9999999999999449   F   F   F
  6.3727998654437599 15.4532184147833718 14.9999999999999449   F   F   F
  8.9219198116212635 15.4532184147833718 14.9999999999999449   F   F   F
 11.4710397577987688 15.4532184147833718 14.9999999999999449   F   F   F
 14.0201597039762724 15.4532184147833718 14.9999999999999449   F   F   F
 16.5692796501537778 15.4532184147833718 14.9999999999999449   F   F   F
 19.1183995963312796 15.4532184147833718 14.9999999999999449   F   F   F
  1.2745599730887520  0.7358675435610712 17.0813477204285817   F   F   F
  3.8236799192662567  0.7358675435610712 17.0813477204285817   F   F   F
  6.3727998654437599  0.7358675435610712 17.0813477204285817   F   F   F
  8.9219198116212635  0.7358675435610712 17.0813477204285817   F   F   F
 11.4710397577987688  0.7358675435610712 17.0813477204285817   F   F   F
 14.0201597039762724  0.7358675435610712 17.0813477204285817   F   F   F
 16.5692796501537778  0.7358675435610712 17.0813477204285817   F   F   F
 19.1183995963312796  0.7358675435610712 17.0813477204285817   F   F   F
  0.0000000000000000  2.9434701742444100 17.0813477204285817   F   F   F
  2.5491199461775040  2.9434701742444100 17.0813477204285817   F   F   F
  5.0982398923550081  2.9434701742444100 17.0813477204285817   F   F   F
  7.6473598385325134  2.9434701742444100 17.0813477204285817   F   F   F
 10.1964797847100161  2.9434701742444100 17.0813477204285817   F   F   F
 12.7455997308875197  2.9434701742444100 17.0813477204285817   F   F   F
 15.2947196770650269  2.9434701742444100 17.0813477204285817   F   F   F
 17.8438396232425269  2.9434701742444100 17.0813477204285817   F   F   F
  1.2745599730887520  5.1510728049277494 17.0813477204285817   F   F   F
  3.8236799192662567  5.1510728049277494 17.0813477204285817   F   F   F
  6.3727998654437599  5.1510728049277494 17.0813477204285817   F   F   F
  8.9219198116212635  5.1510728049277494 17.0813477204285817   F   F   F
 11.4710397577987688  5.1510728049277494 17.0813477204285817   F   F   F
 14.0201597039762724  5.1510728049277494 17.0813477204285817   F   F   F
 16.5692796501537778  5.1510728049277494 17.0813477204285817   F   F   F
 19.1183995963312796  5.1510728049277494 17.0813477204285817   F   F   F
  0.0000000000000000  7.3586754356110893 17.0813477204285817   F   F   F
  2.5491199461775040  7.3586754356110893 17.0813477204285817   F   F   F
  5.0982398923550081  7.3586754356110893 17.0813477204285817   F   F   F
  7.6473598385325134  7.3586754356110893 17.0813477204285817   F   F   F
 10.1964797847100161  7.3586754356110893 17.0813477204285817   F   F   F
 12.7455997308875197  7.3586754356110893 17.0813477204285817   F   F   F
 15.2947196770650269  7.3586754356110893 17.0813477204285817   F   F   F
 17.8438396232425269  7.3586754356110893 17.0813477204285817   F   F   F
  1.2745599730887520  9.5662780662944265 17.0813477204285817   F   F   F
  3.8236799192662567  9.5662780662944265 17.0813477204285817   F   F   F
  6.3727998654437599  9.5662780662944265 17.0813477204285817   F   F   F
  8.9219198116212635  9.5662780662944265 17.0813477204285817   F   F   F
 11.4710397577987688  9.5662780662944265 17.0813477204285817   F   F   F
 14.0201597039762724  9.5662780662944265 17.0813477204285817   F   F   F
 16.5692796501537778  9.5662780662944265 17.0813477204285817   F   F   F
 19.1183995963312796  9.5662780662944265 17.0813477204285817   F   F   F
  0.0000000000000000 11.7738806969777663 17.0813477204285817   F   F   F
  2.5491199461775040 11.7738806969777663 17.0813477204285817   F   F   F
  5.0982398923550081 11.7738806969777663 17.0813477204285817   F   F   F
  7.6473598385325134 11.7738806969777663 17.0813477204285817   F   F   F
 10.1964797847100161 11.7738806969777663 17.0813477204285817   F   F   F
 12.7455997308875197 11.7738806969777663 17.0813477204285817   F   F   F
 15.2947196770650269 11.7738806969777663 17.0813477204285817   F   F   F
 17.8438396232425269 11.7738806969777663 17.0813477204285817   F   F   F
  1.2745599730887520 13.9814833276611044 17.0813477204285817   F   F   F
  3.8236799192662567 13.9814833276611044 17.0813477204285817   F   F   F
  6.3727998654437599 13.9814833276611044 17.0813477204285817   F   F   F
  8.9219198116212635 13.9814833276611044 17.0813477204285817   F   F   F
 11.4710397577987688 13.9814833276611044 17.0813477204285817   F   F   F
 14.0201597039762724 13.9814833276611044 17.0813477204285817   F   F   F
 16.5692796501537778 13.9814833276611044 17.0813477204285817   F   F   F
 19.1183995963312796 13.9814833276611044 17.0813477204285817   F   F   F
  0.0000000000000000 16.1890859583444424 17.0813477204285817   F   F   F
  2.5491199461775040 16.1890859583444424 17.0813477204285817   F   F   F
  5.0982398923550081 16.1890859583444424 17.0813477204285817   F   F   F
  7.6473598385325134 16.1890859583444424 17.0813477204285817   F   F   F
 10.1964797847100161 16.1890859583444424 17.0813477204285817   F   F   F
 12.7455997308875197 16.1890859583444424 17.0813477204285817   F   F   F
 15.2947196770650269 16.1890859583444424 17.0813477204285817   F   F   F
 17.8438396232425269 16.1890859583444424 17.0813477204285817   F   F   F
 -0.0056656025683923  1.4643534642289697 19.1417494567237902   T   T   T
  2.5418615127973361  1.4634139454286013 19.1413410796854286   T   T   T
  5.0934282335734986  1.4679394152759249 19.1404981413412330   T   T   T
  7.6472476592064158  1.4710699053330794 19.1396775444044138   T   T   T
 10.1981733335956459  1.4718154523124063 19.1406841207171325   T   T   T
 12.7473455227320915  1.4699502566100797 19.1390093924690312   T   T   T
 15.2949443667964768  1.4691152034081183 19.1420874837387913   T   T   T
 17.8415730337399516  1.4666825350065278 19.1424845660756340   T   T   T
  1.2572547685501052  3.6682423169598817 19.1374659715180471   T   T   T
  3.8053890344756049  3.6698747477321150 19.1293439112923451   T   T   T
  6.3704373132464509  3.6785217965334982 19.1274744275036674   T   T   T
  8.9399906310909483  3.6843343906922796 19.1424937456669788   T   T   T
 11.4673333196122229  3.6873672826253499 19.1471458090840727   T   T   T
 14.0208000890073041  3.6767070857523216 19.1406906577373164   T   T   T
 16.5676805414645720  3.6749374147099569 19.1440276385026209   T   T   T
 19.1104391071697925  3.6737979065853823 19.1430306593642783   T   T   T
 -0.0069304235474256  5.8811237257819036 19.1394797436185442   T   T   T
  2.5369353398480832  5.8778009909031388 19.1346037438293415   T   T   T
  5.0939327906235476  5.8865554020212336 19.1339779169930857   T   T   T
  7.6716312583566966  5.9053383039452561 19.1947944080577280   T   T   T
 10.1756643710857144  5.9052651700806678 19.1629922885640305   T   T   T
 12.7401330631260965  5.8833140707594413 19.1452011388764305   T   T   T
 15.2973272104047044  5.8828625493164397 19.1385291085221318   T   T   T
 17.8424698692015120  5.8827682590100130 19.1415757557770299   T   T   T
  1.2728829493729608  8.0909924508301785 19.1419056164583488   T   T   T
  3.8312135526310578  8.0906232178011219 19.1528588736489240   T   T   T
  6.3860883156163242  8.0915416942582112 19.1767614945166578   T   T   T
  8.9334279546720854  8.0761052883878044 19.1760674168220469   T   T   T
 11.4826335450502004  8.0799712144254947 19.1407832526748898   T   T   T
 14.0265398867882620  8.0931893190444057 19.1411133757784455   T   T   T
 16.5712691049064418  8.0921265841171817 19.1449099771551374   T   T   T
 19.1174686124054283  8.0923616553442912 19.1439980380909311   T   T   T
  0.0004358609276064 10.3001166218144373 19.1429540238156832   T   T   T
  2.5503723215371323 10.3008820759210185 19.1402491084830118   T   T   T
  5.1019670410113811 10.2973283530987754 19.1439623171820301   T   T   T
  7.6554403123697803 10.2811713672125542 19.1556403820792056   T   T   T
 10.1986525457218136 10.3092010259982718 19.1281757238065033   T   T   T
 12.7503529028569407 10.3056176735745311 19.1394726278211280   T   T   T
 15.2964082160364807 10.3015778341913364 19.1430081681152053   T   T   T
 17.8449613585652287 10.3004833871596020 19.1426701232052885   T   T   T
  1.2757889388479469 12.5079852453587606 19.1439976761455988   T   T   T
  3.8269437506938431 12.5110919474607183 19.1407389335705531   T   T   T
  6.3767499887137999 12.5168358358783056 19.1333094456979147   T   T   T
  8.9203687368872426 12.5180723857480256 19.1355448625770528   T   T   T
 11.4720656624942858 12.5160961312061474 19.1421686287931152   T   T   T
 14.0209325334005381 12.5124004760712779 19.1442436817266710   T   T   T
 16.5695474951802204 12.5083568571031538 19.1450327973627168   T   T   T
 19.1194211724524727 12.5077074484872774 19.1437910176865884   T   T   T
 -0.0005121900682597 14.7134695215838907 19.1414849717294224   T   T   T
  2.5486630121050800 14.7153883634327673 19.1426546004267841   T   T   T
  5.0983051135533257 14.7191166355866567 19.1423203699489051   T   T   T
  7.6477491580663450 14.7233982057903443 19.1419974378326465   T   T   T
 10.1966723432430708 14.7225874368586851 19.1413273926143077   T   T   T
 12.7459326100704722 14.7208519735442493 19.1418531526964202   T   T   T
 15.2946466318531371 14.7160327939914417 19.1432262592548419   T   T   T
 17.8437422923370264 14.7143529600031258 19.1422725407162559   T   T   T
  1.2705858518215585 16.9198377260447792 19.1436010520187097   T   T   T
  3.8209069666897029 16.9236214910320761 19.1443295646009446   T   T   T
  6.3710048380968631 16.9269321835752713 19.1447720525450329   T   T   T
  8.9220215414827830 16.9293695999329543 19.1447820461993601   T   T   T
 11.4715821285448119 16.9282049030700392 19.1449005347917911   T   T   T
 14.0205753438357217 16.9244796370800294 19.1443114000021311   T   T   T
 16.5687666572692187 16.9227257893083518 19.1447381428854868   T   T   T
 19.1158687244257024 16.9200713996770773 19.1439200013390227   T   T   T
 -0.0046433787727966 -0.0070709809159505 21.2130877394229493   T   T   T
  2.5426823775031027 -0.0103957891284387 21.2135068989706141   T   T   T
  5.0931646062368738 -0.0086788035549564 21.2120163016242209   T   T   T
  7.6484034110480099 -0.0023916559606107 21.2126252405096807   T   T   T
 10.1985047090157792 -0.0022384536643264 21.2127360025501588   T   T   T
 12.7460266454132896  0.0027217604724946 21.2119664271222561   T   T   T
 15.2970033183556033 -0.0015407003147205 21.2119779114972573   T   T   T
 17.8425045359614494 -0.0036016970355232 21.2135496409134490   T   T   T
  1.2588304457073254  2.1945907872690062 21.2098283902571154   T   T   T
  3.8031984086286945  2.1861131601463941 21.2087176789801291   T   T   T
  6.3647573107080433  2.1850180821459397 21.2036853149703681   T   T   T
  8.9303033227862905  2.1998568330471922 21.2031956565919089   T   T   T
 11.4714207925595701  2.2080535003680208 21.1989843674852878   T   T   T
 14.0240255628665711  2.2005706658739430 21.2070195055048067   T   T   T
 16.5694636175563517  2.2039844901924925 21.2103904572493853   T   T   T
 19.1118365188125097  2.2020891117797090 21.2094423273396480   T   T   T
 -0.0132845514066204  4.4082348463279395 21.2113334729757490   T   T   T
  2.5184571970738605  4.3910375144392448 21.1924592647594174   T   T   T
  5.0570664519853716  4.3586502234163813 21.1606785764004179   T   T   T
  7.6399114000808819  4.3606937761182234 21.1572664339455656   T   T   T
 10.2001272079876451  4.4211289986693130 21.2406659848265846   T   T   T
 12.7714705296901645  4.3993508459701687 21.2011695170021852   T   T   T
 15.3006860560325375  4.4122573159583158 21.2096265492665488   T   T   T
 17.8412516500851410  4.4118474407078887 21.2115934254842848   T   T   T
  1.2415729315288151  6.6180971550510863 21.2063260646289145   T   T   T
  3.7519071340656738  6.6040672618928458 21.1879311693292856   T   T   T
  6.2967516874117582  6.5399252500670899 21.1839596772740428   T   T   T
  8.9560108250559551  6.6359952620808942 21.5101247520213690   T   T   T
 11.4994538667782980  6.6266433730115661 21.2403600909950896   T   T   T
 14.0348124619131447  6.6222453777262089 21.1985570373157834   T   T   T
 16.5718505691942468  6.6219244077089723 21.2073858453765034   T   T   T
 19.1069532594651825  6.6203942212208329 21.2084227235363549   T   T   T
 -0.0069379903306049  8.8307526378589873 21.2135900073385244   T   T   T
  2.5272792956892340  8.8369738842362136 21.2025137815694471   T   T   T
  5.0726782072012853  8.8475525582476156 21.2158791605008474   T   T   T
  7.7092792003766375  8.8825537924395661 21.2336390894530744   T   T   T
 10.2845977238292114  8.8936687767062548 21.1500904343437774   T   T   T
 12.7777868901078602  8.8352941641284275 21.2049723792853477   T   T   T
 15.3066470962139807  8.8343498024906602 21.2115590945218955   T   T   T
 17.8460381980302678  8.8319008122261788 21.2127242739692221   T   T   T
  1.2706668254775475 11.0406217247719063 21.2103311964287435   T   T   T
  3.8164203294306525 11.0497326848319641 21.2012918765031664   T   T   T
  6.3794035989867934 11.0598050051887284 21.1762048151287807   T   T   T
  8.9530820103865008 11.0786977457140239 21.1895140327663043   T   T   T
 11.5011439410066831 11.0684375771801129 21.2101911038591346   T   T   T
 14.0356998878282511 11.0447217108039908 21.2081592656227009   T   T   T
 16.5772181620100376 11.0410635760171072 21.2096737547679268   T   T   T
 19.1195106036754012 11.0387126865478056 21.2102817379084811   T   T   T
 -0.0008531778157547 13.2448950131918828 21.2121653240710906   T   T   T
  2.5472436304016668 13.2474534046428332 21.2113850184211508   T   T   T
  5.0992139705811566 13.2478818799651847 21.2094066214379211   T   T   T
  7.6507251061134864 13.2581638415502141 21.2083136675284400   T   T   T
 10.2046190107474199 13.2644122370589752 21.2104607050799103   T   T   T
 12.7544485331738908 13.2585875310016821 21.2112099241317651   T   T   T
 15.3000045635314539 13.2490807662576469 21.2129745739062301   T   T   T
 17.8457796022192667 13.2458465500312172 21.2126790223451849   T   T   T
  1.2716204127188202 15.4493471712628949 21.2090466679716947   T   T   T
  3.8216405787098138 15.4494710575209275 21.2086961830681382   T   T   T
  6.3724600288883249 15.4549017471336807 21.2104751528046087   T   T   T
  8.9233016418795863 15.4583732640177303 21.2098434524283697   T   T   T
 11.4756223443692811 15.4592068861789631 21.2092654194129757   T   T   T
 14.0239049393150825 15.4567313821311263 21.2092702834647859   T   T   T
 16.5717290216575748 15.4530360308935020 21.2092160457599164   T   T   T
 19.1175267469318442 15.4496418332170933 21.2091827066552767   T   T   T
  6.7427845463551073  7.4753738841464301 23.4226913772701266   T   T   T
  6.3495458135726714  6.1183138318050787 23.5272721109097311   T   T   T
  5.0328216242543267  5.7748754633049106 23.9013877965928891   T   T   T
  4.0966460620548464  6.7672055757184149 24.1857738067566110   T   T   T
  4.4943851121493621  8.1140324938918980 24.1596203128308389   T   T   T
  5.7901213548475177  8.4688840409683976 23.7826074404198593   T   T   T
  8.0240166969053668  7.8012428292485856 22.9162593045276601   T   T   T
  7.1218652784025389  5.3443568964152490 23.4550672999380652   T   T   T
  4.7616872742933998  4.7178600232383250 23.9883002767861306   T   T   T
  3.0741493480445268  6.4991050149051262 24.4612654497821573   T   T   T
  3.7773367054467530  8.8991452180896164 24.4159895358388788   T   T   T
  6.0999551977493205  9.5192375857737250 23.7818190635327369   T   T   T
 10.3380302452595068  5.8263687538134512 22.2273452718159952   T   T   T
  8.5663789839330882  8.3881146003016642 23.5605722654636729   T   T   T
