# Supplementary material for: Universal inter-molecular radical transfer reactions on metal surfaces
Source: Nat Commun. 2024 Apr 8;15:3030. doi: 10.1038/s41467-024-47252-1 (PMC11001993; doi:10.1038/s41467-024-47252-1)
Supplement: Supplementary file 4 — Source Data [file 41467_2024_47252_MOESM4_ESM.zip › Source data/Figure_S21/CONTCAR_Cu_amino_pristine_IS]

Cu  C  N  H 
 1.0000000000000000
    20.3929595694200323    0.0000000000000000    0.0000000000000000
     0.0000000000000000   17.6608210454667116    0.0000000000000000
     0.0000000000000000    0.0000000000000000   36.2440431612858021
  Cu   C   N   H
 256   6   1   7
Selective dynamics
Cartesian
  0.0000000000000000  0.0000000000000000 14.9999999999999449   F   F   F
  2.5491199461775040  0.0000000000000000 14.9999999999999449   F   F   F
  5.0982398923550081  0.0000000000000000 14.9999999999999449   F   F   F
  7.6473598385325134  0.0000000000000000 14.9999999999999449   F   F   F
 10.1964797847100161  0.0000000000000000 14.9999999999999449   F   F   F
 12.7455997308875197  0.0000000000000000 14.9999999999999449   F   F   F
 15.2947196770650269  0.0000000000000000 14.9999999999999449   F   F   F
 17.8438396232425269  0.0000000000000000 14.9999999999999449   F   F   F
  1.2745599730887520  2.2076026306833390 14.9999999999999449   F   F   F
  3.8236799192662567  2.2076026306833390 14.9999999999999449   F   F   F
  6.3727998654437599  2.2076026306833390 14.9999999999999449   F   F   F
  8.9219198116212635  2.2076026306833390 14.9999999999999449   F   F   F
 11.4710397577987688  2.2076026306833390 14.9999999999999449   F   F   F
 14.0201597039762724  2.2076026306833390 14.9999999999999449   F   F   F
 16.5692796501537778  2.2076026306833390 14.9999999999999449   F   F   F
 19.1183995963312796  2.2076026306833390 14.9999999999999449   F   F   F
  0.0000000000000000  4.4152052613666779 14.9999999999999449   F   F   F
  2.5491199461775040  4.4152052613666779 14.9999999999999449   F   F   F
  5.0982398923550081  4.4152052613666779 14.9999999999999449   F   F   F
  7.6473598385325134  4.4152052613666779 14.9999999999999449   F   F   F
 10.1964797847100161  4.4152052613666779 14.9999999999999449   F   F   F
 12.7455997308875197  4.4152052613666779 14.9999999999999449   F   F   F
 15.2947196770650269  4.4152052613666779 14.9999999999999449   F   F   F
 17.8438396232425269  4.4152052613666779 14.9999999999999449   F   F   F
  1.2745599730887520  6.6228078920500169 14.9999999999999449   F   F   F
  3.8236799192662567  6.6228078920500169 14.9999999999999449   F   F   F
  6.3727998654437599  6.6228078920500169 14.9999999999999449   F   F   F
  8.9219198116212635  6.6228078920500169 14.9999999999999449   F   F   F
 11.4710397577987688  6.6228078920500169 14.9999999999999449   F   F   F
 14.0201597039762724  6.6228078920500169 14.9999999999999449   F   F   F
 16.5692796501537778  6.6228078920500169 14.9999999999999449   F   F   F
 19.1183995963312796  6.6228078920500169 14.9999999999999449   F   F   F
  0.0000000000000000  8.8304105227333558 14.9999999999999449   F   F   F
  2.5491199461775040  8.8304105227333558 14.9999999999999449   F   F   F
  5.0982398923550081  8.8304105227333558 14.9999999999999449   F   F   F
  7.6473598385325134  8.8304105227333558 14.9999999999999449   F   F   F
 10.1964797847100161  8.8304105227333558 14.9999999999999449   F   F   F
 12.7455997308875197  8.8304105227333558 14.9999999999999449   F   F   F
 15.2947196770650269  8.8304105227333558 14.9999999999999449   F   F   F
 17.8438396232425269  8.8304105227333558 14.9999999999999449   F   F   F
  1.2745599730887520 11.0380131534166974 14.9999999999999449   F   F   F
  3.8236799192662567 11.0380131534166974 14.9999999999999449   F   F   F
  6.3727998654437599 11.0380131534166974 14.9999999999999449   F   F   F
  8.9219198116212635 11.0380131534166974 14.9999999999999449   F   F   F
 11.4710397577987688 11.0380131534166974 14.9999999999999449   F   F   F
 14.0201597039762724 11.0380131534166974 14.9999999999999449   F   F   F
 16.5692796501537778 11.0380131534166974 14.9999999999999449   F   F   F
 19.1183995963312796 11.0380131534166974 14.9999999999999449   F   F   F
  0.0000000000000000 13.2456157841000337 14.9999999999999449   F   F   F
  2.5491199461775040 13.2456157841000337 14.9999999999999449   F   F   F
  5.0982398923550081 13.2456157841000337 14.9999999999999449   F   F   F
  7.6473598385325134 13.2456157841000337 14.9999999999999449   F   F   F
 10.1964797847100161 13.2456157841000337 14.9999999999999449   F   F   F
 12.7455997308875197 13.2456157841000337 14.9999999999999449   F   F   F
 15.2947196770650269 13.2456157841000337 14.9999999999999449   F   F   F
 17.8438396232425269 13.2456157841000337 14.9999999999999449   F   F   F
  1.2745599730887520 15.4532184147833718 14.9999999999999449   F   F   F
  3.8236799192662567 15.4532184147833718 14.9999999999999449   F   F   F
  6.3727998654437599 15.4532184147833718 14.9999999999999449   F   F   F
  8.9219198116212635 15.4532184147833718 14.9999999999999449   F   F   F
 11.4710397577987688 15.4532184147833718 14.9999999999999449   F   F   F
 14.0201597039762724 15.4532184147833718 14.9999999999999449   F   F   F
 16.5692796501537778 15.4532184147833718 14.9999999999999449   F   F   F
 19.1183995963312796 15.4532184147833718 14.9999999999999449   F   F   F
  1.2745599730887520  0.7358675435610712 17.0813477204285817   F   F   F
  3.8236799192662567  0.7358675435610712 17.0813477204285817   F   F   F
  6.3727998654437599  0.7358675435610712 17.0813477204285817   F   F   F
  8.9219198116212635  0.7358675435610712 17.0813477204285817   F   F   F
 11.4710397577987688  0.7358675435610712 17.0813477204285817   F   F   F
 14.0201597039762724  0.7358675435610712 17.0813477204285817   F   F   F
 16.5692796501537778  0.7358675435610712 17.0813477204285817   F   F   F
 19.1183995963312796  0.7358675435610712 17.0813477204285817   F   F   F
  0.0000000000000000  2.9434701742444100 17.0813477204285817   F   F   F
  2.5491199461775040  2.9434701742444100 17.0813477204285817   F   F   F
  5.0982398923550081  2.9434701742444100 17.0813477204285817   F   F   F
  7.6473598385325134  2.9434701742444100 17.0813477204285817   F   F   F
 10.1964797847100161  2.9434701742444100 17.0813477204285817   F   F   F
 12.7455997308875197  2.9434701742444100 17.0813477204285817   F   F   F
 15.2947196770650269  2.9434701742444100 17.0813477204285817   F   F   F
 17.8438396232425269  2.9434701742444100 17.0813477204285817   F   F   F
  1.2745599730887520  5.1510728049277494 17.0813477204285817   F   F   F
  3.8236799192662567  5.1510728049277494 17.0813477204285817   F   F   F
  6.3727998654437599  5.1510728049277494 17.0813477204285817   F   F   F
  8.9219198116212635  5.1510728049277494 17.0813477204285817   F   F   F
 11.4710397577987688  5.1510728049277494 17.0813477204285817   F   F   F
 14.0201597039762724  5.1510728049277494 17.0813477204285817   F   F   F
 16.5692796501537778  5.1510728049277494 17.0813477204285817   F   F   F
 19.1183995963312796  5.1510728049277494 17.0813477204285817   F   F   F
  0.0000000000000000  7.3586754356110893 17.0813477204285817   F   F   F
  2.5491199461775040  7.3586754356110893 17.0813477204285817   F   F   F
  5.0982398923550081  7.3586754356110893 17.0813477204285817   F   F   F
  7.6473598385325134  7.3586754356110893 17.0813477204285817   F   F   F
 10.1964797847100161  7.3586754356110893 17.0813477204285817   F   F   F
 12.7455997308875197  7.3586754356110893 17.0813477204285817   F   F   F
 15.2947196770650269  7.3586754356110893 17.0813477204285817   F   F   F
 17.8438396232425269  7.3586754356110893 17.0813477204285817   F   F   F
  1.2745599730887520  9.5662780662944265 17.0813477204285817   F   F   F
  3.8236799192662567  9.5662780662944265 17.0813477204285817   F   F   F
  6.3727998654437599  9.5662780662944265 17.0813477204285817   F   F   F
  8.9219198116212635  9.5662780662944265 17.0813477204285817   F   F   F
 11.4710397577987688  9.5662780662944265 17.0813477204285817   F   F   F
 14.0201597039762724  9.5662780662944265 17.0813477204285817   F   F   F
 16.5692796501537778  9.5662780662944265 17.0813477204285817   F   F   F
 19.1183995963312796  9.5662780662944265 17.0813477204285817   F   F   F
  0.0000000000000000 11.7738806969777663 17.0813477204285817   F   F   F
  2.5491199461775040 11.7738806969777663 17.0813477204285817   F   F   F
  5.0982398923550081 11.7738806969777663 17.0813477204285817   F   F   F
  7.6473598385325134 11.7738806969777663 17.0813477204285817   F   F   F
 10.1964797847100161 11.7738806969777663 17.0813477204285817   F   F   F
 12.7455997308875197 11.7738806969777663 17.0813477204285817   F   F   F
 15.2947196770650269 11.7738806969777663 17.0813477204285817   F   F   F
 17.8438396232425269 11.7738806969777663 17.0813477204285817   F   F   F
  1.2745599730887520 13.9814833276611044 17.0813477204285817   F   F   F
  3.8236799192662567 13.9814833276611044 17.0813477204285817   F   F   F
  6.3727998654437599 13.9814833276611044 17.0813477204285817   F   F   F
  8.9219198116212635 13.9814833276611044 17.0813477204285817   F   F   F
 11.4710397577987688 13.9814833276611044 17.0813477204285817   F   F   F
 14.0201597039762724 13.9814833276611044 17.0813477204285817   F   F   F
 16.5692796501537778 13.9814833276611044 17.0813477204285817   F   F   F
 19.1183995963312796 13.9814833276611044 17.0813477204285817   F   F   F
  0.0000000000000000 16.1890859583444424 17.0813477204285817   F   F   F
  2.5491199461775040 16.1890859583444424 17.0813477204285817   F   F   F
  5.0982398923550081 16.1890859583444424 17.0813477204285817   F   F   F
  7.6473598385325134 16.1890859583444424 17.0813477204285817   F   F   F
 10.1964797847100161 16.1890859583444424 17.0813477204285817   F   F   F
 12.7455997308875197 16.1890859583444424 17.0813477204285817   F   F   F
 15.2947196770650269 16.1890859583444424 17.0813477204285817   F   F   F
 17.8438396232425269 16.1890859583444424 17.0813477204285817   F   F   F
 -0.0044558890292506  1.4663456836561755 19.1422478563112684   T   T   T
  2.5411704677216860  1.4642407161125512 19.1388708544008139   T   T   T
  5.0921738102779308  1.4653711346225529 19.1362469414149068   T   T   T
  7.6471834043522726  1.4666981238219325 19.1370921022303691   T   T   T
 10.2026539150255999  1.4657417479542423 19.1370443777964852   T   T   T
 12.7489676681676727  1.4666307278614514 19.1425535024335716   T   T   T
 15.2958203953009466  1.4675198987352447 19.1427928817145485   T   T   T
 17.8425186760479058  1.4679357179543420 19.1425378262878354   T   T   T
  1.2643270015898840  3.6727005068274052 19.1397362412718195   T   T   T
  3.8136992816412416  3.6726342269062764 19.1395622650884185   T   T   T
  6.3663124256290224  3.6789661950400343 19.1437024049046869   T   T   T
  8.9205563463970527  3.6751370468031124 19.1358367131693932   T   T   T
 11.4820712655064963  3.6730928221126877 19.1311311959018582   T   T   T
 14.0246184638021774  3.6753342269074314 19.1442363532414177   T   T   T
 16.5694310765888453  3.6765761306187361 19.1444023066951168   T   T   T
 19.1147825921912435  3.6760589899996994 19.1441673402828130   T   T   T
 -0.0029085319740990  5.8834452862295006 19.1422211694154178   T   T   T
  2.5427365848780132  5.8815567048235415 19.1364076044072355   T   T   T
  5.0977838594382687  5.8793159573682665 19.1441657651802366   T   T   T
  7.6582212325238848  5.8912405931467120 19.1913226898141644   T   T   T
 10.1868066093727272  5.8928411625619539 19.1592709057521304   T   T   T
 12.7490527254898307  5.8811085932786593 19.1364260814033713   T   T   T
 15.2954333807870810  5.8841829800733647 19.1426854209574238   T   T   T
 17.8428154055995734  5.8843958193672057 19.1425149338686751   T   T   T
  1.2715877564258320  8.0925787963241422 19.1444366376826665   T   T   T
  3.8206525492349472  8.0937095021433958 19.1376458837610102   T   T   T
  6.3709668131050803  8.0916805497156510 19.1364758972797162   T   T   T
  8.9252419809590453  8.0768750376594536 19.1611425796917310   T   T   T
 11.4743223298110131  8.0935317980840757 19.1389882101623492   T   T   T
 14.0214092655242943  8.0920723113946202 19.1449858987430410   T   T   T
 16.5695849630865091  8.0927906036076287 19.1443354153014091   T   T   T
 19.1173344391124296  8.0926414222846343 19.1443647820180551   T   T   T
 -0.0002469918451272 10.2997906093190359 19.1427563234876246   T   T   T
  2.5483064205109223 10.3010756379037396 19.1426045942523189   T   T   T
  5.0982338755066428 10.3072824243504080 19.1362634798591564   T   T   T
  7.6488124163875639 10.3084525609811912 19.1307880579171261   T   T   T
 10.1952321231620946 10.3035787265043925 19.1358971204035058   T   T   T
 12.7456434510758285 10.3007138481421325 19.1429559136083043   T   T   T
 15.2945278470656270 10.2996837585205459 19.1427089100974186   T   T   T
 17.8436911134403822 10.2997345216755836 19.1428103614302145   T   T   T
  1.2739913553169506 12.5078621458681027 19.1439652342552300   T   T   T
  3.8224430379040606 12.5099493826736730 19.1440729187286856   T   T   T
  6.3727349681900760 12.5117844994256622 19.1440291296239415   T   T   T
  8.9226702222504191 12.5114085400412431 19.1441895643509703   T   T   T
 11.4712621503843941 12.5086606842500565 19.1441216955222764   T   T   T
 14.0199760484345610 12.5079304165585334 19.1443568212479036   T   T   T
 16.5686283637929392 12.5074733691435149 19.1445925068648499   T   T   T
 19.1179525445848064 12.5073808771522064 19.1445414572561639   T   T   T
 -0.0011324278196544 14.7138232720160431 19.1429181286688532   T   T   T
  2.5476240889185724 14.7145555514444535 19.1424060514607994   T   T   T
  5.0970712064020418 14.7163133036367295 19.1426308576573554   T   T   T
  7.6474963220184371 14.7171750136478074 19.1430027213215546   T   T   T
 10.1973196467475518 14.7158538805878578 19.1425993803155450   T   T   T
 12.7462103356965137 14.7146295512950385 19.1426701310913501   T   T   T
 15.2946649886548105 14.7142004175477510 19.1429051045506107   T   T   T
 17.8430482042944014 14.7142114646534701 19.1431345145262917   T   T   T
  1.2707034068919798 16.9206179396347309 19.1442695758662502   T   T   T
  3.8199601124869105 16.9210898781578365 19.1437600681065057   T   T   T
  6.3713277369304864 16.9219169437197330 19.1437075925660807   T   T   T
  8.9231650203248236 16.9226325308782037 19.1440229981140355   T   T   T
 11.4731132283817505 16.9214312820630646 19.1441319408015822   T   T   T
 14.0215363603143448 16.9215604519207368 19.1444581526759166   T   T   T
 16.5690264721588427 16.9219815038792021 19.1442262623385773   T   T   T
 19.1160159106907734 16.9213750922084749 19.1444263598899767   T   T   T
 -0.0034184062269272 -0.0051692037688906 21.2123871688597667   T   T   T
  2.5432796246796969 -0.0094188180298317 21.2129914633687591   T   T   T
  5.0924832786960996 -0.0125706022822490 21.2120829726894797   T   T   T
  7.6474399715034425 -0.0104756913564539 21.2124426802006099   T   T   T
 10.2002061524234104 -0.0092391706811343 21.2123244178775963   T   T   T
 12.7481281475853994 -0.0058975736741051 21.2123912657780096   T   T   T
 15.2950845553857206 -0.0039202272854791 21.2125154895413353   T   T   T
 17.8425608531756303 -0.0034233860570183 21.2123989450991353   T   T   T
  1.2652388676175199  2.2007481785828036 21.2090188749444017   T   T   T
  3.8066163536080775  2.1884600611078424 21.1974747189524848   T   T   T
  6.3605651431989845  2.1762335831491462 21.1850011308638067   T   T   T
  8.9307202202484195  2.1832742771797062 21.1900229295941998   T   T   T
 11.4784676827810177  2.1973190061267514 21.2087485318501479   T   T   T
 14.0233812846288455  2.2030583409753834 21.2096718799655193   T   T   T
 16.5688979826768694  2.2044125736421032 21.2091119007169802   T   T   T
 19.1141876120954706  2.2036917934052678 21.2091671519685789   T   T   T
 -0.0071187448493384  4.4111056789786875 21.2130819493531355   T   T   T
  2.5293362792946947  4.4072207021434586 21.1989663907234842   T   T   T
  5.0661746861110428  4.3913086978894871 21.2019796891186978   T   T   T
  7.6440193444885836  4.3673668458650878 21.1927661548711193   T   T   T
 10.2153795534147829  4.3879778299044938 21.1658892244228340   T   T   T
 12.7505140091871052  4.4101843812357044 21.2113470311579562   T   T   T
 15.2965117298813205  4.4118492169913948 21.2127075883926395   T   T   T
 17.8419659410215168  4.4124923975142130 21.2125658329541089   T   T   T
  1.2617562088636369  6.6201115495695078 21.2104516497435789   T   T   T
  3.7931538522661552  6.6246634105697382 21.1849435646616016   T   T   T
  6.3342069010361692  6.6390825623790519 21.1956703539707654   T   T   T
  8.9527987733319172  6.6312006201117919 21.3174701227767223   T   T   T
 11.5028588636337439  6.6226587007066273 21.1891650052808735   T   T   T
 14.0299336656440996  6.6197035540953264 21.2110396666944858   T   T   T
 16.5711641270849235  6.6210209368896429 21.2094210442830757   T   T   T
 19.1143692898808197  6.6206829876606532 21.2093133145030670   T   T   T
 -0.0024844505146500  8.8294894083651290 21.2127438088290177   T   T   T
  2.5435650622099417  8.8320571339624205 21.2125813772909737   T   T   T
  5.0861579323906376  8.8466156816410830 21.1881152410290632   T   T   T
  7.6415427492402985  8.8542760855422618 21.1666098499006026   T   T   T
 10.2126071674515462  8.8507710861249755 21.1894930862302751   T   T   T
 12.7507389038205350  8.8313754496223318 21.2144332777807385   T   T   T
 15.2962656916026685  8.8291570918419424 21.2121541615168034   T   T   T
 17.8432311013506890  8.8292376706627085 21.2123408985927888   T   T   T
  1.2716231302194854 11.0365696462455674 21.2098352280403368   T   T   T
  3.8191752195122866 11.0411111670310120 21.2093986139990669   T   T   T
  6.3703309795043603 11.0431280979979771 21.2081454668257514   T   T   T
  8.9237102465710798 11.0406617779304046 21.2082372640556720   T   T   T
 11.4750340272521090 11.0421188934816108 21.2104976622103862   T   T   T
 14.0222169592611170 11.0367519067325510 21.2092695551868644   T   T   T
 16.5696784808694986 11.0357105229424270 21.2093027023644751   T   T   T
 19.1172558659387484 11.0359120912684183 21.2091560152920806   T   T   T
 -0.0014343715741583 13.2420582191429208 21.2122149088138521   T   T   T
  2.5468377510996105 13.2438838016675238 21.2127732708549317   T   T   T
  5.0966758539065831 13.2449329374372233 21.2120272841831792   T   T   T
  7.6476665928405492 13.2448745911101575 21.2124913211122212   T   T   T
 10.1976989185107705 13.2449702350874556 21.2127314084740988   T   T   T
 12.7467850004010028 13.2441542957534413 21.2123340878787765   T   T   T
 15.2950164142509397 13.2431503525430294 21.2121766367910531   T   T   T
 17.8434361895561793 13.2425779176808085 21.2119731571753647   T   T   T
  1.2713160693394656 15.4477966900764798 21.2094402168140768   T   T   T
  3.8199111165117445 15.4473818686886641 21.2102395897128062   T   T   T
  6.3714083569593889 15.4482781885969711 21.2099643662544004   T   T   T
  8.9231532908214479 15.4486129947430246 21.2101320878588844   T   T   T
 11.4731325552601930 15.4484796347285158 21.2099861796746083   T   T   T
 14.0213105443233594 15.4495513727819365 21.2101744422646057   T   T   T
 16.5689820306431201 15.4498847457653152 21.2088704829673418   T   T   T
 19.1164702300512701 15.4492294407945092 21.2092686269997337   T   T   T
  7.6007145648148091  5.8545834966236985 23.8448625642826144   T   T   T
  7.5763709292987533  4.4521635583822130 23.9284957788276600   T   T   T
  6.3548027202698432  3.7863250613120201 24.0872691026564247   T   T   T
  5.1543693524426937  4.5023139680396191 24.1495764035989637   T   T   T
  5.1856571513152891  5.8997613251313554 24.0860568468572538   T   T   T
  6.3987229183498382  6.5788577827854704 23.9238295590812342   T   T   T
  8.8125387195370664  6.5281169089100768 23.5482577665315986   T   T   T
  8.5130796273880591  3.8860725022724489 23.9077023450268520   T   T   T
  6.3465179538110341  2.6948468799923715 24.1585007695158431   T   T   T
  4.2043314395216074  3.9771654685786784 24.2726947174659884   T   T   T
  4.2572990182047761  6.4738052255812120 24.1570696119074455   T   T   T
  6.4183933968242526  7.6729846394016583 23.8991298664343894   T   T   T
  9.6541154865136978  6.0317738268966066 23.8579308260419083   T   T   T
  8.8387463549958145  7.5015673718180249 23.8672726398694799   T   T   T
