# Supplementary material for: Universal inter-molecular radical transfer reactions on metal surfaces
Source: Nat Commun. 2024 Apr 8;15:3030. doi: 10.1038/s41467-024-47252-1 (PMC11001993; doi:10.1038/s41467-024-47252-1)
Supplement: Supplementary file 4 — Source Data [file 41467_2024_47252_MOESM4_ESM.zip › Source data/Figure_S21/CONTCAR_Cu_amino_pristine_TS]

Cu  C  N  H 
 1.0000000000000000
    20.3929595694200323    0.0000000000000000    0.0000000000000000
     0.0000000000000000   17.6608210454667116    0.0000000000000000
     0.0000000000000000    0.0000000000000000   36.2440431612858021
  Cu   C   N   H
 256   6   1   7
Selective dynamics
Cartesian
  0.0000000000000000  0.0000000000000000 14.9999999999998739   F   F   F
  2.5491199461775040  0.0000000000000000 14.9999999999998739   F   F   F
  5.0982398923550054  0.0000000000000000 14.9999999999998739   F   F   F
  7.6473598385325134  0.0000000000000000 14.9999999999998739   F   F   F
 10.1964797847100144  0.0000000000000000 14.9999999999998739   F   F   F
 12.7455997308875162  0.0000000000000000 14.9999999999998739   F   F   F
 15.2947196770650269  0.0000000000000000 14.9999999999998739   F   F   F
 17.8438396232425269  0.0000000000000000 14.9999999999998739   F   F   F
  1.2745599730887520  2.2076026306833372 14.9999999999998739   F   F   F
  3.8236799192662567  2.2076026306833372 14.9999999999998739   F   F   F
  6.3727998654437581  2.2076026306833372 14.9999999999998739   F   F   F
  8.9219198116212617  2.2076026306833372 14.9999999999998739   F   F   F
 11.4710397577987688  2.2076026306833372 14.9999999999998739   F   F   F
 14.0201597039762724  2.2076026306833372 14.9999999999998739   F   F   F
 16.5692796501537778  2.2076026306833372 14.9999999999998739   F   F   F
 19.1183995963312796  2.2076026306833372 14.9999999999998739   F   F   F
  0.0000000000000000  4.4152052613666743 14.9999999999998739   F   F   F
  2.5491199461775040  4.4152052613666743 14.9999999999998739   F   F   F
  5.0982398923550054  4.4152052613666743 14.9999999999998739   F   F   F
  7.6473598385325134  4.4152052613666743 14.9999999999998739   F   F   F
 10.1964797847100144  4.4152052613666743 14.9999999999998739   F   F   F
 12.7455997308875162  4.4152052613666743 14.9999999999998739   F   F   F
 15.2947196770650269  4.4152052613666743 14.9999999999998739   F   F   F
 17.8438396232425269  4.4152052613666743 14.9999999999998739   F   F   F
  1.2745599730887520  6.6228078920500133 14.9999999999998739   F   F   F
  3.8236799192662567  6.6228078920500133 14.9999999999998739   F   F   F
  6.3727998654437581  6.6228078920500133 14.9999999999998739   F   F   F
  8.9219198116212617  6.6228078920500133 14.9999999999998739   F   F   F
 11.4710397577987688  6.6228078920500133 14.9999999999998739   F   F   F
 14.0201597039762724  6.6228078920500133 14.9999999999998739   F   F   F
 16.5692796501537778  6.6228078920500133 14.9999999999998739   F   F   F
 19.1183995963312796  6.6228078920500133 14.9999999999998739   F   F   F
  0.0000000000000000  8.8304105227333505 14.9999999999998739   F   F   F
  2.5491199461775040  8.8304105227333505 14.9999999999998739   F   F   F
  5.0982398923550054  8.8304105227333505 14.9999999999998739   F   F   F
  7.6473598385325134  8.8304105227333505 14.9999999999998739   F   F   F
 10.1964797847100144  8.8304105227333505 14.9999999999998739   F   F   F
 12.7455997308875162  8.8304105227333505 14.9999999999998739   F   F   F
 15.2947196770650269  8.8304105227333505 14.9999999999998739   F   F   F
 17.8438396232425269  8.8304105227333505 14.9999999999998739   F   F   F
  1.2745599730887520 11.0380131534166974 14.9999999999998739   F   F   F
  3.8236799192662567 11.0380131534166974 14.9999999999998739   F   F   F
  6.3727998654437581 11.0380131534166974 14.9999999999998739   F   F   F
  8.9219198116212617 11.0380131534166974 14.9999999999998739   F   F   F
 11.4710397577987688 11.0380131534166974 14.9999999999998739   F   F   F
 14.0201597039762724 11.0380131534166974 14.9999999999998739   F   F   F
 16.5692796501537778 11.0380131534166974 14.9999999999998739   F   F   F
 19.1183995963312796 11.0380131534166974 14.9999999999998739   F   F   F
  0.0000000000000000 13.2456157841000284 14.9999999999998739   F   F   F
  2.5491199461775040 13.2456157841000284 14.9999999999998739   F   F   F
  5.0982398923550054 13.2456157841000284 14.9999999999998739   F   F   F
  7.6473598385325134 13.2456157841000284 14.9999999999998739   F   F   F
 10.1964797847100144 13.2456157841000284 14.9999999999998739   F   F   F
 12.7455997308875162 13.2456157841000284 14.9999999999998739   F   F   F
 15.2947196770650269 13.2456157841000284 14.9999999999998739   F   F   F
 17.8438396232425269 13.2456157841000284 14.9999999999998739   F   F   F
  1.2745599730887520 15.4532184147833576 14.9999999999998739   F   F   F
  3.8236799192662567 15.4532184147833576 14.9999999999998739   F   F   F
  6.3727998654437581 15.4532184147833576 14.9999999999998739   F   F   F
  8.9219198116212617 15.4532184147833576 14.9999999999998739   F   F   F
 11.4710397577987688 15.4532184147833576 14.9999999999998739   F   F   F
 14.0201597039762724 15.4532184147833576 14.9999999999998739   F   F   F
 16.5692796501537778 15.4532184147833576 14.9999999999998739   F   F   F
 19.1183995963312796 15.4532184147833576 14.9999999999998739   F   F   F
  1.2745599730887520  0.7358675435610712 17.0813477204285711   F   F   F
  3.8236799192662567  0.7358675435610712 17.0813477204285711   F   F   F
  6.3727998654437581  0.7358675435610712 17.0813477204285711   F   F   F
  8.9219198116212617  0.7358675435610712 17.0813477204285711   F   F   F
 11.4710397577987688  0.7358675435610712 17.0813477204285711   F   F   F
 14.0201597039762724  0.7358675435610712 17.0813477204285711   F   F   F
 16.5692796501537778  0.7358675435610712 17.0813477204285711   F   F   F
 19.1183995963312796  0.7358675435610712 17.0813477204285711   F   F   F
  0.0000000000000000  2.9434701742444083 17.0813477204285711   F   F   F
  2.5491199461775040  2.9434701742444083 17.0813477204285711   F   F   F
  5.0982398923550054  2.9434701742444083 17.0813477204285711   F   F   F
  7.6473598385325134  2.9434701742444083 17.0813477204285711   F   F   F
 10.1964797847100144  2.9434701742444083 17.0813477204285711   F   F   F
 12.7455997308875162  2.9434701742444083 17.0813477204285711   F   F   F
 15.2947196770650269  2.9434701742444083 17.0813477204285711   F   F   F
 17.8438396232425269  2.9434701742444083 17.0813477204285711   F   F   F
  1.2745599730887520  5.1510728049277494 17.0813477204285711   F   F   F
  3.8236799192662567  5.1510728049277494 17.0813477204285711   F   F   F
  6.3727998654437581  5.1510728049277494 17.0813477204285711   F   F   F
  8.9219198116212617  5.1510728049277494 17.0813477204285711   F   F   F
 11.4710397577987688  5.1510728049277494 17.0813477204285711   F   F   F
 14.0201597039762724  5.1510728049277494 17.0813477204285711   F   F   F
 16.5692796501537778  5.1510728049277494 17.0813477204285711   F   F   F
 19.1183995963312796  5.1510728049277494 17.0813477204285711   F   F   F
  0.0000000000000000  7.3586754356110893 17.0813477204285711   F   F   F
  2.5491199461775040  7.3586754356110893 17.0813477204285711   F   F   F
  5.0982398923550054  7.3586754356110893 17.0813477204285711   F   F   F
  7.6473598385325134  7.3586754356110893 17.0813477204285711   F   F   F
 10.1964797847100144  7.3586754356110893 17.0813477204285711   F   F   F
 12.7455997308875162  7.3586754356110893 17.0813477204285711   F   F   F
 15.2947196770650269  7.3586754356110893 17.0813477204285711   F   F   F
 17.8438396232425269  7.3586754356110893 17.0813477204285711   F   F   F
  1.2745599730887520  9.5662780662944211 17.0813477204285711   F   F   F
  3.8236799192662567  9.5662780662944211 17.0813477204285711   F   F   F
  6.3727998654437581  9.5662780662944211 17.0813477204285711   F   F   F
  8.9219198116212617  9.5662780662944211 17.0813477204285711   F   F   F
 11.4710397577987688  9.5662780662944211 17.0813477204285711   F   F   F
 14.0201597039762724  9.5662780662944211 17.0813477204285711   F   F   F
 16.5692796501537778  9.5662780662944211 17.0813477204285711   F   F   F
 19.1183995963312796  9.5662780662944211 17.0813477204285711   F   F   F
  0.0000000000000000 11.7738806969777663 17.0813477204285711   F   F   F
  2.5491199461775040 11.7738806969777663 17.0813477204285711   F   F   F
  5.0982398923550054 11.7738806969777663 17.0813477204285711   F   F   F
  7.6473598385325134 11.7738806969777663 17.0813477204285711   F   F   F
 10.1964797847100144 11.7738806969777663 17.0813477204285711   F   F   F
 12.7455997308875162 11.7738806969777663 17.0813477204285711   F   F   F
 15.2947196770650269 11.7738806969777663 17.0813477204285711   F   F   F
 17.8438396232425269 11.7738806969777663 17.0813477204285711   F   F   F
  1.2745599730887520 13.9814833276610937 17.0813477204285711   F   F   F
  3.8236799192662567 13.9814833276610937 17.0813477204285711   F   F   F
  6.3727998654437581 13.9814833276610937 17.0813477204285711   F   F   F
  8.9219198116212617 13.9814833276610937 17.0813477204285711   F   F   F
 11.4710397577987688 13.9814833276610937 17.0813477204285711   F   F   F
 14.0201597039762724 13.9814833276610937 17.0813477204285711   F   F   F
 16.5692796501537778 13.9814833276610937 17.0813477204285711   F   F   F
 19.1183995963312796 13.9814833276610937 17.0813477204285711   F   F   F
  0.0000000000000000 16.1890859583444389 17.0813477204285711   F   F   F
  2.5491199461775040 16.1890859583444389 17.0813477204285711   F   F   F
  5.0982398923550054 16.1890859583444389 17.0813477204285711   F   F   F
  7.6473598385325134 16.1890859583444389 17.0813477204285711   F   F   F
 10.1964797847100144 16.1890859583444389 17.0813477204285711   F   F   F
 12.7455997308875162 16.1890859583444389 17.0813477204285711   F   F   F
 15.2947196770650269 16.1890859583444389 17.0813477204285711   F   F   F
 17.8438396232425269 16.1890859583444389 17.0813477204285711   F   F   F
 -0.0086996477667961  1.4686282755267888 19.1445646621248855   T   T   T
  2.5371828148821183  1.4704259486757765 19.1381296627565867   T   T   T
  5.0867840793171295  1.4712650817729165 19.1345188933727997   T   T   T
  7.6437715351428208  1.4777615369329717 19.1380925672935476   T   T   T
 10.1968747713529684  1.4760847537550288 19.1394942107998993   T   T   T
 12.7452356352962468  1.4715144001111105 19.1441377410351201   T   T   T
 15.2922087959902306  1.4713911855684911 19.1453955610220028   T   T   T
 17.8387099320095359  1.4706655884927498 19.1453120332967472   T   T   T
  1.2628355715455939  3.6747811792018172 19.1382147956302866   T   T   T
  3.8268600071003900  3.6873950806866436 19.1639700179671451   T   T   T
  6.3563008848077853  3.6953076347840956 19.1818226779643908   T   T   T
  8.9032444437824854  3.6950068316165976 19.1694967609891904   T   T   T
 11.4626003659180693  3.6805439773342408 19.1460352338066961   T   T   T
 14.0141943324328384  3.6795336187726266 19.1467299065651062   T   T   T
 16.5630878555607417  3.6792482787360146 19.1467770476770909   T   T   T
 19.1097636374817199  3.6781186309134912 19.1468688625307273   T   T   T
 -0.0066738091295973  5.8854813693606065 19.1434088017785733   T   T   T
  2.5435004853734537  5.8855233842810950 19.1388657135686238   T   T   T
  5.1065655568430213  5.8821775910395075 19.1993847890113472   T   T   T
  7.6332549206909421  5.8920279284778694 19.2131136983661754   T   T   T
 10.1858369012382877  5.8890808697673673 19.1323320319121777   T   T   T
 12.7358501953833390  5.8862259429724730 19.1505110631176088   T   T   T
 15.2907884014121382  5.8860728366704214 19.1447290915811124   T   T   T
 17.8390358181281385  5.8861322536672791 19.1451063170917699   T   T   T
  1.2668451456450598  8.0963540070283084 19.1454406395106425   T   T   T
  3.8181455173851426  8.0971350972384997 19.1364940568690578   T   T   T
  6.3647273195486056  8.0997894017882643 19.1394768402858979   T   T   T
  8.9170029357740113  8.0919640648374216 19.1439532572111659   T   T   T
 11.4683293927955603  8.0876680032391146 19.1531205432465796   T   T   T
 14.0166954677505711  8.0934588300818238 19.1474197655736056   T   T   T
 16.5645768677389107  8.0941864941664576 19.1481325574307455   T   T   T
 19.1133498302264755  8.0944335556837288 19.1478362465951299   T   T   T
 -0.0027207074093553 10.3030327643613848 19.1456159101029755   T   T   T
  2.5453550887373053 10.3087707359981113 19.1429827985806007   T   T   T
  5.0960366719201691 10.3248793358148596 19.1308289133993270   T   T   T
  7.6445180154251098 10.3279901908493823 19.1268962915312883   T   T   T
 10.1946359059530849 10.3115176272841946 19.1367539359881462   T   T   T
 12.7431555845152378 10.3024897836594587 19.1446494256438449   T   T   T
 15.2911537871523890 10.3008103330483980 19.1460610914505800   T   T   T
 17.8410978781252432 10.3016544672912289 19.1454713656836901   T   T   T
  1.2697728868698674 12.5128101072149587 19.1463608072229441   T   T   T
  3.8183662964806726 12.5198293160177858 19.1463227928848063   T   T   T
  6.3697805614103045 12.5279804587768719 19.1445517663610616   T   T   T
  8.9220257859928029 12.5222916675322544 19.1455404382387968   T   T   T
 11.4707973633179989 12.5146373154893613 19.1462683804830256   T   T   T
 14.0177560494976898 12.5102064197195499 19.1476691830245791   T   T   T
 16.5659941646649465 12.5091191288675070 19.1479621347394016   T   T   T
 19.1148501357445895 12.5096151974184853 19.1475262629931642   T   T   T
 -0.0043302509826280 14.7171981285656965 19.1450783996023830   T   T   T
  2.5441095410681602 14.7205987219836949 19.1447144805761660   T   T   T
  5.0944035457194285 14.7256684679609062 19.1448051439847475   T   T   T
  7.6466297504682084 14.7268355176317467 19.1450422243031362   T   T   T
 10.1967094777095060 14.7228173339419648 19.1446120027753892   T   T   T
 12.7449011946370359 14.7193055225882929 19.1451562247114602   T   T   T
 15.2927420466658930 14.7166322958446880 19.1459877029159138   T   T   T
 17.8406182414323204 14.7163170782499115 19.1455732373072252   T   T   T
  1.2661847644788271 16.9245848245977761 19.1465435624680467   T   T   T
  3.8152341881311296 16.9269763277210146 19.1461461111232154   T   T   T
  6.3690373912209113 16.9289092869712050 19.1465267284483858   T   T   T
  8.9210027090970403 16.9304051299533214 19.1467776598480555   T   T   T
 11.4699543485362110 16.9286633226824357 19.1474382380731569   T   T   T
 14.0183533733417018 16.9257695161900727 19.1478755255565112   T   T   T
 16.5655310219150529 16.9245198579263416 19.1476752230188119   T   T   T
 19.1117826815646268 16.9238212724948340 19.1471907352308648   T   T   T
 -0.0102135118596424 -0.0002310903768254 21.2178597529543786   T   T   T
  2.5337783720802380 -0.0058022119547869 21.2166343430211057   T   T   T
  5.0834366242671880 -0.0145433523122300 21.2164102154793426   T   T   T
  7.6459654154375389 -0.0056965956127462 21.2177395841530227   T   T   T
 10.1978126626267613 -0.0005536587455323 21.2178940310106086   T   T   T
 12.7445730978943974  0.0028793241532308 21.2178014562915571   T   T   T
 15.2921020872218012  0.0012058039345488 21.2180282233549171   T   T   T
 17.8376191822329844  0.0007339965406174 21.2181060745624741   T   T   T
  1.2526569744275968  2.2045520720262983 21.2126332252711336   T   T   T
  3.7887189197971911  2.1834272960443117 21.1958549417610520   T   T   T
  6.3440288492437062  2.1559710919056241 21.1743279109004234   T   T   T
  8.9269438537171162  2.1927772561678278 21.1888584767832846   T   T   T
 11.4658827298740000  2.2100429745597778 21.2088633683142760   T   T   T
 14.0170383734396804  2.2059023393601169 21.2145396401156177   T   T   T
 16.5616550619272331  2.2082074757615930 21.2146579402826099   T   T   T
 19.1042356279364114  2.2075166943672522 21.2149595943356495   T   T   T
 -0.0210667783247366  4.4163652905940260 21.2166269110945223   T   T   T
  2.4962719831313787  4.4161586219243629 21.1942172475750823   T   T   T
  5.0199188823061212  4.4030441055038896 21.3129629411705146   T   T   T
  7.6122349009014609  4.3696532682888227 21.2698420640550481   T   T   T
 10.2140465395586055  4.4339827842853277 21.2327970089166556   T   T   T
 12.7555335077485044  4.4078432745424356 21.2183252893373329   T   T   T
 15.2920378762632421  4.4165579766023493 21.2170804762312812   T   T   T
 17.8341607290533517  4.4166312629139757 21.2176497951705976   T   T   T
  1.2449744935206439  6.6313365025836069 21.2146309700480380   T   T   T
  3.7681796923168531  6.6559615952465885 21.1858755469435245   T   T   T
  6.3344671169497380  6.7494094559327644 21.2551766321944449   T   T   T
  8.9597290329295056  6.6643545465010794 21.2202866076145327   T   T   T
 11.4660371471898106  6.6108234534119052 21.2543267179212734   T   T   T
 14.0104190417097083  6.6240933600806793 21.2127901963875729   T   T   T
 16.5578257528356545  6.6245088721730365 21.2146653805890786   T   T   T
 19.1017032374701188  6.6255799308597725 21.2141339842621051   T   T   T
 -0.0131044095267641  8.8368928167296783 21.2181930043843714   T   T   T
  2.5242372347984459  8.8532568366865743 21.2118564074855911   T   T   T
  5.0568802889430833  8.9062177554039970 21.1634171559479540   T   T   T
  7.6560325932694084  8.9048085288106353 21.1536560297259904   T   T   T
 10.2067868828399320  8.8798917361484868 21.1912161336097817   T   T   T
 12.7426691521268953  8.8298836829553391 21.2155383156159516   T   T   T
 15.2902578605241715  8.8322320544445478 21.2180657097577168   T   T   T
 17.8363992364498287  8.8329728556892189 21.2173280898460064   T   T   T
  1.2582076700136522 11.0480437775482141 21.2147901304541051   T   T   T
  3.8007915091139783 11.0690654479527648 21.2152454946985856   T   T   T
  6.3633468882556681 11.0702189409056153 21.2078691114914157   T   T   T
  8.9252395875838229 11.0699345485834719 21.2125035889428659   T   T   T
 11.4769325399821120 11.0524926199579561 21.2136503370831271   T   T   T
 14.0181914749571277 11.0392308253208249 21.2140492272814818   T   T   T
 16.5631800441255486 11.0395193067916519 21.2145492807848797   T   T   T
 19.1074603549514812 11.0412359469767303 21.2150001835785140   T   T   T
 -0.0086078252620812 13.2497272157434693 21.2176048305887974   T   T   T
  2.5371914424773148 13.2573993533721364 21.2183489058857688   T   T   T
  5.0906836558999418 13.2614582407761752 21.2171830976849130   T   T   T
  7.6458993406096045 13.2624390615838141 21.2169792291863963   T   T   T
 10.1993835895405525 13.2597898003821388 21.2174131813948073   T   T   T
 12.7465087310061751 13.2522563560927438 21.2177568396711465   T   T   T
 15.2927146763116202 13.2473023403800916 21.2175277596863623   T   T   T
 17.8385908411763303 13.2472316755454926 21.2178607306696705   T   T   T
  1.2615278597482453 15.4545898413645375 21.2152788030176822   T   T   T
  3.8105199951098152 15.4545874149571372 21.2151472247303587   T   T   T
  6.3674049425039323 15.4569941329885712 21.2152201481639793   T   T   T
  8.9222396884640478 15.4587169185464077 21.2145768121160323   T   T   T
 11.4728190308360087 15.4580598553832100 21.2147313032649443   T   T   T
 14.0190581088803548 15.4556115752082075 21.2145048281314743   T   T   T
 16.5645151387807985 15.4543992390581622 21.2147672015489839   T   T   T
 19.1091866456101300 15.4542035737849091 21.2146041032323289   T   T   T
  7.7193679472963117  6.0208684555253100 23.5472576298426759   T   T   T
  7.4384079968197456  4.6034562269022814 23.4949496149556225   T   T   T
  6.1062483259348896  4.1334425712864897 23.5945924586127020   T   T   T
  5.0094789491030571  5.0186546243108845 23.6250426057268790   T   T   T
  5.2694544186826322  6.4148831319434079 23.6250165529691358   T   T   T
  6.5765987467411513  6.9126591915716631 23.5312111120594132   T   T   T
  8.9988443285870634  6.4300674616079379 23.6177396714994821   T   T   T
  8.2613933729705895  3.9229456160277203 23.7321307725740596   T   T   T
  5.9329713021843560  3.0643696228570634 23.7531964237360107   T   T   T
  4.0043926631128617  4.6547460074594218 23.8500792525503016   T   T   T
  4.4423741363522833  7.1180007722795162 23.7788888727014616   T   T   T
  6.7540052804155328  7.9832706595548464 23.6835944973098833   T   T   T
  9.9947320565840183  5.8893798488011937 22.3974029628246747   T   T   T
  9.0911452574563700  7.4550841532216801 23.6943738271997866   T   T   T
