# Supplementary material for: Universal inter-molecular radical transfer reactions on metal surfaces
Source: Nat Commun. 2024 Apr 8;15:3030. doi: 10.1038/s41467-024-47252-1 (PMC11001993; doi:10.1038/s41467-024-47252-1)
Supplement: Supplementary file 4 — Source Data [file 41467_2024_47252_MOESM4_ESM.zip › Source data/Figure_S21/CONTCAR_Cu_amino_radical_FS]

Cu  C  N  H 
 1.0000000000000000
    20.3929595694200323    0.0000000000000000    0.0000000000000000
     0.0000000000000000   17.6608210454667116    0.0000000000000000
     0.0000000000000000    0.0000000000000000   36.2440431612858021
  Cu   C   N   H
 256  12   1  12
Selective dynamics
Cartesian
  0.0000000000000000  0.0000000000000000 14.9999999999999449   F   F   F
  2.5491199461775040  0.0000000000000000 14.9999999999999449   F   F   F
  5.0982398923550081  0.0000000000000000 14.9999999999999449   F   F   F
  7.6473598385325134  0.0000000000000000 14.9999999999999449   F   F   F
 10.1964797847100161  0.0000000000000000 14.9999999999999449   F   F   F
 12.7455997308875197  0.0000000000000000 14.9999999999999449   F   F   F
 15.2947196770650269  0.0000000000000000 14.9999999999999449   F   F   F
 17.8438396232425269  0.0000000000000000 14.9999999999999449   F   F   F
  1.2745599730887520  2.2076026306833390 14.9999999999999449   F   F   F
  3.8236799192662567  2.2076026306833390 14.9999999999999449   F   F   F
  6.3727998654437599  2.2076026306833390 14.9999999999999449   F   F   F
  8.9219198116212635  2.2076026306833390 14.9999999999999449   F   F   F
 11.4710397577987688  2.2076026306833390 14.9999999999999449   F   F   F
 14.0201597039762724  2.2076026306833390 14.9999999999999449   F   F   F
 16.5692796501537778  2.2076026306833390 14.9999999999999449   F   F   F
 19.1183995963312796  2.2076026306833390 14.9999999999999449   F   F   F
  0.0000000000000000  4.4152052613666779 14.9999999999999449   F   F   F
  2.5491199461775040  4.4152052613666779 14.9999999999999449   F   F   F
  5.0982398923550081  4.4152052613666779 14.9999999999999449   F   F   F
  7.6473598385325134  4.4152052613666779 14.9999999999999449   F   F   F
 10.1964797847100161  4.4152052613666779 14.9999999999999449   F   F   F
 12.7455997308875197  4.4152052613666779 14.9999999999999449   F   F   F
 15.2947196770650269  4.4152052613666779 14.9999999999999449   F   F   F
 17.8438396232425269  4.4152052613666779 14.9999999999999449   F   F   F
  1.2745599730887520  6.6228078920500169 14.9999999999999449   F   F   F
  3.8236799192662567  6.6228078920500169 14.9999999999999449   F   F   F
  6.3727998654437599  6.6228078920500169 14.9999999999999449   F   F   F
  8.9219198116212635  6.6228078920500169 14.9999999999999449   F   F   F
 11.4710397577987688  6.6228078920500169 14.9999999999999449   F   F   F
 14.0201597039762724  6.6228078920500169 14.9999999999999449   F   F   F
 16.5692796501537778  6.6228078920500169 14.9999999999999449   F   F   F
 19.1183995963312796  6.6228078920500169 14.9999999999999449   F   F   F
  0.0000000000000000  8.8304105227333558 14.9999999999999449   F   F   F
  2.5491199461775040  8.8304105227333558 14.9999999999999449   F   F   F
  5.0982398923550081  8.8304105227333558 14.9999999999999449   F   F   F
  7.6473598385325134  8.8304105227333558 14.9999999999999449   F   F   F
 10.1964797847100161  8.8304105227333558 14.9999999999999449   F   F   F
 12.7455997308875197  8.8304105227333558 14.9999999999999449   F   F   F
 15.2947196770650269  8.8304105227333558 14.9999999999999449   F   F   F
 17.8438396232425269  8.8304105227333558 14.9999999999999449   F   F   F
  1.2745599730887520 11.0380131534166974 14.9999999999999449   F   F   F
  3.8236799192662567 11.0380131534166974 14.9999999999999449   F   F   F
  6.3727998654437599 11.0380131534166974 14.9999999999999449   F   F   F
  8.9219198116212635 11.0380131534166974 14.9999999999999449   F   F   F
 11.4710397577987688 11.0380131534166974 14.9999999999999449   F   F   F
 14.0201597039762724 11.0380131534166974 14.9999999999999449   F   F   F
 16.5692796501537778 11.0380131534166974 14.9999999999999449   F   F   F
 19.1183995963312796 11.0380131534166974 14.9999999999999449   F   F   F
  0.0000000000000000 13.2456157841000337 14.9999999999999449   F   F   F
  2.5491199461775040 13.2456157841000337 14.9999999999999449   F   F   F
  5.0982398923550081 13.2456157841000337 14.9999999999999449   F   F   F
  7.6473598385325134 13.2456157841000337 14.9999999999999449   F   F   F
 10.1964797847100161 13.2456157841000337 14.9999999999999449   F   F   F
 12.7455997308875197 13.2456157841000337 14.9999999999999449   F   F   F
 15.2947196770650269 13.2456157841000337 14.9999999999999449   F   F   F
 17.8438396232425269 13.2456157841000337 14.9999999999999449   F   F   F
  1.2745599730887520 15.4532184147833718 14.9999999999999449   F   F   F
  3.8236799192662567 15.4532184147833718 14.9999999999999449   F   F   F
  6.3727998654437599 15.4532184147833718 14.9999999999999449   F   F   F
  8.9219198116212635 15.4532184147833718 14.9999999999999449   F   F   F
 11.4710397577987688 15.4532184147833718 14.9999999999999449   F   F   F
 14.0201597039762724 15.4532184147833718 14.9999999999999449   F   F   F
 16.5692796501537778 15.4532184147833718 14.9999999999999449   F   F   F
 19.1183995963312796 15.4532184147833718 14.9999999999999449   F   F   F
  1.2745599730887520  0.7358675435610712 17.0813477204285817   F   F   F
  3.8236799192662567  0.7358675435610712 17.0813477204285817   F   F   F
  6.3727998654437599  0.7358675435610712 17.0813477204285817   F   F   F
  8.9219198116212635  0.7358675435610712 17.0813477204285817   F   F   F
 11.4710397577987688  0.7358675435610712 17.0813477204285817   F   F   F
 14.0201597039762724  0.7358675435610712 17.0813477204285817   F   F   F
 16.5692796501537778  0.7358675435610712 17.0813477204285817   F   F   F
 19.1183995963312796  0.7358675435610712 17.0813477204285817   F   F   F
  0.0000000000000000  2.9434701742444100 17.0813477204285817   F   F   F
  2.5491199461775040  2.9434701742444100 17.0813477204285817   F   F   F
  5.0982398923550081  2.9434701742444100 17.0813477204285817   F   F   F
  7.6473598385325134  2.9434701742444100 17.0813477204285817   F   F   F
 10.1964797847100161  2.9434701742444100 17.0813477204285817   F   F   F
 12.7455997308875197  2.9434701742444100 17.0813477204285817   F   F   F
 15.2947196770650269  2.9434701742444100 17.0813477204285817   F   F   F
 17.8438396232425269  2.9434701742444100 17.0813477204285817   F   F   F
  1.2745599730887520  5.1510728049277494 17.0813477204285817   F   F   F
  3.8236799192662567  5.1510728049277494 17.0813477204285817   F   F   F
  6.3727998654437599  5.1510728049277494 17.0813477204285817   F   F   F
  8.9219198116212635  5.1510728049277494 17.0813477204285817   F   F   F
 11.4710397577987688  5.1510728049277494 17.0813477204285817   F   F   F
 14.0201597039762724  5.1510728049277494 17.0813477204285817   F   F   F
 16.5692796501537778  5.1510728049277494 17.0813477204285817   F   F   F
 19.1183995963312796  5.1510728049277494 17.0813477204285817   F   F   F
  0.0000000000000000  7.3586754356110893 17.0813477204285817   F   F   F
  2.5491199461775040  7.3586754356110893 17.0813477204285817   F   F   F
  5.0982398923550081  7.3586754356110893 17.0813477204285817   F   F   F
  7.6473598385325134  7.3586754356110893 17.0813477204285817   F   F   F
 10.1964797847100161  7.3586754356110893 17.0813477204285817   F   F   F
 12.7455997308875197  7.3586754356110893 17.0813477204285817   F   F   F
 15.2947196770650269  7.3586754356110893 17.0813477204285817   F   F   F
 17.8438396232425269  7.3586754356110893 17.0813477204285817   F   F   F
  1.2745599730887520  9.5662780662944265 17.0813477204285817   F   F   F
  3.8236799192662567  9.5662780662944265 17.0813477204285817   F   F   F
  6.3727998654437599  9.5662780662944265 17.0813477204285817   F   F   F
  8.9219198116212635  9.5662780662944265 17.0813477204285817   F   F   F
 11.4710397577987688  9.5662780662944265 17.0813477204285817   F   F   F
 14.0201597039762724  9.5662780662944265 17.0813477204285817   F   F   F
 16.5692796501537778  9.5662780662944265 17.0813477204285817   F   F   F
 19.1183995963312796  9.5662780662944265 17.0813477204285817   F   F   F
  0.0000000000000000 11.7738806969777663 17.0813477204285817   F   F   F
  2.5491199461775040 11.7738806969777663 17.0813477204285817   F   F   F
  5.0982398923550081 11.7738806969777663 17.0813477204285817   F   F   F
  7.6473598385325134 11.7738806969777663 17.0813477204285817   F   F   F
 10.1964797847100161 11.7738806969777663 17.0813477204285817   F   F   F
 12.7455997308875197 11.7738806969777663 17.0813477204285817   F   F   F
 15.2947196770650269 11.7738806969777663 17.0813477204285817   F   F   F
 17.8438396232425269 11.7738806969777663 17.0813477204285817   F   F   F
  1.2745599730887520 13.9814833276611044 17.0813477204285817   F   F   F
  3.8236799192662567 13.9814833276611044 17.0813477204285817   F   F   F
  6.3727998654437599 13.9814833276611044 17.0813477204285817   F   F   F
  8.9219198116212635 13.9814833276611044 17.0813477204285817   F   F   F
 11.4710397577987688 13.9814833276611044 17.0813477204285817   F   F   F
 14.0201597039762724 13.9814833276611044 17.0813477204285817   F   F   F
 16.5692796501537778 13.9814833276611044 17.0813477204285817   F   F   F
 19.1183995963312796 13.9814833276611044 17.0813477204285817   F   F   F
  0.0000000000000000 16.1890859583444424 17.0813477204285817   F   F   F
  2.5491199461775040 16.1890859583444424 17.0813477204285817   F   F   F
  5.0982398923550081 16.1890859583444424 17.0813477204285817   F   F   F
  7.6473598385325134 16.1890859583444424 17.0813477204285817   F   F   F
 10.1964797847100161 16.1890859583444424 17.0813477204285817   F   F   F
 12.7455997308875197 16.1890859583444424 17.0813477204285817   F   F   F
 15.2947196770650269 16.1890859583444424 17.0813477204285817   F   F   F
 17.8438396232425269 16.1890859583444424 17.0813477204285817   F   F   F
 -0.0084966209890743  1.4619304569519616 19.1412050248745871   T   T   T
  2.5357804900234773  1.4619996811853579 19.1337111172435748   T   T   T
  5.0900958313550682  1.4655217289824958 19.1312676390908400   T   T   T
  7.6457787538530768  1.4699862187986492 19.1327980597736520   T   T   T
 10.2066354998452429  1.4666249081488996 19.1300530422964066   T   T   T
 12.7515191986204801  1.4674077630239366 19.1414250115308491   T   T   T
 15.2969883567258123  1.4661533070863118 19.1421340049014042   T   T   T
 17.8418632969930471  1.4650279121674745 19.1423887989540624   T   T   T
  1.2605104308916502  3.6674930119987739 19.1344553021633352   T   T   T
  3.8221300178766193  3.6753595152634064 19.1504081018657075   T   T   T
  6.3635077652690812  3.6895542796953409 19.1749307622129592   T   T   T
  8.9082808624990903  3.6818193800813508 19.1458057630144971   T   T   T
 11.4775480205962968  3.6745018885328911 19.1306744944977964   T   T   T
 14.0262242586390116  3.6729666750241026 19.1425662968197621   T   T   T
 16.5707708132672771  3.6735092967587999 19.1436721072172169   T   T   T
 19.1136383256287559  3.6725075631143889 19.1431628540139478   T   T   T
 -0.0026665153334444  5.8807569799610722 19.1415001658049597   T   T   T
  2.5441870351609035  5.8795346915285167 19.1336193606121761   T   T   T
  5.1050608316509347  5.8646237077916679 19.1755927716869259   T   T   T
  7.6525752099802631  5.8893445895233025 19.2216635185266149   T   T   T
 10.1728748280479664  5.8989496994041906 19.1705390453321307   T   T   T
 12.7483917785567993  5.8774736489114270 19.1321739600365639   T   T   T
 15.3017182188869683  5.8790461801133089 19.1361548662167813   T   T   T
 17.8459783354906598  5.8802376943001917 19.1411683152203942   T   T   T
  1.2703936546963892  8.0921852332369273 19.1430317002059596   T   T   T
  3.8207490590624307  8.0903505059229754 19.1341898069405012   T   T   T
  6.3683003776345037  8.0799715921012911 19.1429899123940821   T   T   T
  8.9225457105372161  8.0790886272345652 19.1559800061524435   T   T   T
 11.4760794592838486  8.0936494970858330 19.1428856759932380   T   T   T
 14.0226086524315114  8.0901995041932953 19.1413478708131883   T   T   T
 16.5777153254067144  8.0878602095987517 19.1365034604311539   T   T   T
 19.1202158512189655  8.0901900036150760 19.1443741426697080   T   T   T
  0.0006668544798044 10.2988913564207341 19.1427449952459234   T   T   T
  2.5477977302230790 10.3017422493034232 19.1415839738852327   T   T   T
  5.0963288476226491 10.3107373421556954 19.1321300725517069   T   T   T
  7.6446267052826338 10.3105100376548222 19.1231752592312105   T   T   T
 10.1942927042077116 10.3090428502514548 19.1349924382565924   T   T   T
 12.7419049011272225 10.2986908910158430 19.1597635607727099   T   T   T
 15.2946339182535986 10.3005318342608820 19.1385271913710717   T   T   T
 17.8457438244776121 10.2981576094279781 19.1418673524374761   T   T   T
  1.2731775792812625 12.5078269870792624 19.1439021606671567   T   T   T
  3.8210134918761773 12.5123386232503471 19.1434058622472136   T   T   T
  6.3703382904522226 12.5162244914298455 19.1431087135529019   T   T   T
  8.9191946831797448 12.5215524166237628 19.1351342034463734   T   T   T
 11.4707313365195969 12.5153039661441934 19.1389415830357983   T   T   T
 14.0206568801725329 12.5077547025771842 19.1410228567480516   T   T   T
 16.5707490353907971 12.5077426040349540 19.1429663418011842   T   T   T
 19.1179774654061383 12.5060800314286134 19.1450704005730543   T   T   T
 -0.0026893494611885 14.7117688326955367 19.1428516439868623   T   T   T
  2.5460094466125214 14.7142082622995201 19.1424703926416306   T   T   T
  5.0956716535531248 14.7186376066519067 19.1424161094995640   T   T   T
  7.6466002211803463 14.7220746924638597 19.1425814105778400   T   T   T
 10.1977692550687848 14.7256003974102452 19.1369673315322366   T   T   T
 12.7474685907533765 14.7220485724822225 19.1369484989382741   T   T   T
 15.2953403174195550 14.7151247170072104 19.1415264591440355   T   T   T
 17.8424989898982105 14.7127978226372278 19.1432219606245653   T   T   T
  1.2665534844929520 16.9179074005824646 19.1434917484383860   T   T   T
  3.8169076554409442 16.9199367991651179 19.1419869659832784   T   T   T
  6.3700476565248749 16.9218595110280319 19.1416994394730473   T   T   T
  8.9241573822951832 16.9253018698100171 19.1419891263980659   T   T   T
 11.4755602976661795 16.9250485078464763 19.1431112452636825   T   T   T
 14.0237705767784337 16.9226144642269070 19.1443935281899797   T   T   T
 16.5692835693910361 16.9207732942468603 19.1439833119538534   T   T   T
 19.1139296562254764 16.9183007791860760 19.1442178828295866   T   T   T
 -0.0082460365340140 -0.0104777124912025 21.2132868068654261   T   T   T
  2.5341845933666813 -0.0205569599547059 21.2111719443796076   T   T   T
  5.0860973685068203 -0.0269889233273329 21.2101002820180540   T   T   T
  7.6480084321624888 -0.0216851969501659 21.2094137226463850   T   T   T
 10.2059865633368769 -0.0162284635807120 21.2114800074791852   T   T   T
 12.7523924880075530 -0.0058966961045113 21.2133672359586818   T   T   T
 15.2977861884674162 -0.0045995052654704 21.2140647605202091   T   T   T
 17.8416263410258509 -0.0065002931885272 21.2140662732718468   T   T   T
  1.2528573770461668  2.1930018938283369 21.2069154765598462   T   T   T
  3.7853993373441797  2.1595823494922062 21.1783462434422383   T   T   T
  6.3556784831423752  2.1419287891849668 21.1673799180397459   T   T   T
  8.9470309556077492  2.1565758617476911 21.1659907717070013   T   T   T
 11.4856454423871117  2.1930636027606818 21.2055483663248161   T   T   T
 14.0294945672918452  2.1992714700276430 21.2103451518595527   T   T   T
 16.5702447404465509  2.2007034568654906 21.2100487922646792   T   T   T
 19.1090480131274454  2.2002130374810061 21.2101199771437194   T   T   T
 -0.0184037853611579  4.4078141143887244 21.2122500805278662   T   T   T
  2.4965761528742894  4.4021305727555609 21.1831851218354856   T   T   T
  5.0158107053367864  4.3571785539005692 21.2790249677587369   T   T   T
  7.6568257618077125  4.3468943119799217 21.2367483141502191   T   T   T
 10.2281207417546547  4.3869203790761500 21.1657144954075562   T   T   T
 12.7599234885711468  4.4013929611651932 21.2085324169505611   T   T   T
 15.3028386662893681  4.4048687001900459 21.2121906148511528   T   T   T
 17.8410741109469413  4.4088630486530240 21.2132567399413965   T   T   T
  1.2504645538082095  6.6215091171715583 21.2096092103682281   T   T   T
  3.7679527954242276  6.6303551061607138 21.1765747143738530   T   T   T
  6.3093363431843832  6.6629226359630964 21.2337561026132029   T   T   T
  9.0034794390368234  6.6750871743639575 21.3385124415721990   T   T   T
 11.5200929167501904  6.6092770250549524 21.1757515510178393   T   T   T
 14.0468700023620023  6.6031298875443580 21.1911318524830214   T   T   T
 16.5778919065341412  6.6175836950034821 21.2068809594958125   T   T   T
 19.1127135428851993  6.6195258373828727 21.2103535572024988   T   T   T
 -0.0046594923072184  8.8310711519516492 21.2137672352458502   T   T   T
  2.5363409309970604  8.8379489339530597 21.2099552722595774   T   T   T
  5.0742930606882393  8.8656882083114503 21.1754408140258299   T   T   T
  7.6401627819310196  8.8867436247281226 21.1456435593824743   T   T   T
 10.2306372730019017  8.8793448444151881 21.1704860944882185   T   T   T
 12.7735745003686905  8.8145917085838335 21.2211045083082546   T   T   T
 15.3147181042389668  8.8236872030459299 21.1828505509508211   T   T   T
 17.8470690527671429  8.8283668250749496 21.2127680364482636   T   T   T
  1.2669878527552747 11.0385902255587975 21.2105461720283870   T   T   T
  3.8111226561575853 11.0477287930471118 21.2087595713211421   T   T   T
  6.3606906917081893 11.0540314489142553 21.2101033228728966   T   T   T
  8.9077194957555363 11.0649676962184298 21.1827024346902526   T   T   T
 11.4645425546071511 11.0803030609819277 21.2067483621835748   T   T   T
 14.0307466153433573 11.0415440588294018 21.2005904772899072   T   T   T
 16.5747721668928705 11.0369456404702309 21.2073844062764252   T   T   T
 19.1160607814066132 11.0358901922086883 21.2107099098121239   T   T   T
 -0.0035765011393991 13.2412551631475974 21.2140973560142463   T   T   T
  2.5423759608460341 13.2448417318467335 21.2142852499019305   T   T   T
  5.0925675109390731 13.2486727005148257 21.2132543109122444   T   T   T
  7.6424440458567346 13.2554921554468823 21.2140083233426004   T   T   T
 10.1898023520797789 13.2683083295116031 21.1956406309741965   T   T   T
 12.7525497470859186 13.2628695667179883 21.1918814580980737   T   T   T
 15.2989136957475971 13.2459923276991169 21.2102619047722740   T   T   T
 17.8430611184372836 13.2422826998194676 21.2140088136828098   T   T   T
  1.2652043216664326 15.4443493943065757 21.2112451894400955   T   T   T
  3.8135589936877805 15.4429455507237243 21.2115348849041077   T   T   T
  6.3670793196704079 15.4471127824573085 21.2115997231724904   T   T   T
  8.9213598056152552 15.4529458857892781 21.2116237990164400   T   T   T
 11.4769140587577887 15.4529943353563102 21.2104374318029940   T   T   T
 14.0258894982602325 15.4534041424433628 21.2120114346835287   T   T   T
 16.5704803291370055 15.4491376645551384 21.2107409506946105   T   T   T
 19.1138959495309635 15.4467143863269669 21.2108111002892663   T   T   T
  7.4644984558601468  6.0754769312631849 23.4435814490610852   T   T   T
  7.6772909169387304  4.6474371532469005 23.4443438370276240   T   T   T
  6.5954565268692606  3.7615292095702486 23.5771883124432442   T   T   T
  5.2623289600765712  4.2344561477106888 23.6566760095986304   T   T   T
  5.0473928498454157  5.6241608294541505 23.7241955811357528   T   T   T
  6.1099515017172905  6.5360481093027074 23.5907288907733168   T   T   T
 10.7053748673515319  9.6146173293243766 24.1086413038336502   T   T   T
 11.1292369983714519 10.9493193242988411 24.1136060449317782   T   T   T
 12.4969693257845993 11.2482185416481357 24.1013659115154653   T   T   T
 13.4385604449123388 10.2120535430387314 24.0739045120009116   T   T   T
 13.0125073330896992  8.8767347762380844 24.0454598259069279   T   T   T
 11.6429006432192566  8.5756628126820083 24.0680524857586526   T   T   T
  8.5386687893365032  6.8969275923600977 23.2887944698081135   T   T   T
  8.7025777111093223  4.2924517723096791 23.5908894900523336   T   T   T
  6.7948187016125754  2.6907052433422636 23.6986051121801253   T   T   T
  4.4462410707476581  3.5382706977856779 23.8624449133363825   T   T   T
  4.0372576891666112  6.0044410784463738 23.9098454683577515   T   T   T
  5.9316724661475018  7.6035927400414813 23.7567967316183761   T   T   T
 11.3004628475704507  7.5364477621678452 24.0732773539445297   T   T   T
  8.2586721015838958  7.8729676701886566 23.4685281606903402   T   T   T
  9.6380309362578487  9.3865011181344400 24.1607503704602991   T   T   T
 10.3920988824163025 11.7562259991818703 24.1522165398462541   T   T   T
 12.8289140879342511 12.2899635915341214 24.1277647939226867   T   T   T
 14.5075769764221825 10.4440850249075670 24.0880783961010501   T   T   T
 13.7501155325758830  8.0690385838130325 24.0438692165580505   T   T   T
