# Supplementary material for: Universal inter-molecular radical transfer reactions on metal surfaces
Source: Nat Commun. 2024 Apr 8;15:3030. doi: 10.1038/s41467-024-47252-1 (PMC11001993; doi:10.1038/s41467-024-47252-1)
Supplement: Supplementary file 4 — Source Data [file 41467_2024_47252_MOESM4_ESM.zip › Source data/Figure_S21/CONTCAR_Cu_amino_radical_IS]

Cu  C  N  H 
 1.0000000000000000
    20.3929595694200323    0.0000000000000000    0.0000000000000000
     0.0000000000000000   17.6608210454667116    0.0000000000000000
     0.0000000000000000    0.0000000000000000   36.2440431612858021
  Cu   C   N   H
 256  12   1  12
Selective dynamics
Cartesian
  0.0000000000000000  0.0000000000000000 14.9999999336176177   F   F   F
  2.5491199461775040  0.0000000000000000 14.9999999336176177   F   F   F
  5.0982398923550081  0.0000000000000000 14.9999999336176177   F   F   F
  7.6473598385325134  0.0000000000000000 14.9999999336176177   F   F   F
 10.1964797847100161  0.0000000000000000 14.9999999336176177   F   F   F
 12.7455997308875197  0.0000000000000000 14.9999999336176177   F   F   F
 15.2947196770650269  0.0000000000000000 14.9999999336176177   F   F   F
 17.8438396232425269  0.0000000000000000 14.9999999336176177   F   F   F
  1.2745599730887520  2.2076026306833390 14.9999999336176177   F   F   F
  3.8236799192662567  2.2076026306833390 14.9999999336176177   F   F   F
  6.3727998654437599  2.2076026306833390 14.9999999336176177   F   F   F
  8.9219198116212635  2.2076026306833390 14.9999999336176177   F   F   F
 11.4710397577987688  2.2076026306833390 14.9999999336176177   F   F   F
 14.0201597039762724  2.2076026306833390 14.9999999336176177   F   F   F
 16.5692796501537778  2.2076026306833390 14.9999999336176177   F   F   F
 19.1183995963312796  2.2076026306833390 14.9999999336176177   F   F   F
  0.0000000000000000  4.4152052613666779 14.9999999336176177   F   F   F
  2.5491199461775040  4.4152052613666779 14.9999999336176177   F   F   F
  5.0982398923550081  4.4152052613666779 14.9999999336176177   F   F   F
  7.6473598385325134  4.4152052613666779 14.9999999336176177   F   F   F
 10.1964797847100161  4.4152052613666779 14.9999999336176177   F   F   F
 12.7455997308875197  4.4152052613666779 14.9999999336176177   F   F   F
 15.2947196770650269  4.4152052613666779 14.9999999336176177   F   F   F
 17.8438396232425269  4.4152052613666779 14.9999999336176177   F   F   F
  1.2745599730887520  6.6228078920500169 14.9999999336176177   F   F   F
  3.8236799192662567  6.6228078920500169 14.9999999336176177   F   F   F
  6.3727998654437599  6.6228078920500169 14.9999999336176177   F   F   F
  8.9219198116212635  6.6228078920500169 14.9999999336176177   F   F   F
 11.4710397577987688  6.6228078920500169 14.9999999336176177   F   F   F
 14.0201597039762724  6.6228078920500169 14.9999999336176177   F   F   F
 16.5692796501537778  6.6228078920500169 14.9999999336176177   F   F   F
 19.1183995963312796  6.6228078920500169 14.9999999336176177   F   F   F
  0.0000000000000000  8.8304105227333558 14.9999999336176177   F   F   F
  2.5491199461775040  8.8304105227333558 14.9999999336176177   F   F   F
  5.0982398923550081  8.8304105227333558 14.9999999336176177   F   F   F
  7.6473598385325134  8.8304105227333558 14.9999999336176177   F   F   F
 10.1964797847100161  8.8304105227333558 14.9999999336176177   F   F   F
 12.7455997308875197  8.8304105227333558 14.9999999336176177   F   F   F
 15.2947196770650269  8.8304105227333558 14.9999999336176177   F   F   F
 17.8438396232425269  8.8304105227333558 14.9999999336176177   F   F   F
  1.2745599730887520 11.0380131534166974 14.9999999336176177   F   F   F
  3.8236799192662567 11.0380131534166974 14.9999999336176177   F   F   F
  6.3727998654437599 11.0380131534166974 14.9999999336176177   F   F   F
  8.9219198116212635 11.0380131534166974 14.9999999336176177   F   F   F
 11.4710397577987688 11.0380131534166974 14.9999999336176177   F   F   F
 14.0201597039762724 11.0380131534166974 14.9999999336176177   F   F   F
 16.5692796501537778 11.0380131534166974 14.9999999336176177   F   F   F
 19.1183995963312796 11.0380131534166974 14.9999999336176177   F   F   F
  0.0000000000000000 13.2456157841000337 14.9999999336176177   F   F   F
  2.5491199461775040 13.2456157841000337 14.9999999336176177   F   F   F
  5.0982398923550081 13.2456157841000337 14.9999999336176177   F   F   F
  7.6473598385325134 13.2456157841000337 14.9999999336176177   F   F   F
 10.1964797847100161 13.2456157841000337 14.9999999336176177   F   F   F
 12.7455997308875197 13.2456157841000337 14.9999999336176177   F   F   F
 15.2947196770650269 13.2456157841000337 14.9999999336176177   F   F   F
 17.8438396232425269 13.2456157841000337 14.9999999336176177   F   F   F
  1.2745599730887520 15.4532184147833718 14.9999999336176177   F   F   F
  3.8236799192662567 15.4532184147833718 14.9999999336176177   F   F   F
  6.3727998654437599 15.4532184147833718 14.9999999336176177   F   F   F
  8.9219198116212635 15.4532184147833718 14.9999999336176177   F   F   F
 11.4710397577987688 15.4532184147833718 14.9999999336176177   F   F   F
 14.0201597039762724 15.4532184147833718 14.9999999336176177   F   F   F
 16.5692796501537778 15.4532184147833718 14.9999999336176177   F   F   F
 19.1183995963312796 15.4532184147833718 14.9999999336176177   F   F   F
  1.2745599730887520  0.7358676024304796 17.0813478191146295   F   F   F
  3.8236799192662567  0.7358676024304796 17.0813478191146295   F   F   F
  6.3727998654437599  0.7358676024304796 17.0813478191146295   F   F   F
  8.9219198116212635  0.7358676024304796 17.0813478191146295   F   F   F
 11.4710397577987688  0.7358676024304796 17.0813478191146295   F   F   F
 14.0201597039762724  0.7358676024304796 17.0813478191146295   F   F   F
 16.5692796501537778  0.7358676024304796 17.0813478191146295   F   F   F
 19.1183995963312796  0.7358676024304796 17.0813478191146295   F   F   F
  0.0000000000000000  2.9434702331138185 17.0813478191146295   F   F   F
  2.5491199461775040  2.9434702331138185 17.0813478191146295   F   F   F
  5.0982398923550081  2.9434702331138185 17.0813478191146295   F   F   F
  7.6473598385325134  2.9434702331138185 17.0813478191146295   F   F   F
 10.1964797847100161  2.9434702331138185 17.0813478191146295   F   F   F
 12.7455997308875197  2.9434702331138185 17.0813478191146295   F   F   F
 15.2947196770650269  2.9434702331138185 17.0813478191146295   F   F   F
 17.8438396232425269  2.9434702331138185 17.0813478191146295   F   F   F
  1.2745599730887520  5.1510728637971575 17.0813478191146295   F   F   F
  3.8236799192662567  5.1510728637971575 17.0813478191146295   F   F   F
  6.3727998654437599  5.1510728637971575 17.0813478191146295   F   F   F
  8.9219198116212635  5.1510728637971575 17.0813478191146295   F   F   F
 11.4710397577987688  5.1510728637971575 17.0813478191146295   F   F   F
 14.0201597039762724  5.1510728637971575 17.0813478191146295   F   F   F
 16.5692796501537778  5.1510728637971575 17.0813478191146295   F   F   F
 19.1183995963312796  5.1510728637971575 17.0813478191146295   F   F   F
  0.0000000000000000  7.3586754944804964 17.0813478191146295   F   F   F
  2.5491199461775040  7.3586754944804964 17.0813478191146295   F   F   F
  5.0982398923550081  7.3586754944804964 17.0813478191146295   F   F   F
  7.6473598385325134  7.3586754944804964 17.0813478191146295   F   F   F
 10.1964797847100161  7.3586754944804964 17.0813478191146295   F   F   F
 12.7455997308875197  7.3586754944804964 17.0813478191146295   F   F   F
 15.2947196770650269  7.3586754944804964 17.0813478191146295   F   F   F
 17.8438396232425269  7.3586754944804964 17.0813478191146295   F   F   F
  1.2745599730887520  9.5662781251638354 17.0813478191146295   F   F   F
  3.8236799192662567  9.5662781251638354 17.0813478191146295   F   F   F
  6.3727998654437599  9.5662781251638354 17.0813478191146295   F   F   F
  8.9219198116212635  9.5662781251638354 17.0813478191146295   F   F   F
 11.4710397577987688  9.5662781251638354 17.0813478191146295   F   F   F
 14.0201597039762724  9.5662781251638354 17.0813478191146295   F   F   F
 16.5692796501537778  9.5662781251638354 17.0813478191146295   F   F   F
 19.1183995963312796  9.5662781251638354 17.0813478191146295   F   F   F
  0.0000000000000000 11.7738807558471734 17.0813478191146295   F   F   F
  2.5491199461775040 11.7738807558471734 17.0813478191146295   F   F   F
  5.0982398923550081 11.7738807558471734 17.0813478191146295   F   F   F
  7.6473598385325134 11.7738807558471734 17.0813478191146295   F   F   F
 10.1964797847100161 11.7738807558471734 17.0813478191146295   F   F   F
 12.7455997308875197 11.7738807558471734 17.0813478191146295   F   F   F
 15.2947196770650269 11.7738807558471734 17.0813478191146295   F   F   F
 17.8438396232425269 11.7738807558471734 17.0813478191146295   F   F   F
  1.2745599730887520 13.9814833865305133 17.0813478191146295   F   F   F
  3.8236799192662567 13.9814833865305133 17.0813478191146295   F   F   F
  6.3727998654437599 13.9814833865305133 17.0813478191146295   F   F   F
  8.9219198116212635 13.9814833865305133 17.0813478191146295   F   F   F
 11.4710397577987688 13.9814833865305133 17.0813478191146295   F   F   F
 14.0201597039762724 13.9814833865305133 17.0813478191146295   F   F   F
 16.5692796501537778 13.9814833865305133 17.0813478191146295   F   F   F
 19.1183995963312796 13.9814833865305133 17.0813478191146295   F   F   F
  0.0000000000000000 16.1890860172138531 17.0813478191146295   F   F   F
  2.5491199461775040 16.1890860172138531 17.0813478191146295   F   F   F
  5.0982398923550081 16.1890860172138531 17.0813478191146295   F   F   F
  7.6473598385325134 16.1890860172138531 17.0813478191146295   F   F   F
 10.1964797847100161 16.1890860172138531 17.0813478191146295   F   F   F
 12.7455997308875197 16.1890860172138531 17.0813478191146295   F   F   F
 15.2947196770650269 16.1890860172138531 17.0813478191146295   F   F   F
 17.8438396232425269 16.1890860172138531 17.0813478191146295   F   F   F
 -0.0023359599386900  1.4659865079339249 19.1424071257203536   T   T   T
  2.5430952617457256  1.4648298492224125 19.1401949051946616   T   T   T
  5.0928689307593844  1.4671212717769240 19.1376991972521004   T   T   T
  7.6469373644221816  1.4694511686502991 19.1382118554017921   T   T   T
 10.2017794629959475  1.4687933323189657 19.1375236082953357   T   T   T
 12.7487029050546603  1.4696971298689607 19.1431854851823999   T   T   T
 15.2967032685341557  1.4685998142146357 19.1426907144195972   T   T   T
 17.8455692680582629  1.4657677359226617 19.1423590756203161   T   T   T
  1.2681446622131634  3.6728176795362946 19.1410253857477279   T   T   T
  3.8146858919257136  3.6723259597295979 19.1408502151346163   T   T   T
  6.3677085134751206  3.6792647301591006 19.1453431679099282   T   T   T
  8.9218622446313436  3.6813099595848602 19.1348514042325917   T   T   T
 11.4756915427962252  3.6770980354667864 19.1281669239906940   T   T   T
 14.0252154461153697  3.6766102837802421 19.1365624863032409   T   T   T
 16.5771435527782742  3.6728582763894875 19.1396650929593157   T   T   T
 19.1201083654617534  3.6739687085566586 19.1441424395490394   T   T   T
 -0.0002441861966845  5.8826355365377543 19.1416534556535360   T   T   T
  2.5437592694622415  5.8808343281473112 19.1373315302888187   T   T   T
  5.0959885061128656  5.8786336242418349 19.1427406357102505   T   T   T
  7.6593152514066292  5.8874288773216916 19.1894058543209418   T   T   T
 10.2079312433629497  5.9137131448399565 19.2154776232148876   T   T   T
 12.7294958006565349  5.8926036832960840 19.1563117737555153   T   T   T
 15.2974905150534024  5.8823563723529633 19.1311199050896192   T   T   T
 17.8486904717124375  5.8808394016925503 19.1385534165561388   T   T   T
  1.2707374696165750  8.0921135586207882 19.1443392129898733   T   T   T
  3.8163517833222778  8.0933789910116545 19.1390716708996749   T   T   T
  6.3613675811208434  8.0898988219464769 19.1351399659096693   T   T   T
  8.9100317266957667  8.0692304945059572 19.1462760580138998   T   T   T
 11.4736092502435021  8.0880854738190351 19.1499955575143446   T   T   T
 14.0112285287639367  8.0981868572096101 19.1469236641039160   T   T   T
 16.5715190543318123  8.0917426952056477 19.1392832340212813   T   T   T
 19.1181042438069078  8.0924765852165166 19.1442667773935575   T   T   T
 -0.0013431496898292 10.3003424416377296 19.1427145258940747   T   T   T
  2.5470490333054778 10.3014625320954725 19.1429522751222336   T   T   T
  5.0949498773647921 10.3069524911508772 19.1377645451090110   T   T   T
  7.6429196036103395 10.3105516660654644 19.1278675513016090   T   T   T
 10.1954614068653928 10.3141021494780443 19.1197346410731548   T   T   T
 12.7421766701557519 10.2773256974802969 19.1717114838344074   T   T   T
 15.2938272984260024 10.3039122851062785 19.1389010421136199   T   T   T
 17.8427794842975764 10.3005104629165025 19.1441354464245457   T   T   T
  1.2733958278913555 12.5087006038645558 19.1444471439620081   T   T   T
  3.8217000296535693 12.5108487708633032 19.1439720658657997   T   T   T
  6.3705019227978879 12.5144095265968822 19.1439970210313781   T   T   T
  8.9205539402982410 12.5206326723349868 19.1384727796240099   T   T   T
 11.4734270167284276 12.5178583099082008 19.1356668004634223   T   T   T
 14.0165622751957883 12.5082827435438517 19.1414817225116458   T   T   T
 16.5668326046107381 12.5091815857836792 19.1449110063410508   T   T   T
 19.1169838362163951 12.5084408810901326 19.1443403072081040   T   T   T
 -0.0010859844931857 14.7142689080280533 19.1429568776438259   T   T   T
  2.5476731327179660 14.7154507875108340 19.1423112814176761   T   T   T
  5.0968729573259877 14.7179001225516934 19.1432152299434364   T   T   T
  7.6464006038908368 14.7222205505223567 19.1426703266427758   T   T   T
 10.1968652071636043 14.7223785853509401 19.1417205135801218   T   T   T
 12.7464002160052239 14.7186138898440166 19.1429413119910272   T   T   T
 15.2941236046577469 14.7157606961457805 19.1430820500242369   T   T   T
 17.8426395654356718 14.7145871286577723 19.1431868657035871   T   T   T
  1.2720515053449595 16.9209793093748608 19.1443374302332607   T   T   T
  3.8208188218623795 16.9224150495835204 19.1444465925948393   T   T   T
  6.3710864171783088 16.9247551108255259 19.1440683459547927   T   T   T
  8.9222374567110325 16.9262959906397832 19.1438806913966566   T   T   T
 11.4729948165157705 16.9248682239487458 19.1442340105794031   T   T   T
 14.0219779343553252 16.9236692017197363 19.1442566680485413   T   T   T
 16.5694159481068226 16.9225478666255746 19.1445276875271801   T   T   T
 19.1175201676913495 16.9213354921587538 19.1443923480566234   T   T   T
 -0.0017680194281288 -0.0046668125335080 21.2136071794979983   T   T   T
  2.5439615726762619 -0.0065402091686909 21.2147121863321466   T   T   T
  5.0920711656265985 -0.0080064928511169 21.2142642542652773   T   T   T
  7.6462662117116906 -0.0058695488600580 21.2143521120878269   T   T   T
 10.1991351963745043 -0.0073204625077233 21.2135055536172850   T   T   T
 12.7487836509295569 -0.0053452462408989 21.2132578208440066   T   T   T
 15.2968730984462074 -0.0049051276521122 21.2132460972965404   T   T   T
 17.8440757773629457 -0.0043373487939571 21.2133536232291888   T   T   T
  1.2684226477335068  2.2018647027521356 21.2104360740328097   T   T   T
  3.8082289958086335  2.1922437404982671 21.2023923208501444   T   T   T
  6.3598104999043716  2.1797326065336255 21.1906029893521861   T   T   T
  8.9309897040104804  2.1856761587673326 21.1898337384319220   T   T   T
 11.4771541193293736  2.1944766112868996 21.2106487699562685   T   T   T
 14.0276811633967924  2.1985480808431501 21.2096375076062529   T   T   T
 16.5749934819177902  2.2005860945660389 21.2087734131050425   T   T   T
 19.1183889918727168  2.2018733708304827 21.2108198445211649   T   T   T
 -0.0026335507281276  4.4108591609557148 21.2135775998863032   T   T   T
  2.5332715357438516  4.4087289074573688 21.2049709576316268   T   T   T
  5.0680946546912207  4.3946996821795175 21.2033760373650573   T   T   T
  7.6444073665351828  4.3667684107538927 21.1965739359692265   T   T   T
 10.2184679805514858  4.3878555413624127 21.1698651407537710   T   T   T
 12.7504322696283516  4.3907401027929200 21.1816209001787001   T   T   T
 15.3064790323035158  4.3973239017972956 21.1981864177248305   T   T   T
 17.8488740375351149  4.4084976606886261 21.2126920359244728   T   T   T
  1.2651953998624101  6.6205977140624492 21.2112746613087602   T   T   T
  3.7914582822789842  6.6249377219567620 21.1901813777655050   T   T   T
  6.3236659494548526  6.6360291226366916 21.1954514089885855   T   T   T
  8.9185154450352648  6.6367664430361000 21.3188367685326874   T   T   T
 11.5057196945406890  6.6544457801306125 21.3608152775001798   T   T   T
 14.0856543771728777  6.6023752983755504 21.1541167395621095   T   T   T
 16.5962476409049984  6.6190074229905775 21.1993581823251169   T   T   T
 19.1246296496848593  6.6201324532715526 21.2086322787397279   T   T   T
 -0.0003611549986315  8.8315194052669668 21.2128932041202773   T   T   T
  2.5409335780663236  8.8338358033181912 21.2146103878946271   T   T   T
  5.0768214366795972  8.8464795744082245 21.1948126248816777   T   T   T
  7.6136506838114029  8.8608308792465333 21.1643271707367262   T   T   T
 10.1452436470799583  8.8855692695279984 21.1067006115758495   T   T   T
 12.7481028611434155  8.8150322503537382 21.2884252017575406   T   T   T
 15.3150409247220480  8.8410969122308298 21.1923184704311964   T   T   T
 17.8500414230583502  8.8317529108450028 21.2126747949311074   T   T   T
  1.2694291722756583 11.0388677269165356 21.2105618511722795   T   T   T
  3.8123038846471173 11.0439236243369514 21.2102241812750698   T   T   T
  6.3567504535885666 11.0504603950874003 21.2093586966008658   T   T   T
  8.8998390352441756 11.0657320271479982 21.1936287582019816   T   T   T
 11.4649448795828590 11.0653823410165959 21.1815961590677553   T   T   T
 14.0219711640171365 11.0378533274235728 21.2071016313716676   T   T   T
 16.5719394979428856 11.0416865314107291 21.2106973841136721   T   T   T
 19.1189111365603033 11.0385337615331274 21.2096959955127460   T   T   T
 -0.0015817626814033 13.2446584162834977 21.2135963494396407   T   T   T
  2.5449676496348728 13.2468948088579577 21.2135720776653756   T   T   T
  5.0923196614528710 13.2503667542067163 21.2137976941528805   T   T   T
  7.6413861685312234 13.2559217695893796 21.2119324584558804   T   T   T
 10.1933430395448230 13.2557219104544419 21.2103102133958643   T   T   T
 12.7467000407636331 13.2497955394515277 21.2126049929425484   T   T   T
 15.2932507433398364 13.2436412783249011 21.2119353192035582   T   T   T
 17.8438412598448721 13.2457189606016605 21.2125280160724046   T   T   T
  1.2710129543488107 15.4502770813805004 21.2095559324870067   T   T   T
  3.8178456841181103 15.4510364805410507 21.2111228539492274   T   T   T
  6.3682481256894086 15.4540232004163460 21.2113333034594653   T   T   T
  8.9205881622225895 15.4550354091577056 21.2107746607216150   T   T   T
 11.4720662819381864 15.4530706745679591 21.2116248724101730   T   T   T
 14.0216154024498056 15.4519987880069785 21.2113178043584512   T   T   T
 16.5690731478465949 15.4497171182241146 21.2104062863415628   T   T   T
 19.1173877716733287 15.4500568853468767 21.2097959750329146   T   T   T
  7.6675907474595988  5.8288738466693442 23.8542524108813545   T   T   T
  7.6799824513543271  4.4271949602334857 23.9391434287363758   T   T   T
  6.4792444758681835  3.7317621861219488 24.1242136348788385   T   T   T
  5.2647165673726475  4.4189767044768447 24.2150351753932895   T   T   T
  5.2601019396173960  5.8166875266875646 24.1533754406186851   T   T   T
  6.4517239404201163  6.5245708655126720 23.9630427859885238   T   T   T
 11.3541081650980278  8.6513177124383223 23.7072724103445580   T   T   T
 11.7173033096595436  9.1770022913050351 24.9503445538777342   T   T   T
 12.8453478850636600  8.6884389081883242 25.6079480900846583   T   T   T
 13.5806972137688575  7.6538187455968281 25.0257616433915331   T   T   T
 13.2071763771062951  7.1362718215970959 23.7847281834635922   T   T   T
 12.0942888163320728  7.6303049918781918 23.0500830883645023   T   T   T
  8.8548599195625872  6.5312788757279465 23.5269709710150074   T   T   T
  8.6306413411569469  3.8860424955718149 23.8989031516114920   T   T   T
  6.4999280800001857  2.6407233473411766 24.1955674644585947   T   T   T
  4.3301744930628425  3.8714123208918032 24.3584295926619561   T   T   T
  4.3199743819387004  6.3675133987413179 24.2464592747062220   T   T   T
  6.4437364814387204  7.6189681875364581 23.9302217865032461   T   T   T
  9.7218274462659231  6.0528070163284529 23.7967122448730777   T   T   T
  8.8803940417759097  7.4935914017655332 23.8786613211474119   T   T   T
 10.4506224472411500  9.0756949396378825 23.2349248892630200   T   T   T
 11.1219358303477538  9.9818686566364185 25.3917800967545801   T   T   T
 13.1470167856296136  9.1066130348081540 26.5711494230876433   T   T   T
 14.4582347389942623  7.2476905269979301 25.5364066115428336   T   T   T
 13.8020222027786232  6.3025295758087676 23.3809797855590666   T   T   T
