# Supplementary material for: Universal inter-molecular radical transfer reactions on metal surfaces
Source: Nat Commun. 2024 Apr 8;15:3030. doi: 10.1038/s41467-024-47252-1 (PMC11001993; doi:10.1038/s41467-024-47252-1)
Supplement: Supplementary file 4 — Source Data [file 41467_2024_47252_MOESM4_ESM.zip › Source data/Figure_S21/CONTCAR_Cu_amino_radical_TS]

Cu  C  N  H 
 1.0000000000000000
    20.3929595694200323    0.0000000000000000    0.0000000000000000
     0.0000000000000000   17.6608210454667116    0.0000000000000000
     0.0000000000000000    0.0000000000000000   36.2440431612858021
  Cu   C   N   H
 256  12   1  12
Selective dynamics
Cartesian
  0.0000000000000000  0.0000000000000000 14.9999999999998739   F   F   F
  2.5491199461775040  0.0000000000000000 14.9999999999998739   F   F   F
  5.0982398923550054  0.0000000000000000 14.9999999999998739   F   F   F
  7.6473598385325134  0.0000000000000000 14.9999999999998739   F   F   F
 10.1964797847100144  0.0000000000000000 14.9999999999998739   F   F   F
 12.7455997308875162  0.0000000000000000 14.9999999999998739   F   F   F
 15.2947196770650269  0.0000000000000000 14.9999999999998739   F   F   F
 17.8438396232425269  0.0000000000000000 14.9999999999998739   F   F   F
  1.2745599730887520  2.2076026306833372 14.9999999999998739   F   F   F
  3.8236799192662567  2.2076026306833372 14.9999999999998739   F   F   F
  6.3727998654437581  2.2076026306833372 14.9999999999998739   F   F   F
  8.9219198116212617  2.2076026306833372 14.9999999999998739   F   F   F
 11.4710397577987688  2.2076026306833372 14.9999999999998739   F   F   F
 14.0201597039762724  2.2076026306833372 14.9999999999998739   F   F   F
 16.5692796501537778  2.2076026306833372 14.9999999999998739   F   F   F
 19.1183995963312796  2.2076026306833372 14.9999999999998739   F   F   F
  0.0000000000000000  4.4152052613666743 14.9999999999998739   F   F   F
  2.5491199461775040  4.4152052613666743 14.9999999999998739   F   F   F
  5.0982398923550054  4.4152052613666743 14.9999999999998739   F   F   F
  7.6473598385325134  4.4152052613666743 14.9999999999998739   F   F   F
 10.1964797847100144  4.4152052613666743 14.9999999999998739   F   F   F
 12.7455997308875162  4.4152052613666743 14.9999999999998739   F   F   F
 15.2947196770650269  4.4152052613666743 14.9999999999998739   F   F   F
 17.8438396232425269  4.4152052613666743 14.9999999999998739   F   F   F
  1.2745599730887520  6.6228078920500133 14.9999999999998739   F   F   F
  3.8236799192662567  6.6228078920500133 14.9999999999998739   F   F   F
  6.3727998654437581  6.6228078920500133 14.9999999999998739   F   F   F
  8.9219198116212617  6.6228078920500133 14.9999999999998739   F   F   F
 11.4710397577987688  6.6228078920500133 14.9999999999998739   F   F   F
 14.0201597039762724  6.6228078920500133 14.9999999999998739   F   F   F
 16.5692796501537778  6.6228078920500133 14.9999999999998739   F   F   F
 19.1183995963312796  6.6228078920500133 14.9999999999998739   F   F   F
  0.0000000000000000  8.8304105227333505 14.9999999999998739   F   F   F
  2.5491199461775040  8.8304105227333505 14.9999999999998739   F   F   F
  5.0982398923550054  8.8304105227333505 14.9999999999998739   F   F   F
  7.6473598385325134  8.8304105227333505 14.9999999999998739   F   F   F
 10.1964797847100144  8.8304105227333505 14.9999999999998739   F   F   F
 12.7455997308875162  8.8304105227333505 14.9999999999998739   F   F   F
 15.2947196770650269  8.8304105227333505 14.9999999999998739   F   F   F
 17.8438396232425269  8.8304105227333505 14.9999999999998739   F   F   F
  1.2745599730887520 11.0380131534166974 14.9999999999998739   F   F   F
  3.8236799192662567 11.0380131534166974 14.9999999999998739   F   F   F
  6.3727998654437581 11.0380131534166974 14.9999999999998739   F   F   F
  8.9219198116212617 11.0380131534166974 14.9999999999998739   F   F   F
 11.4710397577987688 11.0380131534166974 14.9999999999998739   F   F   F
 14.0201597039762724 11.0380131534166974 14.9999999999998739   F   F   F
 16.5692796501537778 11.0380131534166974 14.9999999999998739   F   F   F
 19.1183995963312796 11.0380131534166974 14.9999999999998739   F   F   F
  0.0000000000000000 13.2456157841000284 14.9999999999998739   F   F   F
  2.5491199461775040 13.2456157841000284 14.9999999999998739   F   F   F
  5.0982398923550054 13.2456157841000284 14.9999999999998739   F   F   F
  7.6473598385325134 13.2456157841000284 14.9999999999998739   F   F   F
 10.1964797847100144 13.2456157841000284 14.9999999999998739   F   F   F
 12.7455997308875162 13.2456157841000284 14.9999999999998739   F   F   F
 15.2947196770650269 13.2456157841000284 14.9999999999998739   F   F   F
 17.8438396232425269 13.2456157841000284 14.9999999999998739   F   F   F
  1.2745599730887520 15.4532184147833576 14.9999999999998739   F   F   F
  3.8236799192662567 15.4532184147833576 14.9999999999998739   F   F   F
  6.3727998654437581 15.4532184147833576 14.9999999999998739   F   F   F
  8.9219198116212617 15.4532184147833576 14.9999999999998739   F   F   F
 11.4710397577987688 15.4532184147833576 14.9999999999998739   F   F   F
 14.0201597039762724 15.4532184147833576 14.9999999999998739   F   F   F
 16.5692796501537778 15.4532184147833576 14.9999999999998739   F   F   F
 19.1183995963312796 15.4532184147833576 14.9999999999998739   F   F   F
  1.2745599730887520  0.7358675435610712 17.0813477204285711   F   F   F
  3.8236799192662567  0.7358675435610712 17.0813477204285711   F   F   F
  6.3727998654437581  0.7358675435610712 17.0813477204285711   F   F   F
  8.9219198116212617  0.7358675435610712 17.0813477204285711   F   F   F
 11.4710397577987688  0.7358675435610712 17.0813477204285711   F   F   F
 14.0201597039762724  0.7358675435610712 17.0813477204285711   F   F   F
 16.5692796501537778  0.7358675435610712 17.0813477204285711   F   F   F
 19.1183995963312796  0.7358675435610712 17.0813477204285711   F   F   F
  0.0000000000000000  2.9434701742444083 17.0813477204285711   F   F   F
  2.5491199461775040  2.9434701742444083 17.0813477204285711   F   F   F
  5.0982398923550054  2.9434701742444083 17.0813477204285711   F   F   F
  7.6473598385325134  2.9434701742444083 17.0813477204285711   F   F   F
 10.1964797847100144  2.9434701742444083 17.0813477204285711   F   F   F
 12.7455997308875162  2.9434701742444083 17.0813477204285711   F   F   F
 15.2947196770650269  2.9434701742444083 17.0813477204285711   F   F   F
 17.8438396232425269  2.9434701742444083 17.0813477204285711   F   F   F
  1.2745599730887520  5.1510728049277494 17.0813477204285711   F   F   F
  3.8236799192662567  5.1510728049277494 17.0813477204285711   F   F   F
  6.3727998654437581  5.1510728049277494 17.0813477204285711   F   F   F
  8.9219198116212617  5.1510728049277494 17.0813477204285711   F   F   F
 11.4710397577987688  5.1510728049277494 17.0813477204285711   F   F   F
 14.0201597039762724  5.1510728049277494 17.0813477204285711   F   F   F
 16.5692796501537778  5.1510728049277494 17.0813477204285711   F   F   F
 19.1183995963312796  5.1510728049277494 17.0813477204285711   F   F   F
  0.0000000000000000  7.3586754356110893 17.0813477204285711   F   F   F
  2.5491199461775040  7.3586754356110893 17.0813477204285711   F   F   F
  5.0982398923550054  7.3586754356110893 17.0813477204285711   F   F   F
  7.6473598385325134  7.3586754356110893 17.0813477204285711   F   F   F
 10.1964797847100144  7.3586754356110893 17.0813477204285711   F   F   F
 12.7455997308875162  7.3586754356110893 17.0813477204285711   F   F   F
 15.2947196770650269  7.3586754356110893 17.0813477204285711   F   F   F
 17.8438396232425269  7.3586754356110893 17.0813477204285711   F   F   F
  1.2745599730887520  9.5662780662944211 17.0813477204285711   F   F   F
  3.8236799192662567  9.5662780662944211 17.0813477204285711   F   F   F
  6.3727998654437581  9.5662780662944211 17.0813477204285711   F   F   F
  8.9219198116212617  9.5662780662944211 17.0813477204285711   F   F   F
 11.4710397577987688  9.5662780662944211 17.0813477204285711   F   F   F
 14.0201597039762724  9.5662780662944211 17.0813477204285711   F   F   F
 16.5692796501537778  9.5662780662944211 17.0813477204285711   F   F   F
 19.1183995963312796  9.5662780662944211 17.0813477204285711   F   F   F
  0.0000000000000000 11.7738806969777663 17.0813477204285711   F   F   F
  2.5491199461775040 11.7738806969777663 17.0813477204285711   F   F   F
  5.0982398923550054 11.7738806969777663 17.0813477204285711   F   F   F
  7.6473598385325134 11.7738806969777663 17.0813477204285711   F   F   F
 10.1964797847100144 11.7738806969777663 17.0813477204285711   F   F   F
 12.7455997308875162 11.7738806969777663 17.0813477204285711   F   F   F
 15.2947196770650269 11.7738806969777663 17.0813477204285711   F   F   F
 17.8438396232425269 11.7738806969777663 17.0813477204285711   F   F   F
  1.2745599730887520 13.9814833276610937 17.0813477204285711   F   F   F
  3.8236799192662567 13.9814833276610937 17.0813477204285711   F   F   F
  6.3727998654437581 13.9814833276610937 17.0813477204285711   F   F   F
  8.9219198116212617 13.9814833276610937 17.0813477204285711   F   F   F
 11.4710397577987688 13.9814833276610937 17.0813477204285711   F   F   F
 14.0201597039762724 13.9814833276610937 17.0813477204285711   F   F   F
 16.5692796501537778 13.9814833276610937 17.0813477204285711   F   F   F
 19.1183995963312796 13.9814833276610937 17.0813477204285711   F   F   F
  0.0000000000000000 16.1890859583444389 17.0813477204285711   F   F   F
  2.5491199461775040 16.1890859583444389 17.0813477204285711   F   F   F
  5.0982398923550054 16.1890859583444389 17.0813477204285711   F   F   F
  7.6473598385325134 16.1890859583444389 17.0813477204285711   F   F   F
 10.1964797847100144 16.1890859583444389 17.0813477204285711   F   F   F
 12.7455997308875162 16.1890859583444389 17.0813477204285711   F   F   F
 15.2947196770650269 16.1890859583444389 17.0813477204285711   F   F   F
 17.8438396232425269 16.1890859583444389 17.0813477204285711   F   F   F
 -0.0052054710080637  1.4661153829807874 19.1453479669453017   T   T   T
  2.5391739190100404  1.4644551185133075 19.1410679493409752   T   T   T
  5.0892605497960002  1.4670205167989083 19.1375691453959398   T   T   T
  7.6451308409056056  1.4698601524588344 19.1359801345765739   T   T   T
 10.2053409068360708  1.4683630993905705 19.1341413473469970   T   T   T
 12.7507412533681599  1.4714798221243466 19.1444651733716462   T   T   T
 15.2953853754787321  1.4713794234067354 19.1452582696483979   T   T   T
 17.8425904509716169  1.4683523262120552 19.1454361298018263   T   T   T
  1.2635398547750478  3.6716986786732968 19.1422547091287285   T   T   T
  3.8141358760180459  3.6717810914086160 19.1473762045459779   T   T   T
  6.3676365941603610  3.6842541739171142 19.1622675156110418   T   T   T
  8.9151883441681026  3.6833643243945646 19.1413094843344886   T   T   T
 11.4769736737835295  3.6764943421064431 19.1313726262546702   T   T   T
 14.0193039910838824  3.6823628500618621 19.1460469950111118   T   T   T
 16.5699472396091849  3.6755700062561836 19.1470187725878027   T   T   T
 19.1158210540884497  3.6745359086132567 19.1470249300972384   T   T   T
 -0.0017306038339688  5.8821395488332753 19.1444590220123949   T   T   T
  2.5400018187624003  5.8797579829490934 19.1378405621903873   T   T   T
  5.0904983731584492  5.8718681871324057 19.1482600085943027   T   T   T
  7.6466242054561064  5.8855245132554233 19.1853729595258251   T   T   T
 10.1875692760833498  5.9123084531954442 19.1862885119259410   T   T   T
 12.7205110812251334  5.9001592395437044 19.1716001676886236   T   T   T
 15.3010831958819384  5.8790346006219663 19.1327132874897003   T   T   T
 17.8483127147378404  5.8797763248427630 19.1429750284698237   T   T   T
  1.2724761652435845  8.0925655980399256 19.1468936082572441   T   T   T
  3.8177488799894119  8.0933450057683682 19.1399257147183377   T   T   T
  6.3638284650398314  8.0856012031164823 19.1329529246016889   T   T   T
  8.9351734332514745  8.1002911047215012 19.1607860491032689   T   T   T
 11.4784782719643363  8.0988916268306141 19.1778934038056903   T   T   T
 14.0259661125469250  8.0912854460744104 19.1424076291863585   T   T   T
 16.5828779499571297  8.0868499741317237 19.1358234239384224   T   T   T
 19.1229413053441917  8.0912974169571434 19.1468461016557185   T   T   T
  0.0009268169977706 10.3001607889080891 19.1451793358933848   T   T   T
  2.5480351298882247 10.3016761275749040 19.1456415016708164   T   T   T
  5.0956435529784496 10.3091712832584772 19.1395774717341105   T   T   T
  7.6440934014169057 10.3183185237110440 19.1195669070906931   T   T   T
 10.2013491801652432 10.2997607597542373 19.1544772238511811   T   T   T
 12.7417179780778707 10.2867179700935445 19.1832584827917465   T   T   T
 15.2988805591953039 10.3033494367864566 19.1385011130530636   T   T   T
 17.8472274662377117 10.2998158752378384 19.1445704545552822   T   T   T
  1.2732187276394060 12.5089914639020190 19.1474308388179288   T   T   T
  3.8215404580202450 12.5121311104491841 19.1471837774638622   T   T   T
  6.3703651659691678 12.5183344002363324 19.1466877187140447   T   T   T
  8.9250020983542839 12.5261327324080600 19.1346430199467363   T   T   T
 11.4729719473668563 12.5120496029956456 19.1468944679279289   T   T   T
 14.0193375804538167 12.5112033374904872 19.1424701852659780   T   T   T
 16.5701099669102874 12.5106559112966096 19.1471685169166292   T   T   T
 19.1174667352322381 12.5079833800009883 19.1480886483654125   T   T   T
 -0.0020261893207795 14.7147829191418218 19.1454839882038321   T   T   T
  2.5465596798386345 14.7155840276678855 19.1453305662921380   T   T   T
  5.0958731982255747 14.7198614355335842 19.1452465758070112   T   T   T
  7.6468206390188307 14.7240120069234095 19.1453333770576428   T   T   T
 10.1988732629365604 14.7272934639410149 19.1409861263721375   T   T   T
 12.7471362264525787 14.7220813215435005 19.1415923520471978   T   T   T
 15.2951400517773344 14.7176996988384197 19.1446307415965222   T   T   T
 17.8428182414001455 14.7155160283312902 19.1459781161027003   T   T   T
  1.2692309975072915 16.9212418580354438 19.1476471904657828   T   T   T
  3.8178634391811501 16.9222056365083908 19.1460353714332641   T   T   T
  6.3694525424723354 16.9247755556580408 19.1453935055808628   T   T   T
  8.9234588843084133 16.9275203373951051 19.1455696146366883   T   T   T
 11.4753663514290931 16.9271167167607928 19.1466712049134955   T   T   T
 14.0228429132865049 16.9258903892140111 19.1471663915592636   T   T   T
 16.5688023783149028 16.9246213431328094 19.1469621009137505   T   T   T
 19.1155200208105391 16.9219898216358899 19.1476994369060698   T   T   T
 -0.0044762947938601 -0.0042219773209024 21.2193846082061199   T   T   T
  2.5396583496146650 -0.0084445038548032 21.2186125801661980   T   T   T
  5.0881359047474701 -0.0132358082690718 21.2179099422852104   T   T   T
  7.6457791432730229 -0.0115144066356113 21.2159690843691422   T   T   T
 10.2032860441862852 -0.0094042070274466 21.2175337581270291   T   T   T
 12.7504738068015797  0.0001476291321239 21.2183036414723780   T   T   T
 15.2967027919812573  0.0019332140050475 21.2187742108250106   T   T   T
 17.8430514713888080 -0.0019136130624269 21.2189243748996148   T   T   T
  1.2618448940785998  2.2008213210060701 21.2153068941654936   T   T   T
  3.7980942399054070  2.1843300198916240 21.2035157390057556   T   T   T
  6.3554840677187245  2.1649801204744352 21.1806679536677720   T   T   T
  8.9396768276575660  2.1672505637737856 21.1715776562559483   T   T   T
 11.4799341527452246  2.2003488592077596 21.2104504290040268   T   T   T
 14.0230363430207206  2.2075479750122233 21.2148080419058118   T   T   T
 16.5712807140989966  2.2026653508822722 21.2156807950100088   T   T   T
 19.1139893364096949  2.2029782857987943 21.2158865499420131   T   T   T
 -0.0091737575155786  4.4104789423620776 21.2188132282208493   T   T   T
  2.5208923116577227  4.4076343675106546 21.2071200699192595   T   T   T
  5.0495604966845482  4.3853792581640647 21.2291639619025787   T   T   T
  7.6512974618284160  4.3521588638613489 21.2313307136501983   T   T   T
 10.2160942031380522  4.3933690334755608 21.1638903762851101   T   T   T
 12.7431832658930606  4.4147447388240399 21.2167125625113684   T   T   T
 15.3021768617691816  4.4019590316462356 21.2175849816254356   T   T   T
 17.8446616465206205  4.4094964949765547 21.2192447475274513   T   T   T
  1.2552412511426423  6.6212780476435489 21.2166201937559151   T   T   T
  3.7716517871142718  6.6277990934378890 21.1893994144279993   T   T   T
  6.2878601171817294  6.6416101600218838 21.1942510802723554   T   T   T
  8.8710776151122186  6.6611096284307516 21.2330779817681332   T   T   T
 11.4370100080553652  6.6478606363117443 21.3081359093168459   T   T   T
 14.0602609659958802  6.5851384121637402 21.1700611259133638   T   T   T
 16.5856680785988786  6.6151062333498460 21.2101482091033091   T   T   T
 19.1182416934007620  6.6195122905657700 21.2153584932605455   T   T   T
  0.0000843647442848  8.8316705526192596 21.2198384441668715   T   T   T
  2.5370357270683495  8.8364410151752608 21.2189608589340608   T   T   T
  5.0681537757594448  8.8546929774864882 21.1988627354578618   T   T   T
  7.5993075241320529  8.8908660743188523 21.1332626796390741   T   T   T
 10.2279387072161878  8.8902922625196119 21.2395814994327061   T   T   T
 12.8447090930149379  8.8011796724979696 21.2474146931032308   T   T   T
 15.3521959677014852  8.8312674173168535 21.1831230793394241   T   T   T
 17.8604402071203445  8.8297516436185735 21.2181128946033972   T   T   T
  1.2695160720327210 11.0405956287002081 21.2158851236281478   T   T   T
  3.8085272433616990 11.0479735893171895 21.2157050829516045   T   T   T
  6.3488791659737078 11.0611601024312964 21.2171231107253497   T   T   T
  8.8904065198890940 11.0774974730016780 21.1661761228671566   T   T   T
 11.4847074847627031 11.0956772308952658 21.2236498392455673   T   T   T
 14.0510512087764941 11.0551219752332202 21.2003869987681668   T   T   T
 16.5867273474338752 11.0435576338023758 21.2152508758615390   T   T   T
 19.1228063273302382 11.0397056922253824 21.2153673311141482   T   T   T
 -0.0016234812118428 13.2461108754637529 21.2187324882210326   T   T   T
  2.5431744222274273 13.2484990373048870 21.2190653550579000   T   T   T
  5.0898979364475156 13.2546465382961784 21.2187508303297321   T   T   T
  7.6400829165366639 13.2626007313245982 21.2177156169193744   T   T   T
 10.1921514035100387 13.2694610597650264 21.2071377831347476   T   T   T
 12.7575356359223822 13.2676728984808943 21.2113930152110015   T   T   T
 15.3014971969348146 13.2528854598988293 21.2181719305142202   T   T   T
 17.8464272285336847 13.2486111611526027 21.2190806158281902   T   T   T
  1.2681942450986425 15.4506214412288934 21.2156441541779479   T   T   T
  3.8150479863386888 15.4511270414891033 21.2160058222218950   T   T   T
  6.3661307758630929 15.4545127426262656 21.2157903808667960   T   T   T
  8.9206615726472958 15.4578646853093531 21.2155988366166710   T   T   T
 11.4767147689731210 15.4576662228447699 21.2157896303998079   T   T   T
 14.0265450273150591 15.4593896276861624 21.2158177653150268   T   T   T
 16.5714285359856142 15.4547300197662363 21.2148349296430041   T   T   T
 19.1169410517262044 15.4522094903265081 21.2152810897883626   T   T   T
  7.7029782796566995  5.9595666507558702 23.6409195568512978   T   T   T
  7.9313596620564715  4.5592270147133744 23.6610662620268464   T   T   T
  6.8525201318165170  3.6765848015796374 23.8354561464270382   T   T   T
  5.5353836917579589  4.1504540048678100 23.9554473618605925   T   T   T
  5.3115386948191015  5.5332057732737248 23.9769153792786192   T   T   T
  6.3758769653342808  6.4272507637708163 23.8214806196295434   T   T   T
 10.4946852353139857  9.2919332394079870 23.5212750134403272   T   T   T
 11.2141138201195663 10.4468222974983629 23.9014921232790485   T   T   T
 12.5963115805618795 10.3796809968819232 24.0758284627680297   T   T   T
 13.2462491064703958  9.1477705050430469 23.9033168385261980   T   T   T
 12.5189994892429883  7.9991758348200488 23.5346824330445727   T   T   T
 11.1046861261404786  8.0124461610351752 23.3036007966284586   T   T   T
  8.7070440312625070  6.8691670206698596 23.3137740025028393   T   T   T
  8.9588935722418856  4.1825545753531177 23.6550841437386588   T   T   T
  7.0496578524062254  2.6016602601192353 23.8955585250455620   T   T   T
  4.7074300768998762  3.4522124087324113 24.0965908903372146   T   T   T
  4.2992027635680392  5.9249383264814135 24.1142780151421015   T   T   T
  6.1952648020799996  7.5062627001326412 23.8797676893878936   T   T   T
  9.9365758366766279  7.0306687493303501 23.4320910822665063   T   T   T
  8.3416709488656817  7.8161304254576365 23.4732902427105081   T   T   T
  9.4012437856932660  9.3906025066759238 23.5359607133314910   T   T   T
 10.6740883503260608 11.3767086907845325 24.1058198732407583   T   T   T
 13.1617702926080131 11.2661070110064259 24.3750544974079268   T   T   T
 14.3208884054053804  9.0663950524211199 24.0938132794109308   T   T   T
 13.0517565928885091  7.0393857947702543 23.5330779612115037   T   T   T
