# Supplementary material for: Universal inter-molecular radical transfer reactions on metal surfaces
Source: Nat Commun. 2024 Apr 8;15:3030. doi: 10.1038/s41467-024-47252-1 (PMC11001993; doi:10.1038/s41467-024-47252-1)
Supplement: Supplementary file 4 — Source Data [file 41467_2024_47252_MOESM4_ESM.zip › Source data/Figure_S9f/CONTCAR_3x3_AtomicBr_S0]

Ag  C  H Br 
 1.0000000000000000
    23.1931024229187592    0.0000000000000000    0.0000000000000000
     0.0000000000000000   20.0858158908220581    0.0000000000000000
     0.0000000000000000    0.0000000000000000   37.1014083110324009
  Ag   C   H  Br
 256   8   6   1
Selective dynamics
Cartesian
  0.0000000000000000  0.0000000000000000 14.9999999999999609   F   F   F
  2.8991378028648449  0.0000000000000000 14.9999999999999609   F   F   F
  5.7982756057296898  0.0000000000000000 14.9999999999999609   F   F   F
  8.6974134085945352  0.0000000000000000 14.9999999999999609   F   F   F
 11.5965512114593796  0.0000000000000000 14.9999999999999609   F   F   F
 14.4956890143242241  0.0000000000000000 14.9999999999999609   F   F   F
 17.3948268171890703  0.0000000000000000 14.9999999999999609   F   F   F
 20.2939646200539130  0.0000000000000000 14.9999999999999609   F   F   F
  1.4495689014324225  2.5107269863527573 14.9999999999999609   F   F   F
  4.3487067042972676  2.5107269863527573 14.9999999999999609   F   F   F
  7.2478445071621120  2.5107269863527573 14.9999999999999609   F   F   F
 10.1469823100269565  2.5107269863527573 14.9999999999999609   F   F   F
 13.0461201128918045  2.5107269863527573 14.9999999999999609   F   F   F
 15.9452579157566472  2.5107269863527573 14.9999999999999609   F   F   F
 18.8443957186214917  2.5107269863527573 14.9999999999999609   F   F   F
 21.7435335214863379  2.5107269863527573 14.9999999999999609   F   F   F
  0.0000000000000000  5.0214539727055145 14.9999999999999609   F   F   F
  2.8991378028648449  5.0214539727055145 14.9999999999999609   F   F   F
  5.7982756057296898  5.0214539727055145 14.9999999999999609   F   F   F
  8.6974134085945352  5.0214539727055145 14.9999999999999609   F   F   F
 11.5965512114593796  5.0214539727055145 14.9999999999999609   F   F   F
 14.4956890143242241  5.0214539727055145 14.9999999999999609   F   F   F
 17.3948268171890703  5.0214539727055145 14.9999999999999609   F   F   F
 20.2939646200539130  5.0214539727055145 14.9999999999999609   F   F   F
  1.4495689014324225  7.5321809590582713 14.9999999999999609   F   F   F
  4.3487067042972676  7.5321809590582713 14.9999999999999609   F   F   F
  7.2478445071621120  7.5321809590582713 14.9999999999999609   F   F   F
 10.1469823100269565  7.5321809590582713 14.9999999999999609   F   F   F
 13.0461201128918045  7.5321809590582713 14.9999999999999609   F   F   F
 15.9452579157566472  7.5321809590582713 14.9999999999999609   F   F   F
 18.8443957186214917  7.5321809590582713 14.9999999999999609   F   F   F
 21.7435335214863379  7.5321809590582713 14.9999999999999609   F   F   F
  0.0000000000000000 10.0429079454110290 14.9999999999999609   F   F   F
  2.8991378028648449 10.0429079454110290 14.9999999999999609   F   F   F
  5.7982756057296898 10.0429079454110290 14.9999999999999609   F   F   F
  8.6974134085945352 10.0429079454110290 14.9999999999999609   F   F   F
 11.5965512114593796 10.0429079454110290 14.9999999999999609   F   F   F
 14.4956890143242241 10.0429079454110290 14.9999999999999609   F   F   F
 17.3948268171890703 10.0429079454110290 14.9999999999999609   F   F   F
 20.2939646200539130 10.0429079454110290 14.9999999999999609   F   F   F
  1.4495689014324225 12.5536349317637868 14.9999999999999609   F   F   F
  4.3487067042972676 12.5536349317637868 14.9999999999999609   F   F   F
  7.2478445071621120 12.5536349317637868 14.9999999999999609   F   F   F
 10.1469823100269565 12.5536349317637868 14.9999999999999609   F   F   F
 13.0461201128918045 12.5536349317637868 14.9999999999999609   F   F   F
 15.9452579157566472 12.5536349317637868 14.9999999999999609   F   F   F
 18.8443957186214917 12.5536349317637868 14.9999999999999609   F   F   F
 21.7435335214863379 12.5536349317637868 14.9999999999999609   F   F   F
  0.0000000000000000 15.0643619181165427 14.9999999999999609   F   F   F
  2.8991378028648449 15.0643619181165427 14.9999999999999609   F   F   F
  5.7982756057296898 15.0643619181165427 14.9999999999999609   F   F   F
  8.6974134085945352 15.0643619181165427 14.9999999999999609   F   F   F
 11.5965512114593796 15.0643619181165427 14.9999999999999609   F   F   F
 14.4956890143242241 15.0643619181165427 14.9999999999999609   F   F   F
 17.3948268171890703 15.0643619181165427 14.9999999999999609   F   F   F
 20.2939646200539130 15.0643619181165427 14.9999999999999609   F   F   F
  1.4495689014324225 17.5750889044693004 14.9999999999999609   F   F   F
  4.3487067042972676 17.5750889044693004 14.9999999999999609   F   F   F
  7.2478445071621120 17.5750889044693004 14.9999999999999609   F   F   F
 10.1469823100269565 17.5750889044693004 14.9999999999999609   F   F   F
 13.0461201128918045 17.5750889044693004 14.9999999999999609   F   F   F
 15.9452579157566472 17.5750889044693004 14.9999999999999609   F   F   F
 18.8443957186214917 17.5750889044693004 14.9999999999999609   F   F   F
 21.7435335214863379 17.5750889044693004 14.9999999999999609   F   F   F
  1.4495689014324225  0.8369089954508715 17.3671361036775416   F   F   F
  4.3487067042972676  0.8369089954508715 17.3671361036775416   F   F   F
  7.2478445071621120  0.8369089954508715 17.3671361036775416   F   F   F
 10.1469823100269565  0.8369089954508715 17.3671361036775416   F   F   F
 13.0461201128918045  0.8369089954508715 17.3671361036775416   F   F   F
 15.9452579157566472  0.8369089954508715 17.3671361036775416   F   F   F
 18.8443957186214917  0.8369089954508715 17.3671361036775416   F   F   F
 21.7435335214863379  0.8369089954508715 17.3671361036775416   F   F   F
  0.0000000000000000  3.3476359818036290 17.3671361036775416   F   F   F
  2.8991378028648449  3.3476359818036290 17.3671361036775416   F   F   F
  5.7982756057296898  3.3476359818036290 17.3671361036775416   F   F   F
  8.6974134085945352  3.3476359818036290 17.3671361036775416   F   F   F
 11.5965512114593796  3.3476359818036290 17.3671361036775416   F   F   F
 14.4956890143242241  3.3476359818036290 17.3671361036775416   F   F   F
 17.3948268171890703  3.3476359818036290 17.3671361036775416   F   F   F
 20.2939646200539130  3.3476359818036290 17.3671361036775416   F   F   F
  1.4495689014324225  5.8583629681563858 17.3671361036775416   F   F   F
  4.3487067042972676  5.8583629681563858 17.3671361036775416   F   F   F
  7.2478445071621120  5.8583629681563858 17.3671361036775416   F   F   F
 10.1469823100269565  5.8583629681563858 17.3671361036775416   F   F   F
 13.0461201128918045  5.8583629681563858 17.3671361036775416   F   F   F
 15.9452579157566472  5.8583629681563858 17.3671361036775416   F   F   F
 18.8443957186214917  5.8583629681563858 17.3671361036775416   F   F   F
 21.7435335214863379  5.8583629681563858 17.3671361036775416   F   F   F
  0.0000000000000000  8.3690899545091426 17.3671361036775416   F   F   F
  2.8991378028648449  8.3690899545091426 17.3671361036775416   F   F   F
  5.7982756057296898  8.3690899545091426 17.3671361036775416   F   F   F
  8.6974134085945352  8.3690899545091426 17.3671361036775416   F   F   F
 11.5965512114593796  8.3690899545091426 17.3671361036775416   F   F   F
 14.4956890143242241  8.3690899545091426 17.3671361036775416   F   F   F
 17.3948268171890703  8.3690899545091426 17.3671361036775416   F   F   F
 20.2939646200539130  8.3690899545091426 17.3671361036775416   F   F   F
  1.4495689014324225 10.8798169408619003 17.3671361036775416   F   F   F
  4.3487067042972676 10.8798169408619003 17.3671361036775416   F   F   F
  7.2478445071621120 10.8798169408619003 17.3671361036775416   F   F   F
 10.1469823100269565 10.8798169408619003 17.3671361036775416   F   F   F
 13.0461201128918045 10.8798169408619003 17.3671361036775416   F   F   F
 15.9452579157566472 10.8798169408619003 17.3671361036775416   F   F   F
 18.8443957186214917 10.8798169408619003 17.3671361036775416   F   F   F
 21.7435335214863379 10.8798169408619003 17.3671361036775416   F   F   F
  0.0000000000000000 13.3905439272146580 17.3671361036775416   F   F   F
  2.8991378028648449 13.3905439272146580 17.3671361036775416   F   F   F
  5.7982756057296898 13.3905439272146580 17.3671361036775416   F   F   F
  8.6974134085945352 13.3905439272146580 17.3671361036775416   F   F   F
 11.5965512114593796 13.3905439272146580 17.3671361036775416   F   F   F
 14.4956890143242241 13.3905439272146580 17.3671361036775416   F   F   F
 17.3948268171890703 13.3905439272146580 17.3671361036775416   F   F   F
 20.2939646200539130 13.3905439272146580 17.3671361036775416   F   F   F
  1.4495689014324225 15.9012709135674157 17.3671361036775416   F   F   F
  4.3487067042972676 15.9012709135674157 17.3671361036775416   F   F   F
  7.2478445071621120 15.9012709135674157 17.3671361036775416   F   F   F
 10.1469823100269565 15.9012709135674157 17.3671361036775416   F   F   F
 13.0461201128918045 15.9012709135674157 17.3671361036775416   F   F   F
 15.9452579157566472 15.9012709135674157 17.3671361036775416   F   F   F
 18.8443957186214917 15.9012709135674157 17.3671361036775416   F   F   F
 21.7435335214863379 15.9012709135674157 17.3671361036775416   F   F   F
  0.0000000000000000 18.4119978999201734 17.3671361036775416   F   F   F
  2.8991378028648449 18.4119978999201734 17.3671361036775416   F   F   F
  5.7982756057296898 18.4119978999201734 17.3671361036775416   F   F   F
  8.6974134085945352 18.4119978999201734 17.3671361036775416   F   F   F
 11.5965512114593796 18.4119978999201734 17.3671361036775416   F   F   F
 14.4956890143242241 18.4119978999201734 17.3671361036775416   F   F   F
 17.3948268171890703 18.4119978999201734 17.3671361036775416   F   F   F
 20.2939646200539130 18.4119978999201734 17.3671361036775416   F   F   F
  0.0051924273241163  1.6723732344382323 19.7109406915434420   T   T   T
  2.9018889355033117  1.6730842393639043 19.7108739117396894   T   T   T
  5.7983092378579935  1.6732602518208721 19.7115005270331025   T   T   T
  8.6944974316111754  1.6742579449498278 19.7114379174411063   T   T   T
 11.5963417760148300  1.6802027369545320 19.7117717148126737   T   T   T
 14.4996140488078016  1.6784194089741247 19.7117812208822762   T   T   T
 17.4020014876717717  1.6754108319755403 19.7113938244387086   T   T   T
 20.3020092069419746  1.6709657787789143 19.7108954632512230   T   T   T
  1.4540174627288873  4.1837560793540352 19.7111171482659273   T   T   T
  4.3495408660490513  4.1834689917247792 19.7113494355876249   T   T   T
  7.2445144283888405  4.1822896649889190 19.7117850082612556   T   T   T
 10.1417144527474807  4.1846596254472317 19.7054293106491691   T   T   T
 13.0467890693969757  4.1866051040159249 19.7078140850911012   T   T   T
 15.9555068175674268  4.1844107028971615 19.7073074180438930   T   T   T
 18.8586265002017193  4.1806831627029961 19.7048244969890938   T   T   T
 21.7532421352770236  4.1806118922128750 19.7109183587831502   T   T   T
  0.0071901963493401  6.6942482231751068 19.7102884438934289   T   T   T
  2.9013715334510950  6.6950486773109477 19.7112962862378431   T   T   T
  5.7950194420563754  6.6922254925367524 19.7104238190932186   T   T   T
  8.6906410860718193  6.6901951707876224 19.6987801927518582   T   T   T
 11.6124763825396755  6.6996107921187225 19.7218250535092245   T   T   T
 14.5050364133257172  6.7020156696524067 19.7214077181015277   T   T   T
 17.3975070043012181  6.6971755251703078 19.7244252093879844   T   T   T
 20.3072054862055253  6.6889898706766475 19.7056308632159478   T   T   T
  1.4522315726054584  9.2073032470332006 19.7108045362866307   T   T   T
  4.3498213378138653  9.2062532461735103 19.7119098019341692   T   T   T
  7.2452272687904271  9.2014459911881410 19.7063291695750102   T   T   T
 10.1529540386429158  9.2079547372155250 19.7185420129930797   T   T   T
 13.0474404883552904  9.2066011114855453 19.7451717329125067   T   T   T
 15.9444477241955536  9.2011528106929124 19.7223565934546023   T   T   T
 18.8520233238406441  9.2016432502463434 19.7077072576492469   T   T   T
 21.7481969181362054  9.2052616003913474 19.7116983561879344   T   T   T
  0.0013525875927795 11.7189842638680357 19.7114368153249124   T   T   T
  2.8994445192247418 11.7198772498168822 19.7110996955589250   T   T   T
  5.7959060644228231 11.7164215809875181 19.7092840167419787   T   T   T
  8.6943482216437307 11.7165252884954079 19.7070952739355185   T   T   T
 11.5985897388606922 11.7077007112829836 19.7330324154841676   T   T   T
 14.5005886782530276 11.7051173335850152 19.7268679578545729   T   T   T
 17.3985642768305659 11.7194307944086855 19.7047832016437425   T   T   T
 20.2971758704960124 11.7180342365577630 19.7115571055127461   T   T   T
  1.4505573851320026 14.2297820276813809 19.7104971184264990   T   T   T
  4.3502508829626878 14.2296307382033653 19.7112231934437681   T   T   T
  7.2478523392822236 14.2291810508408574 19.7076754086785755   T   T   T
 10.1515792184895872 14.2334644561345502 19.7069916742892701   T   T   T
 13.0457367701400102 14.2343991309982769 19.7049808179597612   T   T   T
 15.9463369488801163 14.2351516322601306 19.7003822892001352   T   T   T
 18.8445786004230378 14.2305699774738912 19.7109691945834626   T   T   T
 21.7442787068139971 14.2297858454082728 19.7108460665505412   T   T   T
  0.0008912181845596 16.7382572215202643 19.7112385688457543   T   T   T
  2.9014218215396044 16.7379016492581698 19.7104836790378997   T   T   T
  5.8005401309056701 16.7391559105930909 19.7125826629439089   T   T   T
  8.6987387434162802 16.7454541544196829 19.7068118502675986   T   T   T
 11.5965745798301008 16.7520332480637144 19.7074844395350297   T   T   T
 14.4965775824288237 16.7498856771875637 19.7058580791793538   T   T   T
 17.3975203402974898 16.7447635531437804 19.7108602913362887   T   T   T
 20.2952713375174554 16.7394798138386420 19.7117463996010756   T   T   T
  1.4524237029337650 19.2480496586027243 19.7105237176794859   T   T   T
  4.3507063272427446 19.2484201041186864 19.7111701271561728   T   T   T
  7.2476290705561306 19.2504205612285197 19.7125099870639318   T   T   T
 10.1460649872098152 19.2577010328354881 19.7099514117065482   T   T   T
 13.0471096538972890 19.2597756220374663 19.7103449911979460   T   T   T
 15.9487845934681705 19.2547068949935110 19.7122197142976781   T   T   T
 18.8487434171504979 19.2503477410567037 19.7120351994490299   T   T   T
 21.7471362037799238 19.2483712528284769 19.7116944961771026   T   T   T
  0.0064064564500685 -0.0017345850772609 22.0699221321847361   T   T   T
  2.9005369771248146 -0.0001579053316136 22.0696915659512953   T   T   T
  5.7961460453861955  0.0004772268375179 22.0717872182641841   T   T   T
  8.6946323446806293  0.0029685407657500 22.0736071377614209   T   T   T
 11.5946444442914469  0.0018663480809051 22.0709587897574089   T   T   T
 14.4998010199986478  0.0025371670829543 22.0713764804914199   T   T   T
 17.4035698039460875 -0.0018068132861012 22.0713339681321230   T   T   T
 20.3021224152747557 -0.0022008359341577 22.0720410651327903   T   T   T
  1.4556367045773562  2.5095908839252559 22.0688172713320050   T   T   T
  4.3492295250189876  2.5099205760855519 22.0691489322674279   T   T   T
  7.2430009724102797  2.5076858899556149 22.0716871714437062   T   T   T
 10.1406000290765803  2.5040001674039605 22.0688167564528150   T   T   T
 13.0448014832998389  2.4989157512703590 22.0707693624828813   T   T   T
 15.9584507488320657  2.4964370161645917 22.0712793720963703   T   T   T
 18.8613099844940528  2.4999027578793633 22.0697235788239290   T   T   T
 21.7556930218109628  2.5063134078892677 22.0701023306656907   T   T   T
  0.0108814639568197  5.0204726037559979 22.0689735149422930   T   T   T
  2.9027877712570862  5.0213296680716706 22.0674942616074752   T   T   T
  5.7952737072029423  5.0200339891128358 22.0703395809723197   T   T   T
  8.6875184176915479  5.0118407435195778 22.0691039447594370   T   T   T
 11.5849838058252672  4.9935690171362603 22.0633878584152505   T   T   T
 14.5075491094236924  4.9774673975802060 22.0440895969055788   T   T   T
 17.4268540100833071  4.9883604581324263 22.0614348549890913   T   T   T
 20.3145205173979555  5.0135851041955251 22.0684525120752859   T   T   T
  1.4578570805240680  7.5356948645379145 22.0679670098036311   T   T   T
  4.3499692834385524  7.5344791086005385 22.0688401551599647   T   T   T
  7.2392558952411408  7.5287269852397305 22.0683331802135037   T   T   T
 10.1173920798157582  7.5063733286038712 22.0383566849821726   T   T   T
 13.0071705991804834  7.4793782541342955 22.0741997584608107   T   T   T
 16.0314164820956542  7.4853820223102128 22.0667638826511698   T   T   T
 18.8898590431800741  7.5282960142960427 22.0627038108250915   T   T   T
 21.7637410523326267  7.5324014856960337 22.0702119825752803   T   T   T
  0.0089622303943986 10.0473216852061569 22.0687263526423934   T   T   T
  2.9009788034107831 10.0473948298026112 22.0686863744358064   T   T   T
  5.7919264149301952 10.0459852250841166 22.0715067402622438   T   T   T
  8.6679228944624604 10.0440769866060720 22.0563626077026598   T   T   T
 11.5612512932061318 10.0310771327992967 22.1094959417207200   T   T   T
 14.5102193039868652 10.1086120652640741 22.0830402106888677   T   T   T
 17.4373099433001961 10.0624635556481863 22.0420274353120362   T   T   T
 20.3148679617719665 10.0480461080424881 22.0702079816349972   T   T   T
  1.4529030015932509 12.5584229828678673 22.0685367666977932   T   T   T
  4.3468287427732077 12.5583822271759527 22.0693986932762982   T   T   T
  7.2362327839129765 12.5615650312792777 22.0650704542835960   T   T   T
 10.1199137300330708 12.5767502818285628 22.0401950689807826   T   T   T
 13.0509218882597100 12.5838400791790974 22.0483298442159636   T   T   T
 15.9675094524420782 12.5821559817701853 22.0590003212900321   T   T   T
 18.8581010825021558 12.5670487720677340 22.0701247865830723   T   T   T
 21.7509159936467498 12.5598661223253583 22.0691832094754972   T   T   T
  0.0042122096327526 15.0678226110114064 22.0687237802538796   T   T   T
  2.9010136558518105 15.0677857629387919 22.0676901121358213   T   T   T
  5.7958792864321591 15.0690795571543212 22.0732549674340817   T   T   T
  8.6849542505718134 15.0845881953795971 22.0525395569762566   T   T   T
 11.5954977658490677 15.0977044845934589 22.0539386078107071   T   T   T
 14.5084516358129250 15.0864129755257004 22.0487535760632340   T   T   T
 17.4025026843735766 15.0769104859755601 22.0690146455319294   T   T   T
 20.2996722381984611 15.0704963391339728 22.0689036885534122   T   T   T
  1.4527327539278112 17.5769666389638246 22.0680900022739550   T   T   T
  4.3492703624114748 17.5779128407877820 22.0695113056811714   T   T   T
  7.2452030439799007 17.5819173525215326 22.0741259253986151   T   T   T
 10.1418107337616252 17.5884756393493369 22.0677479704876873   T   T   T
 13.0503523074074259 17.5899114762620847 22.0661952646039552   T   T   T
 15.9502804904047473 17.5840372783198085 22.0711660031190497   T   T   T
 18.8507011411884484 17.5791354461488183 22.0706927225714509   T   T   T
 21.7489193203519768 17.5770779488840247 22.0702768218874112   T   T   T
 10.2822459517677967 12.8655677954549112 25.1262460661444926   T   T   T
 10.3832016083429650 14.2543254401307351 25.1983938842290840   T   T   T
 11.6379286259665484 14.8720323175938152 25.2167410021452731   T   T   T
 12.7996782437074721 14.0923084826756355 25.1722435535318247   T   T   T
 12.7143205621921300 12.7027105860732750 25.0988284397872015   T   T   T
 11.4497243017448938 12.0746789189014763 25.0791823902380848   T   T   T
 11.3535441321487500 10.6636805927057825 24.9719811772028919   T   T   T
 11.2753689494859994  9.4569318038331591 24.8154354014433061   T   T   T
  9.4737320958905684 14.8606053080945806 25.2365244315164787   T   T   T
 11.7113195538436639 15.9609281113707517 25.2776074513134112   T   T   T
 13.7819158036297527 14.5729975347887013 25.1912095961039455   T   T   T
 13.6176910165894984 12.0865908448712478 25.0798751533569764   T   T   T
  9.3047498521165757 12.3763595862333222 25.1231471401480420   T   T   T
 11.2311681592077175  8.3863014741418223 24.8596717127885043   T   T   T
 14.5821887699567636  8.3352205117246942 24.2151658510846168   T   T   T
