# Supplementary material for: Universal inter-molecular radical transfer reactions on metal surfaces
Source: Nat Commun. 2024 Apr 8;15:3030. doi: 10.1038/s41467-024-47252-1 (PMC11001993; doi:10.1038/s41467-024-47252-1)
Supplement: Supplementary file 4 — Source Data [file 41467_2024_47252_MOESM4_ESM.zip › Source data/Figure_S9f/CONTCAR_3x3_AtomicBr_S1_deH]

Ag  C  H Br 
 1.0000000000000000
    23.1931024229187592    0.0000000000000000    0.0000000000000000
     0.0000000000000000   20.0858158908220581    0.0000000000000000
     0.0000000000000000    0.0000000000000000   37.1014083110324009
  Ag   C   H  Br
 256   8   6   1
Selective dynamics
Cartesian
  0.0000000000000000  0.0000000000000000 14.9999999999999609   F   F   F
  2.8991378028648449  0.0000000000000000 14.9999999999999609   F   F   F
  5.7982756057296898  0.0000000000000000 14.9999999999999609   F   F   F
  8.6974134085945352  0.0000000000000000 14.9999999999999609   F   F   F
 11.5965512114593796  0.0000000000000000 14.9999999999999609   F   F   F
 14.4956890143242241  0.0000000000000000 14.9999999999999609   F   F   F
 17.3948268171890703  0.0000000000000000 14.9999999999999609   F   F   F
 20.2939646200539130  0.0000000000000000 14.9999999999999609   F   F   F
  1.4495689014324225  2.5107269863527573 14.9999999999999609   F   F   F
  4.3487067042972676  2.5107269863527573 14.9999999999999609   F   F   F
  7.2478445071621120  2.5107269863527573 14.9999999999999609   F   F   F
 10.1469823100269565  2.5107269863527573 14.9999999999999609   F   F   F
 13.0461201128918045  2.5107269863527573 14.9999999999999609   F   F   F
 15.9452579157566472  2.5107269863527573 14.9999999999999609   F   F   F
 18.8443957186214917  2.5107269863527573 14.9999999999999609   F   F   F
 21.7435335214863379  2.5107269863527573 14.9999999999999609   F   F   F
  0.0000000000000000  5.0214539727055145 14.9999999999999609   F   F   F
  2.8991378028648449  5.0214539727055145 14.9999999999999609   F   F   F
  5.7982756057296898  5.0214539727055145 14.9999999999999609   F   F   F
  8.6974134085945352  5.0214539727055145 14.9999999999999609   F   F   F
 11.5965512114593796  5.0214539727055145 14.9999999999999609   F   F   F
 14.4956890143242241  5.0214539727055145 14.9999999999999609   F   F   F
 17.3948268171890703  5.0214539727055145 14.9999999999999609   F   F   F
 20.2939646200539130  5.0214539727055145 14.9999999999999609   F   F   F
  1.4495689014324225  7.5321809590582713 14.9999999999999609   F   F   F
  4.3487067042972676  7.5321809590582713 14.9999999999999609   F   F   F
  7.2478445071621120  7.5321809590582713 14.9999999999999609   F   F   F
 10.1469823100269565  7.5321809590582713 14.9999999999999609   F   F   F
 13.0461201128918045  7.5321809590582713 14.9999999999999609   F   F   F
 15.9452579157566472  7.5321809590582713 14.9999999999999609   F   F   F
 18.8443957186214917  7.5321809590582713 14.9999999999999609   F   F   F
 21.7435335214863379  7.5321809590582713 14.9999999999999609   F   F   F
  0.0000000000000000 10.0429079454110290 14.9999999999999609   F   F   F
  2.8991378028648449 10.0429079454110290 14.9999999999999609   F   F   F
  5.7982756057296898 10.0429079454110290 14.9999999999999609   F   F   F
  8.6974134085945352 10.0429079454110290 14.9999999999999609   F   F   F
 11.5965512114593796 10.0429079454110290 14.9999999999999609   F   F   F
 14.4956890143242241 10.0429079454110290 14.9999999999999609   F   F   F
 17.3948268171890703 10.0429079454110290 14.9999999999999609   F   F   F
 20.2939646200539130 10.0429079454110290 14.9999999999999609   F   F   F
  1.4495689014324225 12.5536349317637868 14.9999999999999609   F   F   F
  4.3487067042972676 12.5536349317637868 14.9999999999999609   F   F   F
  7.2478445071621120 12.5536349317637868 14.9999999999999609   F   F   F
 10.1469823100269565 12.5536349317637868 14.9999999999999609   F   F   F
 13.0461201128918045 12.5536349317637868 14.9999999999999609   F   F   F
 15.9452579157566472 12.5536349317637868 14.9999999999999609   F   F   F
 18.8443957186214917 12.5536349317637868 14.9999999999999609   F   F   F
 21.7435335214863379 12.5536349317637868 14.9999999999999609   F   F   F
  0.0000000000000000 15.0643619181165427 14.9999999999999609   F   F   F
  2.8991378028648449 15.0643619181165427 14.9999999999999609   F   F   F
  5.7982756057296898 15.0643619181165427 14.9999999999999609   F   F   F
  8.6974134085945352 15.0643619181165427 14.9999999999999609   F   F   F
 11.5965512114593796 15.0643619181165427 14.9999999999999609   F   F   F
 14.4956890143242241 15.0643619181165427 14.9999999999999609   F   F   F
 17.3948268171890703 15.0643619181165427 14.9999999999999609   F   F   F
 20.2939646200539130 15.0643619181165427 14.9999999999999609   F   F   F
  1.4495689014324225 17.5750889044693004 14.9999999999999609   F   F   F
  4.3487067042972676 17.5750889044693004 14.9999999999999609   F   F   F
  7.2478445071621120 17.5750889044693004 14.9999999999999609   F   F   F
 10.1469823100269565 17.5750889044693004 14.9999999999999609   F   F   F
 13.0461201128918045 17.5750889044693004 14.9999999999999609   F   F   F
 15.9452579157566472 17.5750889044693004 14.9999999999999609   F   F   F
 18.8443957186214917 17.5750889044693004 14.9999999999999609   F   F   F
 21.7435335214863379 17.5750889044693004 14.9999999999999609   F   F   F
  1.4495689014324225  0.8369089954508715 17.3671361036775416   F   F   F
  4.3487067042972676  0.8369089954508715 17.3671361036775416   F   F   F
  7.2478445071621120  0.8369089954508715 17.3671361036775416   F   F   F
 10.1469823100269565  0.8369089954508715 17.3671361036775416   F   F   F
 13.0461201128918045  0.8369089954508715 17.3671361036775416   F   F   F
 15.9452579157566472  0.8369089954508715 17.3671361036775416   F   F   F
 18.8443957186214917  0.8369089954508715 17.3671361036775416   F   F   F
 21.7435335214863379  0.8369089954508715 17.3671361036775416   F   F   F
  0.0000000000000000  3.3476359818036290 17.3671361036775416   F   F   F
  2.8991378028648449  3.3476359818036290 17.3671361036775416   F   F   F
  5.7982756057296898  3.3476359818036290 17.3671361036775416   F   F   F
  8.6974134085945352  3.3476359818036290 17.3671361036775416   F   F   F
 11.5965512114593796  3.3476359818036290 17.3671361036775416   F   F   F
 14.4956890143242241  3.3476359818036290 17.3671361036775416   F   F   F
 17.3948268171890703  3.3476359818036290 17.3671361036775416   F   F   F
 20.2939646200539130  3.3476359818036290 17.3671361036775416   F   F   F
  1.4495689014324225  5.8583629681563858 17.3671361036775416   F   F   F
  4.3487067042972676  5.8583629681563858 17.3671361036775416   F   F   F
  7.2478445071621120  5.8583629681563858 17.3671361036775416   F   F   F
 10.1469823100269565  5.8583629681563858 17.3671361036775416   F   F   F
 13.0461201128918045  5.8583629681563858 17.3671361036775416   F   F   F
 15.9452579157566472  5.8583629681563858 17.3671361036775416   F   F   F
 18.8443957186214917  5.8583629681563858 17.3671361036775416   F   F   F
 21.7435335214863379  5.8583629681563858 17.3671361036775416   F   F   F
  0.0000000000000000  8.3690899545091426 17.3671361036775416   F   F   F
  2.8991378028648449  8.3690899545091426 17.3671361036775416   F   F   F
  5.7982756057296898  8.3690899545091426 17.3671361036775416   F   F   F
  8.6974134085945352  8.3690899545091426 17.3671361036775416   F   F   F
 11.5965512114593796  8.3690899545091426 17.3671361036775416   F   F   F
 14.4956890143242241  8.3690899545091426 17.3671361036775416   F   F   F
 17.3948268171890703  8.3690899545091426 17.3671361036775416   F   F   F
 20.2939646200539130  8.3690899545091426 17.3671361036775416   F   F   F
  1.4495689014324225 10.8798169408619003 17.3671361036775416   F   F   F
  4.3487067042972676 10.8798169408619003 17.3671361036775416   F   F   F
  7.2478445071621120 10.8798169408619003 17.3671361036775416   F   F   F
 10.1469823100269565 10.8798169408619003 17.3671361036775416   F   F   F
 13.0461201128918045 10.8798169408619003 17.3671361036775416   F   F   F
 15.9452579157566472 10.8798169408619003 17.3671361036775416   F   F   F
 18.8443957186214917 10.8798169408619003 17.3671361036775416   F   F   F
 21.7435335214863379 10.8798169408619003 17.3671361036775416   F   F   F
  0.0000000000000000 13.3905439272146580 17.3671361036775416   F   F   F
  2.8991378028648449 13.3905439272146580 17.3671361036775416   F   F   F
  5.7982756057296898 13.3905439272146580 17.3671361036775416   F   F   F
  8.6974134085945352 13.3905439272146580 17.3671361036775416   F   F   F
 11.5965512114593796 13.3905439272146580 17.3671361036775416   F   F   F
 14.4956890143242241 13.3905439272146580 17.3671361036775416   F   F   F
 17.3948268171890703 13.3905439272146580 17.3671361036775416   F   F   F
 20.2939646200539130 13.3905439272146580 17.3671361036775416   F   F   F
  1.4495689014324225 15.9012709135674157 17.3671361036775416   F   F   F
  4.3487067042972676 15.9012709135674157 17.3671361036775416   F   F   F
  7.2478445071621120 15.9012709135674157 17.3671361036775416   F   F   F
 10.1469823100269565 15.9012709135674157 17.3671361036775416   F   F   F
 13.0461201128918045 15.9012709135674157 17.3671361036775416   F   F   F
 15.9452579157566472 15.9012709135674157 17.3671361036775416   F   F   F
 18.8443957186214917 15.9012709135674157 17.3671361036775416   F   F   F
 21.7435335214863379 15.9012709135674157 17.3671361036775416   F   F   F
  0.0000000000000000 18.4119978999201734 17.3671361036775416   F   F   F
  2.8991378028648449 18.4119978999201734 17.3671361036775416   F   F   F
  5.7982756057296898 18.4119978999201734 17.3671361036775416   F   F   F
  8.6974134085945352 18.4119978999201734 17.3671361036775416   F   F   F
 11.5965512114593796 18.4119978999201734 17.3671361036775416   F   F   F
 14.4956890143242241 18.4119978999201734 17.3671361036775416   F   F   F
 17.3948268171890703 18.4119978999201734 17.3671361036775416   F   F   F
 20.2939646200539130 18.4119978999201734 17.3671361036775416   F   F   F
  0.0013560188654521  1.6695361408698555 19.7122333776904490   T   T   T
  2.8975750167763556  1.6705658904954659 19.7130287158418334   T   T   T
  5.7929455365846207  1.6687448126792330 19.7116757298404224   T   T   T
  8.6921006192114945  1.6772277933347495 19.7124115031541294   T   T   T
 11.5941972905332626  1.6810133432533723 19.7148466064514238   T   T   T
 14.4969045794765581  1.6810488874072149 19.7135531444228569   T   T   T
 17.3989568594986146  1.6744868154111154 19.7117038543996763   T   T   T
 20.2984583756753096  1.6709725343599515 19.7115311424100881   T   T   T
  1.4497844301255061  4.1793641154172079 19.7137114647822926   T   T   T
  4.3425658403975103  4.1783005552516963 19.7126403716003509   T   T   T
  7.2346834066333354  4.1784587649610225 19.7047037683767066   T   T   T
 10.1385734517668329  4.1897957190964918 19.7102835292041014   T   T   T
 13.0461803521925521  4.1878995141203719 19.7104084028333695   T   T   T
 15.9532896711884735  4.1848632158871633 19.7055674956806861   T   T   T
 18.8543318115896810  4.1793299782201032 19.7057009660757920   T   T   T
 21.7492836776557077  4.1784823727891540 19.7123738294012192   T   T   T
  0.0021986395160150  6.6901879940828977 19.7114810254086628   T   T   T
  2.8937931787311735  6.6893462873174752 19.7118932560222966   T   T   T
  5.7877934805662026  6.6859669887313000 19.7058166721608039   T   T   T
  8.7061763598992403  6.6986281221419111 19.7197883111278927   T   T   T
 11.6102910900078573  6.6954123814727504 19.7147050986993264   T   T   T
 14.4813563092715469  6.7116318291031396 19.7428548075700689   T   T   T
 17.3873095625302234  6.6964753983132308 19.7255124864873785   T   T   T
 20.3016431967827238  6.6857797494866382 19.7060914839090344   T   T   T
  1.4472346317489104  9.2024486979027618 19.7124906243456977   T   T   T
  4.3433502476280497  9.1997203275304500 19.7120241196364070   T   T   T
  7.2423204579044684  9.1949801439596364 19.7032467968711202   T   T   T
 10.1609509335949522  9.2209594235893402 19.7359297343596616   T   T   T
 13.0357796544482927  9.2173969032043246 19.7698338912863569   T   T   T
 15.9438489095273219  9.1992070631947751 19.7179817698587030   T   T   T
 18.8501975100113803  9.1969105451657818 19.7090049704026526   T   T   T
 21.7454417478652040  9.2015661325245830 19.7118391728540558   T   T   T
 -0.0009470006376651 11.7167848121000358 19.7123101315774569   T   T   T
  2.8935209487137996 11.7161372248409297 19.7118699716581141   T   T   T
  5.7868336279062582 11.7112083676830743 19.7076413460848414   T   T   T
  8.6944392752220967 11.7149210830122925 19.7138820040011140   T   T   T
 11.5957880102326616 11.6951712002908224 19.7396567433920218   T   T   T
 14.5005790840697433 11.7045306697876601 19.7264197313070966   T   T   T
 17.4020583221401530 11.7160516913697847 19.7047902295453312   T   T   T
 20.2981066286207472 11.7164345587070731 19.7124037152544815   T   T   T
  1.4491379458866747 14.2282526282565929 19.7123548800431223   T   T   T
  4.3481589587392415 14.2271983775535062 19.7139690779188967   T   T   T
  7.2421579413653028 14.2280540010858800 19.7071300371257720   T   T   T
 10.1495848386988587 14.2184323179822396 19.7139533059457932   T   T   T
 13.0468579610064701 14.2251799882498613 19.7086570230395743   T   T   T
 15.9473137775382963 14.2396803024480931 19.7011941485402566   T   T   T
 18.8430425484951840 14.2298690987277485 19.7133996717716542   T   T   T
 21.7428510601221880 14.2292996996571119 19.7122630183248084   T   T   T
 -0.0003653173327786 16.7375933884905166 19.7114712682004374   T   T   T
  2.8999773379784055 16.7356967609188807 19.7133855915188789   T   T   T
  5.7989246892076762 16.7378473452011676 19.7144797598358750   T   T   T
  8.6965943625879962 16.7470014708905630 19.7060103345608510   T   T   T
 11.5948621094917730 16.7547300367162144 19.7020224860952204   T   T   T
 14.4951087646976866 16.7543151268878461 19.7068143036968415   T   T   T
 17.3950311208976416 16.7449533416634253 19.7127146837006642   T   T   T
 20.2938603094890979 16.7384699844698233 19.7126040906843478   T   T   T
  1.4499250877192751 19.2459631582411816 19.7119063077504926   T   T   T
  4.3474118632647452 19.2452325223148613 19.7147063036318038   T   T   T
  7.2442898616364344 19.2511176430592812 19.7126067379677288   T   T   T
 10.1451891072142413 19.2572362629308422 19.7124258415482352   T   T   T
 13.0450461889313765 19.2591728415200265 19.7129702074655668   T   T   T
 15.9469956059310789 19.2567595963092799 19.7128069277645217   T   T   T
 18.8470473091032211 19.2493970455280845 19.7135440630896248   T   T   T
 21.7445903952459965 19.2476816033007339 19.7115934303567357   T   T   T
  0.0032745132818175 -0.0013253409811318 22.0732406594723436   T   T   T
  2.8948475665832123 -0.0010576415962715 22.0757228711278906   T   T   T
  5.7917867841455930 -0.0012932806416608 22.0745196749087569   T   T   T
  8.6888766233113586  0.0000359287835868 22.0743083444239865   T   T   T
 11.5922170626557506 -0.0001618224567450 22.0756272535811675   T   T   T
 14.4991660844836918  0.0010947658323256 22.0746763663423771   T   T   T
 17.4010758703687358  0.0007121948911106 22.0721437922401300   T   T   T
 20.3019575904324441  0.0000210051761589 22.0745944929995233   T   T   T
  1.4499096534459424  2.5062185841231135 22.0737837234817533   T   T   T
  4.3411009410636074  2.5039575666363714 22.0741578361597774   T   T   T
  7.2357955580202225  2.5043903524731319 22.0702244133779821   T   T   T
 10.1320086758920969  2.4963544764057448 22.0726251965974569   T   T   T
 13.0465594789637453  2.4915212814622691 22.0764642961596351   T   T   T
 15.9535099062710568  2.4992714928388491 22.0710257379148800   T   T   T
 18.8586736357181586  2.4994257154944401 22.0736505580934725   T   T   T
 21.7511762843845098  2.5046306934233789 22.0733780393448349   T   T   T
  0.0049660887343385  5.0167904828902259 22.0714431576590471   T   T   T
  2.8931950759752656  5.0162360703754052 22.0738621577525045   T   T   T
  5.7817645447435755  5.0090460493593207 22.0699615763305381   T   T   T
  8.6749763084471425  5.0014006866948568 22.0598806220034689   T   T   T
 11.5843217561541820  4.9688196333082431 22.0567286280533992   T   T   T
 14.4993138884475421  4.9798873860293709 22.0488571771957780   T   T   T
 17.4233985650410190  4.9846988894490067 22.0620915835105009   T   T   T
 20.3101643636566607  5.0121164964189209 22.0707050996433587   T   T   T
  1.4486866190231149  7.5309711244968591 22.0707834596348533   T   T   T
  4.3356907156018574  7.5256275332155527 22.0696598106895010   T   T   T
  7.2169171729010104  7.5128781490858962 22.0645097673173112   T   T   T
 10.0879977744936351  7.4907270753555046 22.0821165874505851   T   T   T
 13.0198475512011331  7.4773953934430519 22.1462543338596447   T   T   T
 16.0166364484860111  7.4721218001098064 22.0722877260675041   T   T   T
 18.8855786950018185  7.5243208732482660 22.0629344958035709   T   T   T
 21.7579439179264220  7.5299611752973963 22.0706750137557428   T   T   T
  0.0035260104712287 10.0446121694399313 22.0710691254574947   T   T   T
  2.8863973836005030 10.0435407855350149 22.0702081844489193   T   T   T
  5.7611960014699228 10.0396610181331081 22.0712027915664351   T   T   T
  8.6089997365176334 10.0267468152211396 22.0461573907271244   T   T   T
 11.5424976529684322 10.0205921935844859 22.2797361795395226   T   T   T
 14.5574725903916935 10.1024568472583276 22.0683074668573518   T   T   T
 17.4536712011797839 10.0618313891914699 22.0455367080767211   T   T   T
 20.3172132636346063 10.0453478157239555 22.0716100988180663   T   T   T
  1.4457728461869142 12.5576000198615620 22.0702795953625710   T   T   T
  4.3284191141952686 12.5582905812226819 22.0731210987974933   T   T   T
  7.1982812426844767 12.5669027372641366 22.0631414543054660   T   T   T
 10.0517188626557274 12.5643221895956039 22.0490629087664338   T   T   T
 13.1175835020402225 12.5846674218321635 22.0342414508528535   T   T   T
 15.9973473013943135 12.5972719261630139 22.0521405792408842   T   T   T
 18.8690736023353267 12.5691257505785590 22.0749874609127374   T   T   T
 21.7506949393196223 12.5598378149708427 22.0704569350860318   T   T   T
  0.0015798660899330 15.0705043195573207 22.0705373447846966   T   T   T
  2.8934157504833453 15.0691431065704933 22.0726835821079455   T   T   T
  5.7826395228824516 15.0751900345800962 22.0772848807932256   T   T   T
  8.6725374596559579 15.0873193021326930 22.0495771940694638   T   T   T
 11.5895944164369435 15.1209450904881813 22.0197703796825088   T   T   T
 14.5138010618613897 15.0973311137154891 22.0536171477569241   T   T   T
 17.4115389376225238 15.0878788760447815 22.0749117336785687   T   T   T
 20.3024883151723117 15.0732853861164919 22.0720297315627150   T   T   T
  1.4491505516927843 17.5784428438982552 22.0718598396222490   T   T   T
  4.3432760539251207 17.5787058583436604 22.0763319758011853   T   T   T
  7.2387861358069268 17.5824131266775332 22.0750326589562000   T   T   T
 10.1346453161245531 17.5914842001966072 22.0752747815121282   T   T   T
 13.0514889296080696 17.5946694251247386 22.0767014918940063   T   T   T
 15.9519365476134194 17.5877075066451702 22.0732117662099228   T   T   T
 18.8532685335003727 17.5838255454451371 22.0735939476298562   T   T   T
 21.7478235870432179 17.5789339159001798 22.0703607337590384   T   T   T
 10.5098044853075994 14.7328431265210025 25.2535431080694686   T   T   T
 10.5696250409630270 16.0218545207595362 25.7768462547855393   T   T   T
 11.8042605149988109 16.6156329548866140 26.0498136410731043   T   T   T
 12.9854831282344829 15.9075831484480688 25.8123827445355118   T   T   T
 12.9401112321541447 14.6184515114129194 25.2891599620532936   T   T   T
 11.6981334795142793 14.0168626601045307 24.9898766825088359   T   T   T
 11.6463999900836956 12.7610414541758210 24.3200811389308171   T   T   T
 11.5964976920681409 11.7154526152530671 23.6355493260148748   T   T   T
  9.6427294420774174 16.5711457255176491 25.9609847798042637   T   T   T
 11.8462173332346037 17.6330343288349276 26.4452421027311253   T   T   T
 13.9535636924412199 16.3683729240771463 26.0243067220092534   T   T   T
 13.8612504983656226 14.0635356067972257 25.0900056138997876   T   T   T
  9.5466510970617016 14.2664221446827888 25.0278188130341519   T   T   T
 11.4795005877858323  8.2602020401052805 23.0284713157870335   T   T   T
 14.7573209504683369  8.4862286657285200 24.2363319425143970   T   T   T
