# Supplementary material for: Universal inter-molecular radical transfer reactions on metal surfaces
Source: Nat Commun. 2024 Apr 8;15:3030. doi: 10.1038/s41467-024-47252-1 (PMC11001993; doi:10.1038/s41467-024-47252-1)
Supplement: Supplementary file 4 — Source Data [file 41467_2024_47252_MOESM4_ESM.zip › Source data/Figure_S9f/CONTCAR_3x3_AtomicBr_S2_HBr]

Ag  C  H Br 
 1.0000000000000000
    23.1931024229187592    0.0000000000000000    0.0000000000000000
     0.0000000000000000   20.0858158908220581    0.0000000000000000
     0.0000000000000000    0.0000000000000000   37.1014083110324009
  Ag   C   H  Br
 256   8   6   1
Selective dynamics
Cartesian
  0.0000000000000000  0.0000000000000000 14.9999999999999609   F   F   F
  2.8991378028648449  0.0000000000000000 14.9999999999999609   F   F   F
  5.7982756057296898  0.0000000000000000 14.9999999999999609   F   F   F
  8.6974134085945352  0.0000000000000000 14.9999999999999609   F   F   F
 11.5965512114593796  0.0000000000000000 14.9999999999999609   F   F   F
 14.4956890143242241  0.0000000000000000 14.9999999999999609   F   F   F
 17.3948268171890703  0.0000000000000000 14.9999999999999609   F   F   F
 20.2939646200539130  0.0000000000000000 14.9999999999999609   F   F   F
  1.4495689014324225  2.5107269863527573 14.9999999999999609   F   F   F
  4.3487067042972676  2.5107269863527573 14.9999999999999609   F   F   F
  7.2478445071621120  2.5107269863527573 14.9999999999999609   F   F   F
 10.1469823100269565  2.5107269863527573 14.9999999999999609   F   F   F
 13.0461201128918045  2.5107269863527573 14.9999999999999609   F   F   F
 15.9452579157566472  2.5107269863527573 14.9999999999999609   F   F   F
 18.8443957186214917  2.5107269863527573 14.9999999999999609   F   F   F
 21.7435335214863379  2.5107269863527573 14.9999999999999609   F   F   F
  0.0000000000000000  5.0214539727055145 14.9999999999999609   F   F   F
  2.8991378028648449  5.0214539727055145 14.9999999999999609   F   F   F
  5.7982756057296898  5.0214539727055145 14.9999999999999609   F   F   F
  8.6974134085945352  5.0214539727055145 14.9999999999999609   F   F   F
 11.5965512114593796  5.0214539727055145 14.9999999999999609   F   F   F
 14.4956890143242241  5.0214539727055145 14.9999999999999609   F   F   F
 17.3948268171890703  5.0214539727055145 14.9999999999999609   F   F   F
 20.2939646200539130  5.0214539727055145 14.9999999999999609   F   F   F
  1.4495689014324225  7.5321809590582713 14.9999999999999609   F   F   F
  4.3487067042972676  7.5321809590582713 14.9999999999999609   F   F   F
  7.2478445071621120  7.5321809590582713 14.9999999999999609   F   F   F
 10.1469823100269565  7.5321809590582713 14.9999999999999609   F   F   F
 13.0461201128918045  7.5321809590582713 14.9999999999999609   F   F   F
 15.9452579157566472  7.5321809590582713 14.9999999999999609   F   F   F
 18.8443957186214917  7.5321809590582713 14.9999999999999609   F   F   F
 21.7435335214863379  7.5321809590582713 14.9999999999999609   F   F   F
  0.0000000000000000 10.0429079454110290 14.9999999999999609   F   F   F
  2.8991378028648449 10.0429079454110290 14.9999999999999609   F   F   F
  5.7982756057296898 10.0429079454110290 14.9999999999999609   F   F   F
  8.6974134085945352 10.0429079454110290 14.9999999999999609   F   F   F
 11.5965512114593796 10.0429079454110290 14.9999999999999609   F   F   F
 14.4956890143242241 10.0429079454110290 14.9999999999999609   F   F   F
 17.3948268171890703 10.0429079454110290 14.9999999999999609   F   F   F
 20.2939646200539130 10.0429079454110290 14.9999999999999609   F   F   F
  1.4495689014324225 12.5536349317637868 14.9999999999999609   F   F   F
  4.3487067042972676 12.5536349317637868 14.9999999999999609   F   F   F
  7.2478445071621120 12.5536349317637868 14.9999999999999609   F   F   F
 10.1469823100269565 12.5536349317637868 14.9999999999999609   F   F   F
 13.0461201128918045 12.5536349317637868 14.9999999999999609   F   F   F
 15.9452579157566472 12.5536349317637868 14.9999999999999609   F   F   F
 18.8443957186214917 12.5536349317637868 14.9999999999999609   F   F   F
 21.7435335214863379 12.5536349317637868 14.9999999999999609   F   F   F
  0.0000000000000000 15.0643619181165427 14.9999999999999609   F   F   F
  2.8991378028648449 15.0643619181165427 14.9999999999999609   F   F   F
  5.7982756057296898 15.0643619181165427 14.9999999999999609   F   F   F
  8.6974134085945352 15.0643619181165427 14.9999999999999609   F   F   F
 11.5965512114593796 15.0643619181165427 14.9999999999999609   F   F   F
 14.4956890143242241 15.0643619181165427 14.9999999999999609   F   F   F
 17.3948268171890703 15.0643619181165427 14.9999999999999609   F   F   F
 20.2939646200539130 15.0643619181165427 14.9999999999999609   F   F   F
  1.4495689014324225 17.5750889044693004 14.9999999999999609   F   F   F
  4.3487067042972676 17.5750889044693004 14.9999999999999609   F   F   F
  7.2478445071621120 17.5750889044693004 14.9999999999999609   F   F   F
 10.1469823100269565 17.5750889044693004 14.9999999999999609   F   F   F
 13.0461201128918045 17.5750889044693004 14.9999999999999609   F   F   F
 15.9452579157566472 17.5750889044693004 14.9999999999999609   F   F   F
 18.8443957186214917 17.5750889044693004 14.9999999999999609   F   F   F
 21.7435335214863379 17.5750889044693004 14.9999999999999609   F   F   F
  1.4495689014324225  0.8369089954508715 17.3671361036775416   F   F   F
  4.3487067042972676  0.8369089954508715 17.3671361036775416   F   F   F
  7.2478445071621120  0.8369089954508715 17.3671361036775416   F   F   F
 10.1469823100269565  0.8369089954508715 17.3671361036775416   F   F   F
 13.0461201128918045  0.8369089954508715 17.3671361036775416   F   F   F
 15.9452579157566472  0.8369089954508715 17.3671361036775416   F   F   F
 18.8443957186214917  0.8369089954508715 17.3671361036775416   F   F   F
 21.7435335214863379  0.8369089954508715 17.3671361036775416   F   F   F
  0.0000000000000000  3.3476359818036290 17.3671361036775416   F   F   F
  2.8991378028648449  3.3476359818036290 17.3671361036775416   F   F   F
  5.7982756057296898  3.3476359818036290 17.3671361036775416   F   F   F
  8.6974134085945352  3.3476359818036290 17.3671361036775416   F   F   F
 11.5965512114593796  3.3476359818036290 17.3671361036775416   F   F   F
 14.4956890143242241  3.3476359818036290 17.3671361036775416   F   F   F
 17.3948268171890703  3.3476359818036290 17.3671361036775416   F   F   F
 20.2939646200539130  3.3476359818036290 17.3671361036775416   F   F   F
  1.4495689014324225  5.8583629681563858 17.3671361036775416   F   F   F
  4.3487067042972676  5.8583629681563858 17.3671361036775416   F   F   F
  7.2478445071621120  5.8583629681563858 17.3671361036775416   F   F   F
 10.1469823100269565  5.8583629681563858 17.3671361036775416   F   F   F
 13.0461201128918045  5.8583629681563858 17.3671361036775416   F   F   F
 15.9452579157566472  5.8583629681563858 17.3671361036775416   F   F   F
 18.8443957186214917  5.8583629681563858 17.3671361036775416   F   F   F
 21.7435335214863379  5.8583629681563858 17.3671361036775416   F   F   F
  0.0000000000000000  8.3690899545091426 17.3671361036775416   F   F   F
  2.8991378028648449  8.3690899545091426 17.3671361036775416   F   F   F
  5.7982756057296898  8.3690899545091426 17.3671361036775416   F   F   F
  8.6974134085945352  8.3690899545091426 17.3671361036775416   F   F   F
 11.5965512114593796  8.3690899545091426 17.3671361036775416   F   F   F
 14.4956890143242241  8.3690899545091426 17.3671361036775416   F   F   F
 17.3948268171890703  8.3690899545091426 17.3671361036775416   F   F   F
 20.2939646200539130  8.3690899545091426 17.3671361036775416   F   F   F
  1.4495689014324225 10.8798169408619003 17.3671361036775416   F   F   F
  4.3487067042972676 10.8798169408619003 17.3671361036775416   F   F   F
  7.2478445071621120 10.8798169408619003 17.3671361036775416   F   F   F
 10.1469823100269565 10.8798169408619003 17.3671361036775416   F   F   F
 13.0461201128918045 10.8798169408619003 17.3671361036775416   F   F   F
 15.9452579157566472 10.8798169408619003 17.3671361036775416   F   F   F
 18.8443957186214917 10.8798169408619003 17.3671361036775416   F   F   F
 21.7435335214863379 10.8798169408619003 17.3671361036775416   F   F   F
  0.0000000000000000 13.3905439272146580 17.3671361036775416   F   F   F
  2.8991378028648449 13.3905439272146580 17.3671361036775416   F   F   F
  5.7982756057296898 13.3905439272146580 17.3671361036775416   F   F   F
  8.6974134085945352 13.3905439272146580 17.3671361036775416   F   F   F
 11.5965512114593796 13.3905439272146580 17.3671361036775416   F   F   F
 14.4956890143242241 13.3905439272146580 17.3671361036775416   F   F   F
 17.3948268171890703 13.3905439272146580 17.3671361036775416   F   F   F
 20.2939646200539130 13.3905439272146580 17.3671361036775416   F   F   F
  1.4495689014324225 15.9012709135674157 17.3671361036775416   F   F   F
  4.3487067042972676 15.9012709135674157 17.3671361036775416   F   F   F
  7.2478445071621120 15.9012709135674157 17.3671361036775416   F   F   F
 10.1469823100269565 15.9012709135674157 17.3671361036775416   F   F   F
 13.0461201128918045 15.9012709135674157 17.3671361036775416   F   F   F
 15.9452579157566472 15.9012709135674157 17.3671361036775416   F   F   F
 18.8443957186214917 15.9012709135674157 17.3671361036775416   F   F   F
 21.7435335214863379 15.9012709135674157 17.3671361036775416   F   F   F
  0.0000000000000000 18.4119978999201734 17.3671361036775416   F   F   F
  2.8991378028648449 18.4119978999201734 17.3671361036775416   F   F   F
  5.7982756057296898 18.4119978999201734 17.3671361036775416   F   F   F
  8.6974134085945352 18.4119978999201734 17.3671361036775416   F   F   F
 11.5965512114593796 18.4119978999201734 17.3671361036775416   F   F   F
 14.4956890143242241 18.4119978999201734 17.3671361036775416   F   F   F
 17.3948268171890703 18.4119978999201734 17.3671361036775416   F   F   F
 20.2939646200539130 18.4119978999201734 17.3671361036775416   F   F   F
  0.0000654620674738  1.6733631928274442 19.7121113837480486   T   T   T
  2.8984428137875282  1.6746716486404365 19.7129724328181553   T   T   T
  5.7975767882609288  1.6760621114381862 19.7133986921243896   T   T   T
  8.6957356447808305  1.6794982414236292 19.7135483362185973   T   T   T
 11.5965222582731400  1.6810449487011860 19.7139865725401862   T   T   T
 14.4973159207522695  1.6799878865125961 19.7134359000491237   T   T   T
 17.3953636836805607  1.6765635633863416 19.7136646314565276   T   T   T
 20.2948462095379618  1.6748206646167609 19.7130453397833065   T   T   T
  1.4487397666731046  4.1839857546729524 19.7123156237421036   T   T   T
  4.3463106863341396  4.1841671620374656 19.7126378538477027   T   T   T
  7.2455853691331651  4.1863550249125163 19.7115265796511032   T   T   T
 10.1461303914951948  4.1900915622583526 19.7143227544776884   T   T   T
 13.0467463741389729  4.1907082903970458 19.7142680210775332   T   T   T
 15.9471057610809090  4.1869118173753872 19.7125497053736467   T   T   T
 18.8468169223767923  4.1841749103283163 19.7128301929054182   T   T   T
 21.7446320428741586  4.1840138552550297 19.7123937171774841   T   T   T
  0.0003760176926398  6.6929873332225034 19.7126893308380673   T   T   T
  2.8964384686777294  6.6929483027876691 19.7126525812345648   T   T   T
  5.7946735173703745  6.6938848634809567 19.7116818686475490   T   T   T
  8.6941989028621851  6.6966285259061920 19.7074483093126815   T   T   T
 11.5947532878754345  6.6943279484379596 19.7075983121147935   T   T   T
 14.4975139655761076  6.6965176594416240 19.7043931310038261   T   T   T
 17.3989780548779258  6.6935063721312913 19.7114127005835584   T   T   T
 20.2975233280415210  6.6927266180814389 19.7124280134308449   T   T   T
  1.4478596300818516  9.2044708251845826 19.7128616682961102   T   T   T
  4.3435021932511608  9.2031430331898409 19.7117032784664659   T   T   T
  7.2444605683348735  9.2025662100036190 19.7043667804028537   T   T   T
 10.1658779340185195  9.2195778118378922 19.7486635975265088   T   T   T
 13.0254174013907509  9.2213481776702277 19.7479428202788583   T   T   T
 15.9486594407511202  9.2030966805494678 19.7054682322388857   T   T   T
 18.8505599506191679  9.2028811800600074 19.7115143810104350   T   T   T
 21.7451169234654209  9.2046325584702178 19.7129470544560839   T   T   T
  0.0000081417646769 11.7179938964556225 19.7124051142309362   T   T   T
  2.8951455796524823 11.7168215917959486 19.7122656431461394   T   T   T
  5.7880503074763388 11.7141989831787274 19.7063516820755993   T   T   T
  8.6959292921224751 11.7153537312569682 19.7155122160628054   T   T   T
 11.5955966649951812 11.7173444689681574 19.7220199318231053   T   T   T
 14.4976660399648409 11.7163712231073873 19.7140502766357706   T   T   T
 17.4049445848748654 11.7152451632038570 19.7065170400697163   T   T   T
 20.2976617527578398 11.7169509104244192 19.7126892767974056   T   T   T
  1.4494980161696032 14.2301319091736929 19.7126100441659879   T   T   T
  4.3474695771628316 14.2290102666696452 19.7145591218617682   T   T   T
  7.2401940282342530 14.2302082496712501 19.7068411175792377   T   T   T
 10.1449504924977276 14.2215421474130022 19.7167506586491328   T   T   T
 13.0472520742843905 14.2244241114866128 19.7161570094700451   T   T   T
 15.9509869139129226 14.2328483514280677 19.7082820929838292   T   T   T
 18.8448638700245894 14.2291665274843879 19.7149448320623328   T   T   T
 21.7433966097498619 14.2301302444489313 19.7126182244930774   T   T   T
 -0.0001518898813601 16.7400198126491269 19.7118152099368373   T   T   T
  2.8992606614259473 16.7396811408864252 19.7134585724254805   T   T   T
  5.7984832408962284 16.7406845042875965 19.7140035450590680   T   T   T
  8.6967791490791964 16.7485669877337742 19.7063034968856918   T   T   T
 11.5964020915306403 16.7538992740678481 19.7022911362086184   T   T   T
 14.4962750754395095 16.7491694110679958 19.7078420665975038   T   T   T
 17.3945600961021825 16.7416203007322899 19.7143074942585699   T   T   T
 20.2936196811283942 16.7398187330576285 19.7136089069103484   T   T   T
  1.4496153757739796 19.2499551281233607 19.7121439539569892   T   T   T
  4.3486094339881207 19.2498528706179037 19.7134346012870125   T   T   T
  7.2461439834695422 19.2549046878233270 19.7124625982449473   T   T   T
 10.1463453314073924 19.2585321529337818 19.7122509878315100   T   T   T
 13.0466535690983072 19.2586910198389667 19.7123897050221935   T   T   T
 15.9466751588325604 19.2552932287212144 19.7125299957943909   T   T   T
 18.8446921201088387 19.2502482906567067 19.7134692317460072   T   T   T
 21.7435891131283974 19.2499462695895858 19.7121072801118231   T   T   T
  0.0001124526484084  0.0032283826620355 22.0724007095359980   T   T   T
  2.8959525493810689  0.0040374001730096 22.0728463623542268   T   T   T
  5.7954704208460734  0.0042633544895407 22.0735018028637242   T   T   T
  8.6932122557678380  0.0063412430486785 22.0749027884418112   T   T   T
 11.5960723616941710  0.0059395137702865 22.0743958513138878   T   T   T
 14.4994233005690845  0.0067495833875350 22.0745990345575933   T   T   T
 17.3975145829820121  0.0045689222407548 22.0733862239492495   T   T   T
 20.2974678690982238  0.0043290024455528 22.0727615343073502   T   T   T
  1.4476845338404745  2.5119630976094576 22.0725287289188294   T   T   T
  4.3455748790717195  2.5123201809854594 22.0729823517085002   T   T   T
  7.2445234092498287  2.5134321133079873 22.0722652989668795   T   T   T
 10.1445260430583613  2.5118820607309105 22.0719858354952123   T   T   T
 13.0485794971699782  2.5120251766313006 22.0718222742586079   T   T   T
 15.9481697215450797  2.5140469043516269 22.0727275438743895   T   T   T
 18.8476809677183574  2.5122724395399518 22.0731443932230924   T   T   T
 21.7456182163428480  2.5119761297198595 22.0726442990363445   T   T   T
  0.0001898919666600  5.0216793660654080 22.0721215822330805   T   T   T
  2.8952282443184876  5.0216321913941844 22.0717971285000836   T   T   T
  5.7929831699512109  5.0188991795455511 22.0708642952644105   T   T   T
  8.6929585615143417  5.0190194234225869 22.0701844656042852   T   T   T
 11.5963834609259280  5.0154034602486002 22.0741984398097344   T   T   T
 14.4986258624234132  5.0199884088023321 22.0722770933028869   T   T   T
 17.4006789961495052  5.0180226946184296 22.0727098876344101   T   T   T
 20.2984544016587911  5.0217768596102195 22.0720071971859682   T   T   T
  1.4467061834995223  7.5325496951062618 22.0719567774829954   T   T   T
  4.3417044512931575  7.5297371249239227 22.0706012885235872   T   T   T
  7.2378669110416638  7.5212392632397966 22.0691763856588459   T   T   T
 10.1439056382476593  7.5167043458310241 22.0636686723019189   T   T   T
 13.0485553866999471  7.5174961806626177 22.0616918147047905   T   T   T
 15.9557988866774814  7.5173057951410165 22.0637270173817690   T   T   T
 18.8512420395939735  7.5301277668710398 22.0701322792876518   T   T   T
 21.7464328880837066  7.5325523916140256 22.0718526612682879   T   T   T
  0.0004130194092939 10.0436988315225246 22.0703314344563459   T   T   T
  2.8917834012717232 10.0439452484313350 22.0716742730208750   T   T   T
  5.7775946661982438 10.0409322415826736 22.0694684848457925   T   T   T
  8.6452493502920724 10.0189970683033973 22.0590527780516403   T   T   T
 11.5910043525408710 10.0076699897977299 22.2000737262925938   T   T   T
 14.5448760804250341 10.0268533274042948 22.0545605629075077   T   T   T
 17.4185523903000714 10.0435568333926337 22.0667554338700711   T   T   T
 20.3030248664720077 10.0445248204832467 22.0727538228388696   T   T   T
  1.4457185254458536 12.5576658272561428 22.0703849228462623   T   T   T
  4.3337302564361133 12.5569673406852633 22.0727541643161800   T   T   T
  7.2083023776787805 12.5614849780804541 22.0613223587343121   T   T   T
 10.0638066572242995 12.5653830971886045 22.0533623616625611   T   T   T
 13.1282688975388417 12.5674289077971881 22.0442223047448813   T   T   T
 15.9851855406297449 12.5647361721537489 22.0595987518733878   T   T   T
 18.8600171469924192 12.5587300554473718 22.0739820222330607   T   T   T
 21.7477266161616853 12.5579756617544493 22.0704902220649544   T   T   T
 -0.0000398503076923 15.0707429552984014 22.0705855711629724   T   T   T
  2.8939632913063815 15.0703521165249761 22.0717187592173403   T   T   T
  5.7858800382756019 15.0747583416471791 22.0762047685309213   T   T   T
  8.6740106681508973 15.0879268402738393 22.0504325378308295   T   T   T
 11.5925317752090766 15.1194567418394961 22.0204367007655826   T   T   T
 14.5147133683078025 15.0908730044836279 22.0560539407581189   T   T   T
 17.4062209287627496 15.0762471323882927 22.0770272793476927   T   T   T
 20.2991322674240635 15.0709969246410989 22.0718522909823029   T   T   T
  1.4474421426525841 17.5805607292978330 22.0712256500824573   T   T   T
  4.3441060017524062 17.5828223006152413 22.0725445854086431   T   T   T
  7.2415107577450959 17.5861932801476115 22.0733549153398911   T   T   T
 10.1382005745566399 17.5943045390938941 22.0737242253391059   T   T   T
 13.0535235309339495 17.5947625508786984 22.0752976615299445   T   T   T
 15.9514033174396292 17.5867380347568876 22.0740966842216544   T   T   T
 18.8487987262974563 17.5832975013489339 22.0730732746857363   T   T   T
 21.7457141544070218 17.5807587506113130 22.0715427962274227   T   T   T
 10.5008041798127412 14.6750643536595380 25.2269843575780008   T   T   T
 10.5609014600545450 15.9685306719666382 25.7397379794564714   T   T   T
 11.7956510968755666 16.5650742363399246 26.0062843267796673   T   T   T
 12.9764608019060894 15.8548094651273992 25.7735384491024355   T   T   T
 12.9304896265733529 14.5612148175947933 25.2607145026445785   T   T   T
 11.6885810879815821 13.9562506353725428 24.9667319506552410   T   T   T
 11.6389110524780008 12.6931328035793971 24.3060592115013812   T   T   T
 11.5967846379159294 11.6314942696040120 23.6436086685342666   T   T   T
  9.6341988040884772 16.5194452665607905 25.9199501556172827   T   T   T
 11.8379588529716333 17.5863393120097378 26.3920956378532203   T   T   T
 13.9447306912956499 16.3177634075064617 25.9804730266175170   T   T   T
 13.8522864361172307 14.0060293597049164 25.0654077646747382   T   T   T
  9.5369967858267302 14.2074175267400449 25.0068574573787146   T   T   T
 14.0124564178771873  8.4088095127544911 24.1341500698773466   T   T   T
 14.4458030589258630  8.9276718609319623 25.4414464081549276   T   T   T
