# Supplementary material for: Universal inter-molecular radical transfer reactions on metal surfaces
Source: Nat Commun. 2024 Apr 8;15:3030. doi: 10.1038/s41467-024-47252-1 (PMC11001993; doi:10.1038/s41467-024-47252-1)
Supplement: Supplementary file 4 — Source Data [file 41467_2024_47252_MOESM4_ESM.zip › Source data/Figure_S9f/CONTCAR_3x3_AtomicBr_TS1_deH]

Ag  C  H Br 
 1.0000000000000000
    23.1931024229187592    0.0000000000000000    0.0000000000000000
     0.0000000000000000   20.0858158908220581    0.0000000000000000
     0.0000000000000000    0.0000000000000000   37.1014083110324009
  Ag   C   H  Br
 256   8   6   1
Selective dynamics
Cartesian
  0.0000000000000000  0.0000000000000000 14.9999999999999609   F   F   F
  2.8991378028648449  0.0000000000000000 14.9999999999999609   F   F   F
  5.7982756057296898  0.0000000000000000 14.9999999999999609   F   F   F
  8.6974134085945369  0.0000000000000000 14.9999999999999609   F   F   F
 11.5965512114593796  0.0000000000000000 14.9999999999999609   F   F   F
 14.4956890143242241  0.0000000000000000 14.9999999999999609   F   F   F
 17.3948268171890703  0.0000000000000000 14.9999999999999609   F   F   F
 20.2939646200539130  0.0000000000000000 14.9999999999999609   F   F   F
  1.4495689014324225  2.5107269863527573 14.9999999999999609   F   F   F
  4.3487067042972676  2.5107269863527573 14.9999999999999609   F   F   F
  7.2478445071621120  2.5107269863527573 14.9999999999999609   F   F   F
 10.1469823100269565  2.5107269863527573 14.9999999999999609   F   F   F
 13.0461201128918045  2.5107269863527573 14.9999999999999609   F   F   F
 15.9452579157566472  2.5107269863527573 14.9999999999999609   F   F   F
 18.8443957186214917  2.5107269863527573 14.9999999999999609   F   F   F
 21.7435335214863379  2.5107269863527573 14.9999999999999609   F   F   F
  0.0000000000000000  5.0214539727055145 14.9999999999999609   F   F   F
  2.8991378028648449  5.0214539727055145 14.9999999999999609   F   F   F
  5.7982756057296898  5.0214539727055145 14.9999999999999609   F   F   F
  8.6974134085945369  5.0214539727055145 14.9999999999999609   F   F   F
 11.5965512114593796  5.0214539727055145 14.9999999999999609   F   F   F
 14.4956890143242241  5.0214539727055145 14.9999999999999609   F   F   F
 17.3948268171890703  5.0214539727055145 14.9999999999999609   F   F   F
 20.2939646200539130  5.0214539727055145 14.9999999999999609   F   F   F
  1.4495689014324225  7.5321809590582713 14.9999999999999609   F   F   F
  4.3487067042972676  7.5321809590582713 14.9999999999999609   F   F   F
  7.2478445071621120  7.5321809590582713 14.9999999999999609   F   F   F
 10.1469823100269565  7.5321809590582713 14.9999999999999609   F   F   F
 13.0461201128918045  7.5321809590582713 14.9999999999999609   F   F   F
 15.9452579157566472  7.5321809590582713 14.9999999999999609   F   F   F
 18.8443957186214917  7.5321809590582713 14.9999999999999609   F   F   F
 21.7435335214863379  7.5321809590582713 14.9999999999999609   F   F   F
  0.0000000000000000 10.0429079454110290 14.9999999999999609   F   F   F
  2.8991378028648449 10.0429079454110290 14.9999999999999609   F   F   F
  5.7982756057296898 10.0429079454110290 14.9999999999999609   F   F   F
  8.6974134085945369 10.0429079454110290 14.9999999999999609   F   F   F
 11.5965512114593796 10.0429079454110290 14.9999999999999609   F   F   F
 14.4956890143242241 10.0429079454110290 14.9999999999999609   F   F   F
 17.3948268171890703 10.0429079454110290 14.9999999999999609   F   F   F
 20.2939646200539130 10.0429079454110290 14.9999999999999609   F   F   F
  1.4495689014324225 12.5536349317637868 14.9999999999999609   F   F   F
  4.3487067042972676 12.5536349317637868 14.9999999999999609   F   F   F
  7.2478445071621120 12.5536349317637868 14.9999999999999609   F   F   F
 10.1469823100269565 12.5536349317637868 14.9999999999999609   F   F   F
 13.0461201128918045 12.5536349317637868 14.9999999999999609   F   F   F
 15.9452579157566472 12.5536349317637868 14.9999999999999609   F   F   F
 18.8443957186214917 12.5536349317637868 14.9999999999999609   F   F   F
 21.7435335214863379 12.5536349317637868 14.9999999999999609   F   F   F
  0.0000000000000000 15.0643619181165427 14.9999999999999609   F   F   F
  2.8991378028648449 15.0643619181165427 14.9999999999999609   F   F   F
  5.7982756057296898 15.0643619181165427 14.9999999999999609   F   F   F
  8.6974134085945369 15.0643619181165427 14.9999999999999609   F   F   F
 11.5965512114593796 15.0643619181165427 14.9999999999999609   F   F   F
 14.4956890143242241 15.0643619181165427 14.9999999999999609   F   F   F
 17.3948268171890703 15.0643619181165427 14.9999999999999609   F   F   F
 20.2939646200539130 15.0643619181165427 14.9999999999999609   F   F   F
  1.4495689014324225 17.5750889044693004 14.9999999999999609   F   F   F
  4.3487067042972676 17.5750889044693004 14.9999999999999609   F   F   F
  7.2478445071621120 17.5750889044693004 14.9999999999999609   F   F   F
 10.1469823100269565 17.5750889044693004 14.9999999999999609   F   F   F
 13.0461201128918045 17.5750889044693004 14.9999999999999609   F   F   F
 15.9452579157566472 17.5750889044693004 14.9999999999999609   F   F   F
 18.8443957186214917 17.5750889044693004 14.9999999999999609   F   F   F
 21.7435335214863379 17.5750889044693004 14.9999999999999609   F   F   F
  1.4495689014324225  0.8369089954508715 17.3671361036775416   F   F   F
  4.3487067042972676  0.8369089954508715 17.3671361036775416   F   F   F
  7.2478445071621120  0.8369089954508715 17.3671361036775416   F   F   F
 10.1469823100269565  0.8369089954508715 17.3671361036775416   F   F   F
 13.0461201128918045  0.8369089954508715 17.3671361036775416   F   F   F
 15.9452579157566472  0.8369089954508715 17.3671361036775416   F   F   F
 18.8443957186214917  0.8369089954508715 17.3671361036775416   F   F   F
 21.7435335214863379  0.8369089954508715 17.3671361036775416   F   F   F
  0.0000000000000000  3.3476359818036290 17.3671361036775416   F   F   F
  2.8991378028648449  3.3476359818036290 17.3671361036775416   F   F   F
  5.7982756057296898  3.3476359818036290 17.3671361036775416   F   F   F
  8.6974134085945369  3.3476359818036290 17.3671361036775416   F   F   F
 11.5965512114593796  3.3476359818036290 17.3671361036775416   F   F   F
 14.4956890143242241  3.3476359818036290 17.3671361036775416   F   F   F
 17.3948268171890703  3.3476359818036290 17.3671361036775416   F   F   F
 20.2939646200539130  3.3476359818036290 17.3671361036775416   F   F   F
  1.4495689014324225  5.8583629681563858 17.3671361036775416   F   F   F
  4.3487067042972676  5.8583629681563858 17.3671361036775416   F   F   F
  7.2478445071621120  5.8583629681563858 17.3671361036775416   F   F   F
 10.1469823100269565  5.8583629681563858 17.3671361036775416   F   F   F
 13.0461201128918045  5.8583629681563858 17.3671361036775416   F   F   F
 15.9452579157566472  5.8583629681563858 17.3671361036775416   F   F   F
 18.8443957186214917  5.8583629681563858 17.3671361036775416   F   F   F
 21.7435335214863379  5.8583629681563858 17.3671361036775416   F   F   F
  0.0000000000000000  8.3690899545091408 17.3671361036775416   F   F   F
  2.8991378028648449  8.3690899545091408 17.3671361036775416   F   F   F
  5.7982756057296898  8.3690899545091408 17.3671361036775416   F   F   F
  8.6974134085945369  8.3690899545091408 17.3671361036775416   F   F   F
 11.5965512114593796  8.3690899545091408 17.3671361036775416   F   F   F
 14.4956890143242241  8.3690899545091408 17.3671361036775416   F   F   F
 17.3948268171890703  8.3690899545091408 17.3671361036775416   F   F   F
 20.2939646200539130  8.3690899545091408 17.3671361036775416   F   F   F
  1.4495689014324225 10.8798169408619003 17.3671361036775416   F   F   F
  4.3487067042972676 10.8798169408619003 17.3671361036775416   F   F   F
  7.2478445071621120 10.8798169408619003 17.3671361036775416   F   F   F
 10.1469823100269565 10.8798169408619003 17.3671361036775416   F   F   F
 13.0461201128918045 10.8798169408619003 17.3671361036775416   F   F   F
 15.9452579157566472 10.8798169408619003 17.3671361036775416   F   F   F
 18.8443957186214917 10.8798169408619003 17.3671361036775416   F   F   F
 21.7435335214863379 10.8798169408619003 17.3671361036775416   F   F   F
  0.0000000000000000 13.3905439272146580 17.3671361036775416   F   F   F
  2.8991378028648449 13.3905439272146580 17.3671361036775416   F   F   F
  5.7982756057296898 13.3905439272146580 17.3671361036775416   F   F   F
  8.6974134085945369 13.3905439272146580 17.3671361036775416   F   F   F
 11.5965512114593796 13.3905439272146580 17.3671361036775416   F   F   F
 14.4956890143242241 13.3905439272146580 17.3671361036775416   F   F   F
 17.3948268171890703 13.3905439272146580 17.3671361036775416   F   F   F
 20.2939646200539130 13.3905439272146580 17.3671361036775416   F   F   F
  1.4495689014324225 15.9012709135674157 17.3671361036775416   F   F   F
  4.3487067042972676 15.9012709135674157 17.3671361036775416   F   F   F
  7.2478445071621120 15.9012709135674157 17.3671361036775416   F   F   F
 10.1469823100269565 15.9012709135674157 17.3671361036775416   F   F   F
 13.0461201128918045 15.9012709135674157 17.3671361036775416   F   F   F
 15.9452579157566472 15.9012709135674157 17.3671361036775416   F   F   F
 18.8443957186214917 15.9012709135674157 17.3671361036775416   F   F   F
 21.7435335214863379 15.9012709135674157 17.3671361036775416   F   F   F
  0.0000000000000000 18.4119978999201734 17.3671361036775416   F   F   F
  2.8991378028648449 18.4119978999201734 17.3671361036775416   F   F   F
  5.7982756057296898 18.4119978999201734 17.3671361036775416   F   F   F
  8.6974134085945369 18.4119978999201734 17.3671361036775416   F   F   F
 11.5965512114593796 18.4119978999201734 17.3671361036775416   F   F   F
 14.4956890143242241 18.4119978999201734 17.3671361036775416   F   F   F
 17.3948268171890703 18.4119978999201734 17.3671361036775416   F   F   F
 20.2939646200539130 18.4119978999201734 17.3671361036775416   F   F   F
  0.0053688659865224  1.6713121328447713 19.7127945008104568   T   T   T
  2.9010108461752928  1.6725167795562992 19.7126503108837028   T   T   T
  5.7977950279066111  1.6731468279079422 19.7134346194202195   T   T   T
  8.6944059681478425  1.6746574230605709 19.7122935022187598   T   T   T
 11.5953362812461620  1.6788984421011646 19.7134842322333803   T   T   T
 14.4979113455742308  1.6764820222313923 19.7137098148431598   T   T   T
 17.4020702221193559  1.6738192806143477 19.7121086328101605   T   T   T
 20.3024321021460956  1.6702227926528721 19.7117449341822599   T   T   T
  1.4539394675693678  4.1824267447137009 19.7130906652717144   T   T   T
  4.3489987013000713  4.1827113268977065 19.7132852842583475   T   T   T
  7.2440261168237132  4.1831330912408022 19.7115332591484957   T   T   T
 10.1414594849684079  4.1873513122328010 19.7092341118593097   T   T   T
 13.0457888675843936  4.1861457615018383 19.7117834781869412   T   T   T
 15.9571288771128508  4.1804644145666217 19.7079161236426117   T   T   T
 18.8597049175946907  4.1794315778203321 19.7059397371114891   T   T   T
 21.7538652735835463  4.1802525666162023 19.7121145949801253   T   T   T
  0.0075131134034976  6.6935901885830740 19.7115109857159148   T   T   T
  2.9008353721478439  6.6938001223884331 19.7124459035903108   T   T   T
  5.7980671442707914  6.6929711986964273 19.7113856565389476   T   T   T
  8.7049303440415944  6.6930462604775496 19.7227229735170191   T   T   T
 11.6044393222969084  6.7000790011536937 19.7409448605815605   T   T   T
 14.5043132659576255  6.6942716491321974 19.7235291185189112   T   T   T
 17.3971943486637279  6.6956217233346127 19.7260036437746678   T   T   T
 20.3071727750333864  6.6888864996079356 19.7062809898064515   T   T   T
  1.4515311010706160  9.2057766176190690 19.7122554809889792   T   T   T
  4.3476621070789969  9.2047657425182248 19.7116406931150934   T   T   T
  7.2453609715078011  9.1979211690096445 19.7073722815615859   T   T   T
 10.1500602996870697  9.1980635677527562 19.7026256115700669   T   T   T
 13.0634990329664245  9.1929843608071575 19.7231473424756487   T   T   T
 15.9539236673185929  9.1967000252015509 19.7214850971701736   T   T   T
 18.8547218935821022  9.2018165467287751 19.7088575913171482   T   T   T
 21.7486350349651865  9.2050109207760631 19.7125135429333511   T   T   T
  0.0025450180163521 11.7184708350775306 19.7127440089707555   T   T   T
  2.8994591015373143 11.7178520918327234 19.7129990010406182   T   T   T
  5.7958767282373698 11.7158776416135009 19.7097158986687155   T   T   T
  8.7027081597240148 11.7087840514568757 19.7181979640430676   T   T   T
 11.6016172709326604 11.7095039800102381 19.7053903731815439   T   T   T
 14.5057999788663583 11.7014250117620158 19.7249101827627378   T   T   T
 17.4000889341688350 11.7203042006804541 19.7085391228781432   T   T   T
 20.2984844633755799 11.7190437476468219 19.7134364161549200   T   T   T
  1.4516150721643515 14.2285723408747025 19.7126192518749406   T   T   T
  4.3509331104996534 14.2281035485637020 19.7137199554509266   T   T   T
  7.2480446167601134 14.2275540404785410 19.7098603028477939   T   T   T
 10.1518535927253151 14.2265737105700012 19.7158197378148508   T   T   T
 13.0480746911736034 14.2364236328025999 19.7059265210887062   T   T   T
 15.9466550236285585 14.2368804735672470 19.7056726529193256   T   T   T
 18.8455318362806246 14.2311039277986815 19.7137242268671535   T   T   T
 21.7453461283017724 14.2295209472801112 19.7126332326905285   T   T   T
  0.0022318998357050 16.7384715041662950 19.7124536151479433   T   T   T
  2.9010594994009935 16.7379432753134409 19.7129985686552160   T   T   T
  5.7994067883793283 16.7395949211195010 19.7131284400672122   T   T   T
  8.6983110625070630 16.7395713847845187 19.7117945434632347   T   T   T
 11.5956201330723694 16.7486389711971917 19.7101008465315601   T   T   T
 14.4967619629036140 16.7479464021599647 19.7117033033667681   T   T   T
 17.3973470858193977 16.7447276833145295 19.7126319883835208   T   T   T
 20.2965098104044692 16.7399321111782591 19.7123293660459673   T   T   T
  1.4524458870938606 19.2478256015241769 19.7125951975579135   T   T   T
  4.3495549529759661 19.2476278704142132 19.7133564121721605   T   T   T
  7.2470980084844996 19.2491422799493677 19.7126726820868043   T   T   T
 10.1454925731028229 19.2544275814363282 19.7115160124188300   T   T   T
 13.0461692273356054 19.2563051478789191 19.7121289437052987   T   T   T
 15.9483137419064001 19.2540183671413807 19.7133772337396067   T   T   T
 18.8488304056258862 19.2493603099587816 19.7125422934570160   T   T   T
 21.7480641683009779 19.2476806692273037 19.7121791691985386   T   T   T
  0.0072705561844044 -0.0003465031382472 22.0721082786678444   T   T   T
  2.9010985790556423  0.0010150811689789 22.0715597016963301   T   T   T
  5.7961300333729389 -0.0015488496300990 22.0719126917283361   T   T   T
  8.6920882720327199 -0.0010891928191329 22.0728360917614843   T   T   T
 11.5933856609472503 -0.0028791483883732 22.0727084141957910   T   T   T
 14.5000867553875601 -0.0040384151428585 22.0733025944989691   T   T   T
 17.4046247646336667 -0.0054653092133817 22.0710095067155301   T   T   T
 20.3046760578583942 -0.0017452957527206 22.0711189136446464   T   T   T
  1.4551505732651333  2.5100841466299051 22.0722872120119753   T   T   T
  4.3485555393191584  2.5097103053803727 22.0719862372884315   T   T   T
  7.2427037620486798  2.5082383763693858 22.0718260277092853   T   T   T
 10.1367210320413967  2.4978543927439318 22.0711843760572108   T   T   T
 13.0455707031083978  2.4898486960416020 22.0739757084252020   T   T   T
 15.9606739916323033  2.4896620331787567 22.0723274901940982   T   T   T
 18.8627290825707448  2.4986773311620087 22.0699530733063405   T   T   T
 21.7559294091381865  2.5074577900774382 22.0720505457220000   T   T   T
  0.0116266467274121  5.0203878345347750 22.0717251624985060   T   T   T
  2.9016667468080715  5.0211530856955306 22.0725755388786098   T   T   T
  5.7937315932149529  5.0174561255383905 22.0722542591438220   T   T   T
  8.6910096239279007  5.0160366387723654 22.0673594216108739   T   T   T
 11.5797161099300183  4.9781782944667707 22.0662594438826858   T   T   T
 14.5128114162666026  4.9620087715180947 22.0480274215965935   T   T   T
 17.4291541237226326  4.9862565285240601 22.0620343749776069   T   T   T
 20.3158690877200918  5.0145058577983903 22.0693157058848861   T   T   T
  1.4561347984362405  7.5340256252837818 22.0710124136310100   T   T   T
  4.3449417653092324  7.5317660357465543 22.0698846976247687   T   T   T
  7.2304867815338767  7.5213764835882841 22.0726436811289872   T   T   T
 10.1273950464672708  7.5311225018850712 22.1504432432946068   T   T   T
 13.0270552012136118  7.4375441676915726 22.0890116821728419   T   T   T
 16.0347209235256223  7.4816135899502356 22.0747698891199597   T   T   T
 18.8932510645476732  7.5286033042215035 22.0621820149196566   T   T   T
 21.7648135484390117  7.5318927840603314 22.0702852104511393   T   T   T
  0.0115151426115276 10.0480199478326462 22.0702735909183581   T   T   T
  2.8982990620318079 10.0470572065903045 22.0708909611355573   T   T   T
  5.7812816817892800 10.0449584925063995 22.0710034201007979   T   T   T
  8.6434685065158945 10.0341773098973679 22.0553704328880400   T   T   T
 11.6182140363671476 10.0196506220893333 21.9931346048181666   T   T   T
 14.5454724400539668 10.1125993143357498 22.0748883853410476   T   T   T
 17.4493404524424029 10.0647819624437194 22.0457817774866456   T   T   T
 20.3208831498413751 10.0495905569712409 22.0719280984071133   T   T   T
  1.4536566521199052 12.5596232919405413 22.0711927127365968   T   T   T
  4.3459517111481158 12.5593466034249115 22.0715288965681538   T   T   T
  7.2364061958878931 12.5586953786132440 22.0665954067012109   T   T   T
 10.1292793342994116 12.5661118889414407 22.0512906946197980   T   T   T
 13.0608636124285766 12.5811324495297221 22.0290046082565141   T   T   T
 15.9788930080185381 12.5905659439235986 22.0624448662513224   T   T   T
 18.8660408439435834 12.5706643284064867 22.0736046966136037   T   T   T
 21.7547986054030602 12.5616681670492127 22.0714308321062411   T   T   T
  0.0061315136519039 15.0698378707409333 22.0714004766633138   T   T   T
  2.9013549533042267 15.0687120371786669 22.0712191930375994   T   T   T
  5.7979924231252564 15.0676592216716578 22.0735764827152749   T   T   T
  8.6911107555441340 15.0721408034560529 22.0679503335762170   T   T   T
 11.5973282766629655 15.0873791182153276 22.0603431584611371   T   T   T
 14.5028744686100861 15.0802656382845068 22.0666452675045548   T   T   T
 17.4057299181852230 15.0816322585835323 22.0724579547789581   T   T   T
 20.3037962235694991 15.0734028885790270 22.0708715533545003   T   T   T
  1.4533223896062941 17.5777514636250594 22.0715076925482947   T   T   T
  4.3497018802983947 17.5763308433123058 22.0720717495070389   T   T   T
  7.2468598442161802 17.5765835869339782 22.0736654533619259   T   T   T
 10.1421602065704182 17.5833437339057248 22.0697337520655843   T   T   T
 13.0478819175095744 17.5861868022618708 22.0704235032261451   T   T   T
 15.9490156537233041 17.5793748047351315 22.0738031592861645   T   T   T
 18.8530880023388399 17.5799419466146531 22.0723357454303546   T   T   T
 21.7510309446790266 17.5777236175387621 22.0712518250147589   T   T   T
 10.3383094738371319 13.6676141764869534 25.2940805976636049   T   T   T
 10.4524401670456619 15.0388189131864358 25.5071549861327647   T   T   T
 11.7138441651494229 15.6366843892418057 25.5918685365167384   T   T   T
 12.8658203005968748 14.8494594038863372 25.4930385404333180   T   T   T
 12.7639722657688424 13.4764315422775418 25.2812197974054804   T   T   T
 11.4941605510894309 12.8709669821352399 25.1537571920766183   T   T   T
 11.3884999356043011 11.5308277219711783 24.6957338534491413   T   T   T
 11.3839114329718516 10.4544218480000044 24.0814992537608177   T   T   T
  9.5488662613433775 15.6487760526577198 25.5893753592877751   T   T   T
 11.7989606691878848 16.7163458129877718 25.7369145550416540   T   T   T
 13.8535972379728580 15.3133875055106987 25.5649507527186941   T   T   T
 13.6608463089214869 12.8577030459505810 25.1839749315871479   T   T   T
  9.3567059389758906 13.1948026378028356 25.2023639155396566   T   T   T
 10.7861916032949541  8.9342780963992148 23.2645206345509941   T   T   T
 14.5598095939343661  8.3650759701169424 24.1901975874376731   T   T   T
