# Supplementary material for: Universal inter-molecular radical transfer reactions on metal surfaces
Source: Nat Commun. 2024 Apr 8;15:3030. doi: 10.1038/s41467-024-47252-1 (PMC11001993; doi:10.1038/s41467-024-47252-1)
Supplement: Supplementary file 4 — Source Data [file 41467_2024_47252_MOESM4_ESM.zip › Source data/Figure_S9f/CONTCAR_3x3_AtomicBr_TS2_HBr]

Ag  C  H Br 
 1.0000000000000000
    23.1931024229187592    0.0000000000000000    0.0000000000000000
     0.0000000000000000   20.0858158908220581    0.0000000000000000
     0.0000000000000000    0.0000000000000000   37.1014083110324009
  Ag   C   H  Br
 256   8   6   1
Selective dynamics
Cartesian
  0.0000000000000000  0.0000000000000000 14.9999999999999609   F   F   F
  2.8991378028648449  0.0000000000000000 14.9999999999999609   F   F   F
  5.7982756057296898  0.0000000000000000 14.9999999999999609   F   F   F
  8.6974134085945369  0.0000000000000000 14.9999999999999609   F   F   F
 11.5965512114593796  0.0000000000000000 14.9999999999999609   F   F   F
 14.4956890143242241  0.0000000000000000 14.9999999999999609   F   F   F
 17.3948268171890703  0.0000000000000000 14.9999999999999609   F   F   F
 20.2939646200539130  0.0000000000000000 14.9999999999999609   F   F   F
  1.4495689014324225  2.5107269863527573 14.9999999999999609   F   F   F
  4.3487067042972676  2.5107269863527573 14.9999999999999609   F   F   F
  7.2478445071621120  2.5107269863527573 14.9999999999999609   F   F   F
 10.1469823100269565  2.5107269863527573 14.9999999999999609   F   F   F
 13.0461201128918045  2.5107269863527573 14.9999999999999609   F   F   F
 15.9452579157566472  2.5107269863527573 14.9999999999999609   F   F   F
 18.8443957186214917  2.5107269863527573 14.9999999999999609   F   F   F
 21.7435335214863379  2.5107269863527573 14.9999999999999609   F   F   F
  0.0000000000000000  5.0214539727055145 14.9999999999999609   F   F   F
  2.8991378028648449  5.0214539727055145 14.9999999999999609   F   F   F
  5.7982756057296898  5.0214539727055145 14.9999999999999609   F   F   F
  8.6974134085945369  5.0214539727055145 14.9999999999999609   F   F   F
 11.5965512114593796  5.0214539727055145 14.9999999999999609   F   F   F
 14.4956890143242241  5.0214539727055145 14.9999999999999609   F   F   F
 17.3948268171890703  5.0214539727055145 14.9999999999999609   F   F   F
 20.2939646200539130  5.0214539727055145 14.9999999999999609   F   F   F
  1.4495689014324225  7.5321809590582713 14.9999999999999609   F   F   F
  4.3487067042972676  7.5321809590582713 14.9999999999999609   F   F   F
  7.2478445071621120  7.5321809590582713 14.9999999999999609   F   F   F
 10.1469823100269565  7.5321809590582713 14.9999999999999609   F   F   F
 13.0461201128918045  7.5321809590582713 14.9999999999999609   F   F   F
 15.9452579157566472  7.5321809590582713 14.9999999999999609   F   F   F
 18.8443957186214917  7.5321809590582713 14.9999999999999609   F   F   F
 21.7435335214863379  7.5321809590582713 14.9999999999999609   F   F   F
  0.0000000000000000 10.0429079454110290 14.9999999999999609   F   F   F
  2.8991378028648449 10.0429079454110290 14.9999999999999609   F   F   F
  5.7982756057296898 10.0429079454110290 14.9999999999999609   F   F   F
  8.6974134085945369 10.0429079454110290 14.9999999999999609   F   F   F
 11.5965512114593796 10.0429079454110290 14.9999999999999609   F   F   F
 14.4956890143242241 10.0429079454110290 14.9999999999999609   F   F   F
 17.3948268171890703 10.0429079454110290 14.9999999999999609   F   F   F
 20.2939646200539130 10.0429079454110290 14.9999999999999609   F   F   F
  1.4495689014324225 12.5536349317637868 14.9999999999999609   F   F   F
  4.3487067042972676 12.5536349317637868 14.9999999999999609   F   F   F
  7.2478445071621120 12.5536349317637868 14.9999999999999609   F   F   F
 10.1469823100269565 12.5536349317637868 14.9999999999999609   F   F   F
 13.0461201128918045 12.5536349317637868 14.9999999999999609   F   F   F
 15.9452579157566472 12.5536349317637868 14.9999999999999609   F   F   F
 18.8443957186214917 12.5536349317637868 14.9999999999999609   F   F   F
 21.7435335214863379 12.5536349317637868 14.9999999999999609   F   F   F
  0.0000000000000000 15.0643619181165427 14.9999999999999609   F   F   F
  2.8991378028648449 15.0643619181165427 14.9999999999999609   F   F   F
  5.7982756057296898 15.0643619181165427 14.9999999999999609   F   F   F
  8.6974134085945369 15.0643619181165427 14.9999999999999609   F   F   F
 11.5965512114593796 15.0643619181165427 14.9999999999999609   F   F   F
 14.4956890143242241 15.0643619181165427 14.9999999999999609   F   F   F
 17.3948268171890703 15.0643619181165427 14.9999999999999609   F   F   F
 20.2939646200539130 15.0643619181165427 14.9999999999999609   F   F   F
  1.4495689014324225 17.5750889044693004 14.9999999999999609   F   F   F
  4.3487067042972676 17.5750889044693004 14.9999999999999609   F   F   F
  7.2478445071621120 17.5750889044693004 14.9999999999999609   F   F   F
 10.1469823100269565 17.5750889044693004 14.9999999999999609   F   F   F
 13.0461201128918045 17.5750889044693004 14.9999999999999609   F   F   F
 15.9452579157566472 17.5750889044693004 14.9999999999999609   F   F   F
 18.8443957186214917 17.5750889044693004 14.9999999999999609   F   F   F
 21.7435335214863379 17.5750889044693004 14.9999999999999609   F   F   F
  1.4495689014324225  0.8369089954508715 17.3671361036775416   F   F   F
  4.3487067042972676  0.8369089954508715 17.3671361036775416   F   F   F
  7.2478445071621120  0.8369089954508715 17.3671361036775416   F   F   F
 10.1469823100269565  0.8369089954508715 17.3671361036775416   F   F   F
 13.0461201128918045  0.8369089954508715 17.3671361036775416   F   F   F
 15.9452579157566472  0.8369089954508715 17.3671361036775416   F   F   F
 18.8443957186214917  0.8369089954508715 17.3671361036775416   F   F   F
 21.7435335214863379  0.8369089954508715 17.3671361036775416   F   F   F
  0.0000000000000000  3.3476359818036290 17.3671361036775416   F   F   F
  2.8991378028648449  3.3476359818036290 17.3671361036775416   F   F   F
  5.7982756057296898  3.3476359818036290 17.3671361036775416   F   F   F
  8.6974134085945369  3.3476359818036290 17.3671361036775416   F   F   F
 11.5965512114593796  3.3476359818036290 17.3671361036775416   F   F   F
 14.4956890143242241  3.3476359818036290 17.3671361036775416   F   F   F
 17.3948268171890703  3.3476359818036290 17.3671361036775416   F   F   F
 20.2939646200539130  3.3476359818036290 17.3671361036775416   F   F   F
  1.4495689014324225  5.8583629681563858 17.3671361036775416   F   F   F
  4.3487067042972676  5.8583629681563858 17.3671361036775416   F   F   F
  7.2478445071621120  5.8583629681563858 17.3671361036775416   F   F   F
 10.1469823100269565  5.8583629681563858 17.3671361036775416   F   F   F
 13.0461201128918045  5.8583629681563858 17.3671361036775416   F   F   F
 15.9452579157566472  5.8583629681563858 17.3671361036775416   F   F   F
 18.8443957186214917  5.8583629681563858 17.3671361036775416   F   F   F
 21.7435335214863379  5.8583629681563858 17.3671361036775416   F   F   F
  0.0000000000000000  8.3690899545091408 17.3671361036775416   F   F   F
  2.8991378028648449  8.3690899545091408 17.3671361036775416   F   F   F
  5.7982756057296898  8.3690899545091408 17.3671361036775416   F   F   F
  8.6974134085945369  8.3690899545091408 17.3671361036775416   F   F   F
 11.5965512114593796  8.3690899545091408 17.3671361036775416   F   F   F
 14.4956890143242241  8.3690899545091408 17.3671361036775416   F   F   F
 17.3948268171890703  8.3690899545091408 17.3671361036775416   F   F   F
 20.2939646200539130  8.3690899545091408 17.3671361036775416   F   F   F
  1.4495689014324225 10.8798169408619003 17.3671361036775416   F   F   F
  4.3487067042972676 10.8798169408619003 17.3671361036775416   F   F   F
  7.2478445071621120 10.8798169408619003 17.3671361036775416   F   F   F
 10.1469823100269565 10.8798169408619003 17.3671361036775416   F   F   F
 13.0461201128918045 10.8798169408619003 17.3671361036775416   F   F   F
 15.9452579157566472 10.8798169408619003 17.3671361036775416   F   F   F
 18.8443957186214917 10.8798169408619003 17.3671361036775416   F   F   F
 21.7435335214863379 10.8798169408619003 17.3671361036775416   F   F   F
  0.0000000000000000 13.3905439272146580 17.3671361036775416   F   F   F
  2.8991378028648449 13.3905439272146580 17.3671361036775416   F   F   F
  5.7982756057296898 13.3905439272146580 17.3671361036775416   F   F   F
  8.6974134085945369 13.3905439272146580 17.3671361036775416   F   F   F
 11.5965512114593796 13.3905439272146580 17.3671361036775416   F   F   F
 14.4956890143242241 13.3905439272146580 17.3671361036775416   F   F   F
 17.3948268171890703 13.3905439272146580 17.3671361036775416   F   F   F
 20.2939646200539130 13.3905439272146580 17.3671361036775416   F   F   F
  1.4495689014324225 15.9012709135674157 17.3671361036775416   F   F   F
  4.3487067042972676 15.9012709135674157 17.3671361036775416   F   F   F
  7.2478445071621120 15.9012709135674157 17.3671361036775416   F   F   F
 10.1469823100269565 15.9012709135674157 17.3671361036775416   F   F   F
 13.0461201128918045 15.9012709135674157 17.3671361036775416   F   F   F
 15.9452579157566472 15.9012709135674157 17.3671361036775416   F   F   F
 18.8443957186214917 15.9012709135674157 17.3671361036775416   F   F   F
 21.7435335214863379 15.9012709135674157 17.3671361036775416   F   F   F
  0.0000000000000000 18.4119978999201734 17.3671361036775416   F   F   F
  2.8991378028648449 18.4119978999201734 17.3671361036775416   F   F   F
  5.7982756057296898 18.4119978999201734 17.3671361036775416   F   F   F
  8.6974134085945369 18.4119978999201734 17.3671361036775416   F   F   F
 11.5965512114593796 18.4119978999201734 17.3671361036775416   F   F   F
 14.4956890143242241 18.4119978999201734 17.3671361036775416   F   F   F
 17.3948268171890703 18.4119978999201734 17.3671361036775416   F   F   F
 20.2939646200539130 18.4119978999201734 17.3671361036775416   F   F   F
 -0.0008919988012109  1.6757648841930737 19.7127338140460786   T   T   T
  2.8966086462030529  1.6751349296959348 19.7131037781581533   T   T   T
  5.7935039460941935  1.6747267018183287 19.7127432837384511   T   T   T
  8.6912224862864438  1.6766865470704071 19.7131906357698341   T   T   T
 11.5930477256663060  1.6810997092302431 19.7139514523203729   T   T   T
 14.4945377970400813  1.6833345567211868 19.7140224815842018   T   T   T
 17.3959648645660572  1.6797771485007167 19.7130140376261096   T   T   T
 20.2945577306202125  1.6785920327330159 19.7124759392919877   T   T   T
  1.4471353735148114  4.1853215605532261 19.7128274073854861   T   T   T
  4.3429123787378892  4.1849705624910554 19.7126168527361152   T   T   T
  7.2374513449973623  4.1843224967426949 19.7108151433864123   T   T   T
 10.1341332817916197  4.1840501181148024 19.7117907187530967   T   T   T
 13.0418476609831817  4.1906520313921050 19.7118766006806325   T   T   T
 15.9498839291929571  4.1860368160392145 19.7082384645404041   T   T   T
 18.8453230507199407  4.1902958240718888 19.7119549250124741   T   T   T
 21.7440194880210278  4.1863014964568306 19.7129270956495972   T   T   T
 -0.0000648045042320  6.6960649255205791 19.7117404351188128   T   T   T
  2.8943109430777723  6.6956259950322847 19.7123684904683785   T   T   T
  5.7909936519246781  6.6950705636772749 19.7113041363972670   T   T   T
  8.6922331717272101  6.6985330727247456 19.7099340471892219   T   T   T
 11.5840097465954859  6.6842048967235792 19.6889232895462101   T   T   T
 14.4935624474263847  6.7055553928119567 19.7201712287316155   T   T   T
 17.3884291429768076  6.7024494334603428 19.7269406830251661   T   T   T
 20.2962800174463496  6.6953001822488458 19.7105367809236860   T   T   T
  1.4490823496349121  9.2065797408220309 19.7125523555028224   T   T   T
  4.3458973423946476  9.2046279729909095 19.7120654325919773   T   T   T
  7.2455735985663745  9.2028772637051866 19.7053974010374588   T   T   T
 10.1697713183851697  9.2204683577977207 19.7557286090692941   T   T   T
 13.0351965346275414  9.2273126536042334 19.7505891750314007   T   T   T
 15.9494297816664705  9.2006076575955866 19.7125590745208754   T   T   T
 18.8549981583355262  9.2035442172767201 19.7064763312103501   T   T   T
 21.7473278064479274  9.2069697493561549 19.7119334676218436   T   T   T
  0.0012455570343867 11.7199690765454871 19.7123350771851307   T   T   T
  2.8953562411516733 11.7188188608534727 19.7125102959543703   T   T   T
  5.7887356022933911 11.7145279115731054 19.7064383460700334   T   T   T
  8.6972031629603332 11.7132292158752271 19.7138957370171255   T   T   T
 11.5994332635419699 11.7040480770600777 19.7324456698831447   T   T   T
 14.5023120727304740 11.7190720689533272 19.7165135160171481   T   T   T
 17.4070918384161821 11.7212743566601887 19.7029331460001060   T   T   T
 20.2998775600438108 11.7206112605920065 19.7128899322491229   T   T   T
  1.4495109103727823 14.2310386895077468 19.7129017573606546   T   T   T
  4.3475666117466378 14.2299367702975346 19.7142110786317240   T   T   T
  7.2416954642379077 14.2294204774993869 19.7066271750354751   T   T   T
 10.1483273805508905 14.2165105227739055 19.7170987295771489   T   T   T
 13.0473019763947278 14.2257791807472422 19.7121774048464680   T   T   T
 15.9523142796622359 14.2442059605234057 19.7028165081721482   T   T   T
 18.8460584901920534 14.2343504546387507 19.7144714202972757   T   T   T
 21.7447547973933695 14.2326258210270122 19.7128145581556353   T   T   T
  0.0001163495294449 16.7427144762666309 19.7123547344227532   T   T   T
  2.8985418336574997 16.7408745975353845 19.7128977884639660   T   T   T
  5.7985932083370608 16.7408653155711598 19.7140372540481437   T   T   T
  8.6979476846662678 16.7464173296344221 19.7073082546007683   T   T   T
 11.5955269766297189 16.7543578937094679 19.7022772998243241   T   T   T
 14.4944884622019767 16.7551051016669774 19.7074204405681392   T   T   T
 17.3957025278635840 16.7499288966335698 19.7133933219652846   T   T   T
 20.2950656336760709 16.7441145224934793 19.7130313395077756   T   T   T
  1.4484246343191753 19.2511499006238118 19.7121042255127925   T   T   T
  4.3472133808738738 19.2495955741689748 19.7136388954549950   T   T   T
  7.2448541894184908 19.2528237884853972 19.7130942846807180   T   T   T
 10.1450475742650355 19.2585185231337803 19.7123201187707657   T   T   T
 13.0446579309858137 19.2616150666115793 19.7127523425198916   T   T   T
 15.9457461213782032 19.2599502495965886 19.7128169668922268   T   T   T
 18.8455263405169688 19.2551715070610108 19.7132379109014835   T   T   T
 21.7437694823740060 19.2532171462092379 19.7119354995889609   T   T   T
  0.0008347322823641  0.0075070348928227 22.0719466779279578   T   T   T
  2.8944324399860260  0.0061508483718669 22.0716888716585231   T   T   T
  5.7913613068220160  0.0035676332547354 22.0721425585561022   T   T   T
  8.6883221915106770  0.0026525717898538 22.0747920053943325   T   T   T
 11.5918422250905184  0.0046448493876622 22.0756047332269070   T   T   T
 14.4984890897067213  0.0090729095741831 22.0740214817955476   T   T   T
 17.4002774382242045  0.0103816784491148 22.0714414769298344   T   T   T
 20.2989499812876097  0.0109135716500324 22.0716918321384945   T   T   T
  1.4465794328359698  2.5158564564414303 22.0720067009665115   T   T   T
  4.3414816394335647  2.5135506447263953 22.0717735191846742   T   T   T
  7.2369218741961241  2.5099049738618979 22.0717200318140385   T   T   T
 10.1328730487967213  2.5000837226277031 22.0731451469068567   T   T   T
 13.0429251388598040  2.5019599906082672 22.0736631169389668   T   T   T
 15.9473339722224150  2.5132687704792480 22.0715800607024164   T   T   T
 18.8488676693216632  2.5175870887193499 22.0703169851486720   T   T   T
 21.7454491118484263  2.5172292970087269 22.0713784469115666   T   T   T
 -0.0010803485320905  5.0260619453968278 22.0724545575771032   T   T   T
  2.8919452781897323  5.0242228203466608 22.0720496157351569   T   T   T
  5.7842841410924102  5.0193639728397521 22.0717748637173408   T   T   T
  8.6789287021772843  5.0112018696039327 22.0686638850263641   T   T   T
 11.5756300363569036  4.9845199379934622 22.0636395104340579   T   T   T
 14.4895241032012052  5.0068704880837354 22.0516059476247293   T   T   T
 17.3990454447024483  5.0178209561086478 22.0736863295049623   T   T   T
 20.2977159191716687  5.0260381438668817 22.0708790824881831   T   T   T
  1.4463526913773479  7.5355729089411128 22.0714978790886995   T   T   T
  4.3381287394971908  7.5325603566318646 22.0706563081335787   T   T   T
  7.2274015417227515  7.5210376673121129 22.0698655766298657   T   T   T
 10.1137177775886666  7.5048915628722055 22.0743789888358535   T   T   T
 12.9688348558193525  7.4838622107855999 22.0268534443165542   T   T   T
 15.9638126838378422  7.5166308850582464 22.0971137049841282   T   T   T
 18.8587759418717269  7.5364372504633925 22.0703607925034220   T   T   T
 21.7485953607487232  7.5353519495237204 22.0704574470970734   T   T   T
  0.0047842388968111 10.0491103315381807 22.0707830450147782   T   T   T
  2.8910000168946497 10.0471642957008793 22.0701833327231007   T   T   T
  5.7763405050431338 10.0440606944930906 22.0694946836757353   T   T   T
  8.6477848278942027 10.0166057654266289 22.0579375627561447   T   T   T
 11.6169929514907704  9.9507674821045278 22.3120156073760256   T   T   T
 14.5823829588962361 10.0866535154004229 22.0397378662473926   T   T   T
 17.4514707305624661 10.0644660237035790 22.0469426054999644   T   T   T
 20.3165418951810395 10.0502243390318764 22.0719428603894983   T   T   T
  1.4488390161864091 12.5628566486177302 22.0711456644725992   T   T   T
  4.3348890825563950 12.5609800865261878 22.0715622903575337   T   T   T
  7.2098631168760603 12.5619991353602209 22.0590075919056723   T   T   T
 10.0695686581503931 12.5425815262850353 22.0453902023624053   T   T   T
 13.1237084631489722 12.5829236974613892 22.0398768593003460   T   T   T
 16.0006168334598691 12.5973022342208800 22.0502432828727599   T   T   T
 18.8723445072930076 12.5749427297324132 22.0740382024240951   T   T   T
 21.7534571923951248 12.5654615890367918 22.0704477722185395   T   T   T
  0.0029417790336652 15.0760569228907730 22.0722774118129514   T   T   T
  2.8947482431078155 15.0740431533364028 22.0713054848054924   T   T   T
  5.7863892077101653 15.0753189466538604 22.0752103885597712   T   T   T
  8.6770971441513058 15.0813303755117225 22.0486724525156141   T   T   T
 11.5913042624335105 15.1225654085301517 22.0193695455988667   T   T   T
 14.5169264336401440 15.1021362298331674 22.0525891929943398   T   T   T
 17.4140354587630384 15.0931910262644156 22.0751075675288284   T   T   T
 20.3056862491692165 15.0811918207171605 22.0711427702161629   T   T   T
  1.4487341919629333 17.5842264944254971 22.0719575506789099   T   T   T
  4.3434763968095043 17.5827219093926033 22.0724218160793306   T   T   T
  7.2402803947293348 17.5829028202746116 22.0730041829359713   T   T   T
 10.1358964747631646 17.5945755057980548 22.0735611896747415   T   T   T
 13.0513688783995043 17.5996335165016298 22.0750383199436691   T   T   T
 15.9532692000589229 17.5953319373560291 22.0733747908414273   T   T   T
 18.8535878000863768 17.5917133229626010 22.0730103517461167   T   T   T
 21.7484026200141578 17.5869568724793872 22.0718008732056923   T   T   T
 10.5111321074366817 14.7092229260663263 25.2331987465996654   T   T   T
 10.5720839605011925 15.9961600619967399 25.7617076256047035   T   T   T
 11.8072917669124031 16.5857652664481705 26.0413638236865381   T   T   T
 12.9876892624016147 15.8767462323063917 25.8022898482019905   T   T   T
 12.9410317327546256 14.5893748437825188 25.2743298732964448   T   T   T
 11.6984565996086562 13.9900810189754363 24.9717503328279413   T   T   T
 11.6453908483933155 12.7303930651314960 24.3066115719783227   T   T   T
 11.5893633312294355 11.6743833462067759 23.6368850002370046   T   T   T
  9.6459458749502183 16.5471021186066451 25.9448257312909476   T   T   T
 11.8503308615933829 17.6009979315136746 26.4428281938152452   T   T   T
 13.9560759409119619 16.3358327502407441 26.0167347328248688   T   T   T
 13.8620811184624735 14.0346829824577171 25.0744118946315133   T   T   T
  9.5472831161418892 14.2463718054731849 25.0029040613931741   T   T   T
 13.0860714897921913  8.6564209606820359 23.4614195427127150   T   T   T
 14.5326780727877942  8.7338690303223654 24.5795022488384731   T   T   T
